# Supplementary material for: Somatic Mutation Profiling and Therapeutic Landscape of Breast Cancer in the MENA Region
Source: Cells. 2025 Nov 14;14(22):1791. doi: 10.3390/cells14221791 (PMC12651733; doi:10.3390/cells14221791)
Supplement: Supplementary file 1 [file cells-14-01791-s001.zip]

Archive with 9 entries (8 files):
- cells-3910392-supplementary/
- cells-3910392-supplementary/Figure S1.pdf
- cells-3910392-supplementary/Figure S2.pdf
- cells-3910392-supplementary/Figure S3.pdf
- cells-3910392-supplementary/Table S1.xlsx
- cells-3910392-supplementary/Table S2.xlsx
- cells-3910392-supplementary/Table S3.xlsx
- cells-3910392-supplementary/Table S4.xlsx
- cells-3910392-supplementary/Table S5.xlsx
