# Supplementary material for: Somatic Mutation Profiling and Therapeutic Landscape of Breast Cancer in the MENA Region
Source: Cells. 2025 Nov 14;14(22):1791. doi: 10.3390/cells14221791 (PMC12651733; doi:10.3390/cells14221791)
Supplement: Supplementary file 1 [file cells-14-01791-s001.zip › cells-3910392-supplementary/Table S4.xlsx]

## Sheet: Table S5
Table S4. List of novel driver mutations predicted in the current study using machine learning algorithms and their counts per gene.
Gene Symbol	Count of variants
HERC2	25
ACACA	18
CNOT1	18
KMT2C	18
MGA	18
BIRC6	17
SVEP1	17
MYH10	15
ATR	14
PTPN13	14
BLM	13
MAP4K3	13
NF1	13
UBR5	13
CEP290	12
CHD9	12
FAT1	12
LRP1B	12
NBEA	12
ROS1	12
TNPO1	12
AHCTF1	11
ANK3	11
TJP1	11
USP8	11
CHD8	10
FAT4	10
KMT2A	10
MED23	10
MSH3	10
NCOR1	10
NUP98	10
PBRM1	10
PTPRD	10
WRN	10
ATM	9
BRWD1	9
DHX9	9
EFTUD2	9
ERBIN	9
MACF1	9
MTOR	9
POLQ	9
SETD2	9
TP53BP1	9
XRN1	9
CLASP2	8
CSMD3	8
CUL1	8
EP300	8
MUC16	8
NCKAP1	8
NSD3	8
POLR2B	8
RHOT1	8
SF3B1	8
SMURF2	8
SPEN	8
SPTAN1	8
AC006064.6	7
ACO1	7
ARFGEF1	7
ARHGAP5	7
ASH1L	7
BAZ2B	7
BRCA2	7
BRIP1	7
CDC27	7
CLSPN	7
EIF2AK3	7
FAF1	7
FAT3	7
FBXO11	7
FLT1	7
LRP6	7
NOTCH2	7
POLE	7
PREX2	7
PTPRB	7
RGPD3	7
SEC31A	7
SF3A3	7
SOS1	7
TAOK1	7
TRRAP	7
ZNF292	7
ARHGAP29	6
ASPM	6
BPTF	6
CHD2	6
CUL2	6
HSPA8	6
KDR	6
MRE11	6
MYH14	6
NPM1	6
PALB2	6
PLCG2	6
RAD50	6
USP6	6
ABCB4	5
APC	5
ARID4B	5
BIVM-ERCC5	5
CCT5	5
CLOCK	5
CREBBP	5
CTNND1	5
DICER1	5
EPHA3	5
EPHA7	5
FANCD2	5
FANCI	5
FAT2	5
JAK2	5
LNPEP	5
MAP3K13	5
PTPRU	5
RASA2	5
RGPD6	5
ZMYM2	5
ACSL3	4
ACVR2A	4
AQR	4
ARHGAP26	4
ARID4A	4
CCAR1	4
CDK12	4
CHD6	4
CNOT4	4
CRBN	4
CSF1R	4
DCC	4
DHX15	4
DIS3	4
EIF4G3	4
ELF1	4
EPHA4	4
ERBB4	4
ERCC3	4
EZH2	4
FAM135B	4
FIP1L1	4
INPP4B	4
IREB2	4
ITGAV	4
ITSN1	4
JAK1	4
JMY	4
KAT7	4
LRPPRC	4
MAGI2	4
MAP3K4	4
NOTCH1	4
NSD2	4
NT5C2	4
NUP93	4
PABPC1	4
PABPC3	4
POLG	4
PPM1D	4
PRPF8	4
PSIP1	4
PTPN11	4
RASA1	4
RB1	4
RBM5	4
SBDS	4
SEC24D	4
SMARCE1	4
STAG1	4
SUZ12	4
TP53	4
TYRP1	4
VAV1	4
XPO1	4
ABL2	3
ABRAXAS1	3
ALK	3
APAF1	3
ARAP3	3
ARID1A	3
ARID1B	3
ARID2	3
BUB1B	3
CHD1L	3
CHD3	3
CLTC	3
CNTNAP1	3
CNTNAP2	3
CSNK2A1	3
CYLD	3
DDX5	3
DLG1	3
DNM2	3
ECT2L	3
EGFR	3
EPC1	3
ERCC2	3
ETNK1	3
EXT2	3
FANCA	3
FBXW7	3
FGFR1	3
FGFR2	3
FH	3
FLT3	3
FN1	3
FRG1	3
GNAQ	3
HDAC3	3
HDAC9	3
IDH1	3
ITGA9	3
MAP2K4	3
MECOM	3
MET	3
MSH2	3
NAP1L1	3
NSD1	3
NUP107	3
OCA2	3
PIK3R3	3
PMS2	3
POT1	3
RAD23B	3
RASGRP1	3
RET	3
RGS7	3
RTEL1	3
SDHD	3
SEC23B	3
SETBP1	3
SHMT1	3
SIN3A	3
TCF12	3
THRAP3	3
TRIP10	3
TSC2	3
TYR	3
WNK1	3
ZEB1	3
ZFHX3	3
ZNF638	3
ACSL6	2
ACTG2	2
ACVR1	2
AFDN	2
AFF4	2
AGO3	2
ARHGAP35	2
ARNTL	2
ASXL2	2
ATP1A1	2
BCLAF1	2
BMPR2	2
BRAF	2
CAD	2
CAPN7	2
CARD11	2
CAT	2
CBLB	2
CDH17	2
CMTR2	2
CNBD1	2
CNOT3	2
CTC1	2
CTNNB1	2
CTNND2	2
CYP2C8	2
DROSHA	2
EEF1B2	2
ELAC2	2
ETV6	2
FOXA2	2
FXR1	2
GLI1	2
HGF	2
HIF1A	2
HLF	2
HNRNPDL	2
INPP4A	2
IRS2	2
KLHDC8B	2
LCP1	2
LDHA	2
LIMA1	2
LZTR1	2
MAP2K1	2
MAP3K1	2
MCM8	2
MLH3	2
MRTFA	2
MSR1	2
MYH11	2
MYH9	2
NBN	2
NCOR2	2
NEDD4L	2
NF2	2
NRAS	2
NTRK2	2
PARN	2
PDGFRA	2
PER1	2
PIK3C2B	2
PIK3R2	2
PIP5K1A	2
PLCG1	2
PLXNA1	2
PLXNB2	2
PMS1	2
PPP2R1A	2
PPP2R5C	2
PPP6C	2
PRDM2	2
PSMD11	2
PTPRF	2
QKI	2
RAD21	2
RAD54L	2
RAF1	2
RGPD5	2
RHOA	2
RNASEL	2
RPL5	2
SDHA	2
SDHAF2	2
SFRP4	2
SMAD2	2
SMARCD1	2
SMO	2
SOS2	2
SRC	2
STK4	2
SYNCRIP	2
TET2	2
TFDP1	2
TJP2	2
TNC	2
TNFAIP3	2
TRIO	2
TSC1	2
TXNIP	2
ZC3H11A	2
ZNRF3	2
A1CF	1
ACAD8	1
ACVR1B	1
ADAM10	1
AHR	1
AKT1	1
AP001273.2	1
ARFGEF2	1
ARID5B	1
ASXL1	1
ATIC	1
BCL6	1
BMPR1A	1
CASP1	1
CASP8	1
CBFB	1
CCR7	1
CDH1	1
CHD4	1
COPS2	1
CRNKL1	1
CRTC3	1
CSDE1	1
CTCF	1
CTNNA2	1
CTTN	1
CUL3	1
CUX1	1
CXCR4	1
CYSLTR2	1
CYTH4	1
DDR2	1
DEPDC1B	1
EED	1
EEF1A1	1
EIF4A2	1
EPAS1	1
EPHB2	1
ERBB2	1
ERBB3	1
ESR1	1
EXT1	1
FANCE	1
FASLG	1
FBLN2	1
FEN1	1
FES	1
FKBP9	1
FOXO1	1
FOXP1	1
FUBP1	1
FUS	1
FUT2	1
GPS2	1
GPSM2	1
H3-3A	1
HFE	1
HLA-B	1
HNF1A	1
HSP90AA1	1
IL7R	1
IRF1	1
IRF8	1
JAK3	1
KAT6A	1
KCNJ5	1
KLF6	1
KMT2D	1
LMO1	1
MAP3K11	1
MAT2A	1
MED24	1
MEF2C	1
MEN1	1
MINPP1	1
MITF	1
MKRN3	1
MLH1	1
MUC4	1
MXI1	1
MYOD1	1
NCF2	1
NFATC4	1
NHP2	1
NKX3-1	1
NOP10	1
NUTM1	1
PAX5	1
PGR	1
PIK3CA	1
PIK3CB	1
PIK3CD	1
PIK3R1	1
PPP2R5A	1
PRDM1	1
PRF1	1
PRKACA	1
PRKCB	1
PRPF40B	1
PSMA6	1
PSME3	1
PTCH1	1
PTGS1	1
PTPRT	1
RAC1	1
RAD51C	1
RAD51D	1
RFC4	1
RGS3	1
RHEB	1
RTN4	1
SCAI	1
SDHC	1
SETDB1	1
SFPQ	1
SMAD3	1
SMAD4	1
SMARCA4	1
SMARCB1	1
SRGAP1	1
STARD13	1
STAT3	1
STAT5B	1
STIP1	1
SYK	1
TCF4	1
TENT5C	1
TNPO2	1
TOM1	1
TP63	1
TSHR	1
U2AF1	1
WIPF1	1
WNK2	1
WRAP53	1
XPA	1
XPC	1
YBX3	1
ZFP36L1	1
ZNF479	1
