# Supplementary material for: Somatic Mutation Profiling and Therapeutic Landscape of Breast Cancer in the MENA Region
Source: Cells. 2025 Nov 14;14(22):1791. doi: 10.3390/cells14221791 (PMC12651733; doi:10.3390/cells14221791)
Supplement: Supplementary file 1 [file cells-14-01791-s001.zip › cells-3910392-supplementary/Table S5.xlsx]

## Sheet: Table S6
Table S5. Enriched Functional Categories Among Predicted Novel Driver Mutated Genes Identified via STRING PPI Network Analysis
#category	term ID	term description	observed gene count	background gene count	strength	signal	false discovery rate	matching proteins in your network (IDs)	matching proteins in your network (labels)
GO Process	GO:0010604	Positive regulation of macromolecule metabolic process	240	3533	0.44	1.56	2.59e-50	9606.ENSP00000216181,9606.ENSP00000217244,9606.ENSP00000219905,9606.ENSP00000222254,9606.ENSP00000222390,9606.ENSP00000225792,9606.ENSP00000226067,9606.ENSP00000228251,9606.ENSP00000228682,9606.ENSP00000231790,9606.ENSP00000233146,9606.ENSP00000235372,9606.ENSP00000239882,9606.ENSP00000241416,9606.ENSP00000241453,9606.ENSP00000242057,9606.ENSP00000245414,9606.ENSP00000246657,9606.ENSP00000249373,…	MYH9,CSNK2A1,MGA,PIK3R2,HGF,DDX5,HLF,YBX3,GLI1,MLH1,MSH2,PRDM2,ELF1,ACVR2A,FLT3,AHR,IRF1,CCR7,SMO,MYOD1,FUS,APC,KAT7,LRP6,PPP2R5A,TAOK1,CDH1,SMAD2,KMT2C,CREBBP,PIK3R3,EPC1,EP300,EPAS1,KDR,PIK3CA,ARID4B,CUL3,STAT3,MECOM,TP63,MAP3K13,TNC,NBN,KAT6A,CCAR1,ERBB3,RB1,CRTC3,IRF8,NCOR1,TP53,ERBB2,EGFR,NTRK2,ATM,ARID5B,CCT5,ANK3,EPHA4,FLT1,XPC,CSF1R,STAT5B,PSME3,NPM1,WRN,KMT2D,MAP2K1,HDAC3,IL7R,BPTF,EIF2A…
GO Process	GO:0009893	Positive regulation of metabolic process	249	3847	0.42	1.49	1.68e-49	9606.ENSP00000216181,9606.ENSP00000217244,9606.ENSP00000219476,9606.ENSP00000219905,9606.ENSP00000222254,9606.ENSP00000222390,9606.ENSP00000225792,9606.ENSP00000226067,9606.ENSP00000228251,9606.ENSP00000228682,9606.ENSP00000231790,9606.ENSP00000233146,9606.ENSP00000235372,9606.ENSP00000239882,9606.ENSP00000241416,9606.ENSP00000241453,9606.ENSP00000242057,9606.ENSP00000245414,9606.ENSP00000246657,…	MYH9,CSNK2A1,TSC2,MGA,PIK3R2,HGF,DDX5,HLF,YBX3,GLI1,MLH1,MSH2,PRDM2,ELF1,ACVR2A,FLT3,AHR,IRF1,CCR7,SMO,MYOD1,FUS,PDGFRA,APC,KAT7,LRP6,PPP2R5A,TAOK1,CDH1,SMAD2,KMT2C,CREBBP,PIK3R3,EPC1,EP300,EPAS1,KDR,PIK3CA,ARID4B,CUL3,STAT3,MECOM,TP63,MAP3K13,TNC,NBN,KAT6A,CCAR1,ERBB3,RB1,CRTC3,IRF8,NCOR1,TP53,ERBB2,EGFR,NTRK2,ATM,ARID5B,CCT5,ANK3,EPHA4,FLT1,XPC,CSF1R,STAT5B,PSME3,NPM1,WRN,TSC1,KMT2D,MAP2K1,HDAC…
GO Process	GO:0048518	Positive regulation of biological process	318	6207	0.32	1.21	2.84e-48	9606.ENSP00000027335,9606.ENSP00000216181,9606.ENSP00000216373,9606.ENSP00000217244,9606.ENSP00000219476,9606.ENSP00000219905,9606.ENSP00000222254,9606.ENSP00000222390,9606.ENSP00000225792,9606.ENSP00000226067,9606.ENSP00000228251,9606.ENSP00000228682,9606.ENSP00000231790,9606.ENSP00000231948,9606.ENSP00000233146,9606.ENSP00000235372,9606.ENSP00000239882,9606.ENSP00000241052,9606.ENSP00000241416,…	CDH17,MYH9,SOS2,CSNK2A1,TSC2,MGA,PIK3R2,HGF,DDX5,HLF,YBX3,GLI1,MLH1,CRBN,MSH2,PRDM2,ELF1,CAT,ACVR2A,FLT3,AHR,PLCG1,IRF1,CCR7,SMO,MYOD1,CAPN7,FUS,NOTCH2,PDGFRA,APC,KAT7,ADAM10,ITGAV,LRP6,PPP2R5A,TAOK1,CDH1,SMAD2,RHEB,KMT2C,ARFGEF1,CREBBP,SMURF2,PIK3R3,EPC1,EP300,EPAS1,KDR,PIK3CA,ARID4B,CUL3,STAT3,MECOM,TP63,MAP3K13,DEPDC1B,TNC,NBN,KAT6A,ABCB4,CCAR1,ERBB3,RB1,CRTC3,IRF8,NCOR1,TP53,ERBB2,SETDB1,NHP2…
GO Process	GO:0048522	Positive regulation of cellular process	300	5584	0.34	1.26	4.74e-48	9606.ENSP00000027335,9606.ENSP00000216373,9606.ENSP00000217244,9606.ENSP00000219476,9606.ENSP00000219905,9606.ENSP00000222254,9606.ENSP00000222390,9606.ENSP00000225792,9606.ENSP00000226067,9606.ENSP00000228251,9606.ENSP00000228682,9606.ENSP00000231790,9606.ENSP00000231948,9606.ENSP00000233146,9606.ENSP00000235372,9606.ENSP00000239882,9606.ENSP00000241052,9606.ENSP00000241416,9606.ENSP00000241453,…	CDH17,SOS2,CSNK2A1,TSC2,MGA,PIK3R2,HGF,DDX5,HLF,YBX3,GLI1,MLH1,CRBN,MSH2,PRDM2,ELF1,CAT,ACVR2A,FLT3,AHR,PLCG1,IRF1,CCR7,SMO,MYOD1,CAPN7,FUS,NOTCH2,PDGFRA,APC,KAT7,ADAM10,ITGAV,LRP6,PPP2R5A,TAOK1,CDH1,SMAD2,RHEB,KMT2C,CREBBP,SMURF2,PIK3R3,EPC1,EP300,EPAS1,KDR,PIK3CA,ARID4B,CUL3,STAT3,MECOM,TP63,MAP3K13,DEPDC1B,TNC,NBN,KAT6A,ABCB4,CCAR1,ERBB3,RB1,CRTC3,IRF8,TP53,ERBB2,SETDB1,EGFR,NTRK2,ATM,ARID5B,C…
GO Process	GO:0051173	Positive regulation of nitrogen compound metabolic process	216	3166	0.44	1.54	2.96e-44	9606.ENSP00000216181,9606.ENSP00000217244,9606.ENSP00000219905,9606.ENSP00000222254,9606.ENSP00000222390,9606.ENSP00000225792,9606.ENSP00000226067,9606.ENSP00000228251,9606.ENSP00000228682,9606.ENSP00000231790,9606.ENSP00000233146,9606.ENSP00000235372,9606.ENSP00000239882,9606.ENSP00000241416,9606.ENSP00000241453,9606.ENSP00000242057,9606.ENSP00000245414,9606.ENSP00000246657,9606.ENSP00000249373,…	MYH9,CSNK2A1,MGA,PIK3R2,HGF,DDX5,HLF,YBX3,GLI1,MLH1,MSH2,PRDM2,ELF1,ACVR2A,FLT3,AHR,IRF1,CCR7,SMO,MYOD1,FUS,APC,KAT7,LRP6,PPP2R5A,TAOK1,CDH1,SMAD2,KMT2C,CREBBP,PIK3R3,EPC1,EP300,EPAS1,KDR,PIK3CA,ARID4B,CUL3,STAT3,MECOM,TP63,MAP3K13,NBN,KAT6A,CCAR1,ERBB3,RB1,CRTC3,IRF8,TP53,ERBB2,EGFR,NTRK2,ATM,ARID5B,CCT5,EPHA4,FLT1,XPC,CSF1R,STAT5B,PSME3,NPM1,WRN,KMT2D,MAP2K1,HDAC3,BPTF,EIF2AK3,MAP3K11,RASGRP1,F…
GO Process	GO:0031323	Regulation of cellular metabolic process	295	5681	0.32	1.21	1.06e-43	9606.ENSP00000217244,9606.ENSP00000219476,9606.ENSP00000219905,9606.ENSP00000222254,9606.ENSP00000222390,9606.ENSP00000225792,9606.ENSP00000226067,9606.ENSP00000228251,9606.ENSP00000228682,9606.ENSP00000229179,9606.ENSP00000231790,9606.ENSP00000233146,9606.ENSP00000235372,9606.ENSP00000239882,9606.ENSP00000241052,9606.ENSP00000241416,9606.ENSP00000241453,9606.ENSP00000242057,9606.ENSP00000245414,…	CSNK2A1,TSC2,MGA,PIK3R2,HGF,DDX5,HLF,YBX3,GLI1,NUP107,MLH1,MSH2,PRDM2,ELF1,CAT,ACVR2A,FLT3,AHR,IRF1,CCR7,SMO,MYOD1,FUS,NOTCH2,PDGFRA,APC,IREB2,BRIP1,KAT7,LRPPRC,ITGAV,LRP6,PPP2R5A,PSMA6,TAOK1,CDH1,SMAD2,RHEB,KMT2C,CREBBP,SMURF2,PIK3R3,EPC1,EP300,EPAS1,KDR,PIK3CA,ARID4B,POLQ,CUL3,STAT3,MECOM,TP63,XRN1,MAP3K13,MSH3,NBN,KAT6A,CCAR1,ERBB3,RB1,CRTC3,IRF8,NCOR1,TP53,ERBB2,RASA1,EGFR,NTRK2,ATM,ARID5B,CC…
GO Process	GO:0060255	Regulation of macromolecule metabolic process	309	6249	0.3	1.16	9.76e-43	9606.ENSP00000216181,9606.ENSP00000217244,9606.ENSP00000219476,9606.ENSP00000219905,9606.ENSP00000222254,9606.ENSP00000222390,9606.ENSP00000225792,9606.ENSP00000226067,9606.ENSP00000228251,9606.ENSP00000228682,9606.ENSP00000229179,9606.ENSP00000231790,9606.ENSP00000233146,9606.ENSP00000235372,9606.ENSP00000239882,9606.ENSP00000241052,9606.ENSP00000241416,9606.ENSP00000241453,9606.ENSP00000242057,…	MYH9,CSNK2A1,TSC2,MGA,PIK3R2,HGF,DDX5,HLF,YBX3,GLI1,NUP107,MLH1,MSH2,PRDM2,ELF1,CAT,ACVR2A,FLT3,AHR,IRF1,CCR7,SMO,MYOD1,FUS,NOTCH2,PDGFRA,APC,IREB2,BRIP1,KAT7,ADAM10,LRPPRC,ITGAV,LRP6,PPP2R5A,PSMA6,TAOK1,CDH1,SMAD2,KMT2C,CREBBP,SMURF2,PIK3R3,EPC1,EP300,EPAS1,KDR,PIK3CA,ARID4B,POLQ,CUL3,STAT3,MECOM,TP63,XRN1,MAP3K13,MSH3,TNC,AFF4,NBN,KAT6A,CCAR1,ERBB3,RB1,CRTC3,IRF8,NCOR1,TP53,ERBB2,SETDB1,RASA1,E…
GO Process	GO:0031325	Positive regulation of cellular metabolic process	211	3114	0.44	1.53	1.36e-42	9606.ENSP00000219476,9606.ENSP00000219905,9606.ENSP00000222254,9606.ENSP00000222390,9606.ENSP00000225792,9606.ENSP00000226067,9606.ENSP00000228251,9606.ENSP00000228682,9606.ENSP00000231790,9606.ENSP00000233146,9606.ENSP00000235372,9606.ENSP00000239882,9606.ENSP00000241416,9606.ENSP00000241453,9606.ENSP00000242057,9606.ENSP00000245414,9606.ENSP00000246657,9606.ENSP00000249373,9606.ENSP00000250003,…	TSC2,MGA,PIK3R2,HGF,DDX5,HLF,YBX3,GLI1,MLH1,MSH2,PRDM2,ELF1,ACVR2A,FLT3,AHR,IRF1,CCR7,SMO,MYOD1,FUS,PDGFRA,KAT7,LRP6,PPP2R5A,TAOK1,CDH1,SMAD2,KMT2C,CREBBP,PIK3R3,EPC1,EP300,EPAS1,KDR,PIK3CA,ARID4B,STAT3,MECOM,TP63,MAP3K13,NBN,KAT6A,CCAR1,ERBB3,RB1,CRTC3,IRF8,TP53,ERBB2,EGFR,NTRK2,ATM,ARID5B,CCT5,EPHA4,FLT1,XPC,CSF1R,STAT5B,NPM1,WRN,TSC1,KMT2D,MAP2K1,HDAC3,BPTF,EIF2AK3,MAP3K11,RASGRP1,CLSPN,PABPC1…
GO Process	GO:0051171	Regulation of nitrogen compound metabolic process	294	5734	0.32	1.19	1.82e-42	9606.ENSP00000216181,9606.ENSP00000217244,9606.ENSP00000219476,9606.ENSP00000219905,9606.ENSP00000222254,9606.ENSP00000222390,9606.ENSP00000225792,9606.ENSP00000226067,9606.ENSP00000228251,9606.ENSP00000228682,9606.ENSP00000229179,9606.ENSP00000231790,9606.ENSP00000233146,9606.ENSP00000235372,9606.ENSP00000239882,9606.ENSP00000241052,9606.ENSP00000241416,9606.ENSP00000241453,9606.ENSP00000242057,…	MYH9,CSNK2A1,TSC2,MGA,PIK3R2,HGF,DDX5,HLF,YBX3,GLI1,NUP107,MLH1,MSH2,PRDM2,ELF1,CAT,ACVR2A,FLT3,AHR,IRF1,CCR7,SMO,MYOD1,FUS,NOTCH2,APC,IREB2,BRIP1,KAT7,LRPPRC,ITGAV,LRP6,PPP2R5A,PSMA6,TAOK1,CDH1,SMAD2,KMT2C,CREBBP,SMURF2,PIK3R3,EPC1,EP300,EPAS1,KDR,PIK3CA,ARID4B,POLQ,CUL3,STAT3,MECOM,TP63,XRN1,MAP3K13,MSH3,NBN,KAT6A,CCAR1,ERBB3,RB1,CRTC3,IRF8,NCOR1,TP53,ERBB2,RASA1,EGFR,NTRK2,ATM,ARID5B,CCT5,EPHA…
GO Process	GO:0048523	Negative regulation of cellular process	264	4736	0.35	1.28	3.33e-42	9606.ENSP00000216181,9606.ENSP00000217244,9606.ENSP00000219476,9606.ENSP00000222254,9606.ENSP00000222390,9606.ENSP00000225792,9606.ENSP00000228251,9606.ENSP00000228682,9606.ENSP00000231790,9606.ENSP00000231948,9606.ENSP00000233146,9606.ENSP00000235372,9606.ENSP00000239440,9606.ENSP00000239882,9606.ENSP00000241052,9606.ENSP00000242057,9606.ENSP00000245414,9606.ENSP00000246657,9606.ENSP00000249373,…	MYH9,CSNK2A1,TSC2,PIK3R2,HGF,DDX5,YBX3,GLI1,MLH1,CRBN,MSH2,PRDM2,ARAP3,ELF1,CAT,AHR,IRF1,CCR7,SMO,MYOD1,FUS,NOTCH2,PDGFRA,APC,IREB2,BRIP1,KAT7,ADAM10,LRPPRC,ITGAV,LRP6,PPP2R5A,PALB2,TAOK1,CDH1,SMAD2,ARFGEF1,CREBBP,SMURF2,PIK3R3,EPC1,EP300,KDR,PIK3CA,ARID4B,POLQ,CUL3,STAT3,MECOM,TP63,XRN1,MSH3,NBN,KAT6A,CCAR1,ERBB3,RB1,CRTC3,IRF8,NCOR1,TP53,ERBB2,RASA1,EGFR,NTRK2,ATM,ARID5B,ANK3,EPHA4,FLT1,XPC,CSF…
GO Process	GO:0080090	Regulation of primary metabolic process	298	5899	0.31	1.18	3.44e-42	9606.ENSP00000216181,9606.ENSP00000217244,9606.ENSP00000219476,9606.ENSP00000219905,9606.ENSP00000222254,9606.ENSP00000222390,9606.ENSP00000225792,9606.ENSP00000226067,9606.ENSP00000228251,9606.ENSP00000228682,9606.ENSP00000229179,9606.ENSP00000231790,9606.ENSP00000233146,9606.ENSP00000235372,9606.ENSP00000239882,9606.ENSP00000241052,9606.ENSP00000241416,9606.ENSP00000241453,9606.ENSP00000242057,…	MYH9,CSNK2A1,TSC2,MGA,PIK3R2,HGF,DDX5,HLF,YBX3,GLI1,NUP107,MLH1,MSH2,PRDM2,ELF1,CAT,ACVR2A,FLT3,AHR,IRF1,CCR7,SMO,MYOD1,FUS,NOTCH2,PDGFRA,APC,IREB2,BRIP1,KAT7,LRPPRC,ITGAV,LRP6,PPP2R5A,PSMA6,TAOK1,CDH1,SMAD2,KMT2C,CREBBP,SMURF2,PIK3R3,EPC1,EP300,EPAS1,KDR,PIK3CA,ARID4B,POLQ,CUL3,STAT3,MECOM,TP63,XRN1,MAP3K13,MSH3,NBN,KAT6A,CCAR1,ERBB3,RB1,CRTC3,IRF8,NCOR1,TP53,ERBB2,RASA1,EGFR,NTRK2,ATM,ARID5B,CC…
GO Process	GO:0019222	Regulation of metabolic process	320	6784	0.28	1.1	4.03e-41	9606.ENSP00000216181,9606.ENSP00000217244,9606.ENSP00000219476,9606.ENSP00000219905,9606.ENSP00000222254,9606.ENSP00000222390,9606.ENSP00000225792,9606.ENSP00000226067,9606.ENSP00000228251,9606.ENSP00000228682,9606.ENSP00000229179,9606.ENSP00000231368,9606.ENSP00000231790,9606.ENSP00000233146,9606.ENSP00000235372,9606.ENSP00000239882,9606.ENSP00000241052,9606.ENSP00000241416,9606.ENSP00000241453,…	MYH9,CSNK2A1,TSC2,MGA,PIK3R2,HGF,DDX5,HLF,YBX3,GLI1,NUP107,LNPEP,MLH1,MSH2,PRDM2,ELF1,CAT,ACVR2A,FLT3,AHR,IRF1,CCR7,SMO,MYOD1,FUS,NOTCH2,PDGFRA,APC,IREB2,BRIP1,KAT7,ADAM10,LRPPRC,ITGAV,LRP6,PPP2R5A,PSMA6,TAOK1,CDH1,SMAD2,RHEB,KMT2C,CREBBP,SMURF2,PIK3R3,EPC1,EP300,EPAS1,KDR,PIK3CA,ARID4B,POLQ,CUL3,STAT3,MECOM,TP63,XRN1,MAP3K13,MSH3,TNC,AFF4,NBN,KAT6A,CCAR1,ERBB3,RB1,CRTC3,IRF8,NCOR1,TP53,ERBB2,SET…
GO Process	GO:0048519	Negative regulation of biological process	278	5313	0.33	1.21	1.72e-40	9606.ENSP00000216181,9606.ENSP00000217244,9606.ENSP00000219476,9606.ENSP00000222254,9606.ENSP00000222390,9606.ENSP00000225792,9606.ENSP00000228251,9606.ENSP00000228682,9606.ENSP00000231368,9606.ENSP00000231790,9606.ENSP00000231948,9606.ENSP00000233146,9606.ENSP00000235372,9606.ENSP00000239440,9606.ENSP00000239882,9606.ENSP00000241052,9606.ENSP00000242057,9606.ENSP00000244007,9606.ENSP00000245414,…	MYH9,CSNK2A1,TSC2,PIK3R2,HGF,DDX5,YBX3,GLI1,LNPEP,MLH1,CRBN,MSH2,PRDM2,ARAP3,ELF1,CAT,AHR,PLCG1,IRF1,CCR7,SMO,MYOD1,FUS,NOTCH2,PDGFRA,APC,IREB2,BRIP1,KAT7,ADAM10,LRPPRC,ITGAV,LRP6,PPP2R5A,PALB2,TAOK1,CDH1,SMAD2,RHEB,ARFGEF1,CREBBP,SMURF2,PIK3R3,EPC1,EP300,KDR,PIK3CA,ARID4B,POLQ,CUL3,STAT3,MECOM,TP63,XRN1,MSH3,NBN,KAT6A,CCAR1,ERBB3,RB1,CRTC3,IRF8,NCOR1,TP53,ERBB2,SETDB1,RASA1,EGFR,NTRK2,ATM,ARID5B…
GO Process	GO:0048583	Regulation of response to stimulus	234	3931	0.38	1.35	6.78e-40	9606.ENSP00000216373,9606.ENSP00000217244,9606.ENSP00000219476,9606.ENSP00000222254,9606.ENSP00000222390,9606.ENSP00000225792,9606.ENSP00000228251,9606.ENSP00000228682,9606.ENSP00000231790,9606.ENSP00000233146,9606.ENSP00000239440,9606.ENSP00000239882,9606.ENSP00000241052,9606.ENSP00000241416,9606.ENSP00000241453,9606.ENSP00000242057,9606.ENSP00000244007,9606.ENSP00000245414,9606.ENSP00000246657,…	SOS2,CSNK2A1,TSC2,PIK3R2,HGF,DDX5,YBX3,GLI1,MLH1,MSH2,ARAP3,ELF1,CAT,ACVR2A,FLT3,AHR,PLCG1,IRF1,CCR7,CYTH4,SMO,MYOD1,FUS,NOTCH2,PDGFRA,APC,KAT7,ADAM10,ARHGAP29,ITGAV,PSMA6,TAOK1,SMAD2,RHEB,ARFGEF1,CREBBP,SMURF2,EPC1,EP300,KDR,PIK3CA,ARID4B,POLQ,CUL3,STAT3,MECOM,TP63,MAP3K13,DEPDC1B,TNC,KAT6A,ERBB3,RB1,CRTC3,NCOR1,TP53,ERBB2,RASA1,ARHGAP26,EGFR,NTRK2,ATM,EPHA4,FLT1,CSF1R,RASA2,GNAQ,FANCD2,PREX2,ST…
GO Process	GO:0045935	Positive regulation of nucleobase-containing compound metabolic process	163	2056	0.51	1.72	1.75e-38	9606.ENSP00000219905,9606.ENSP00000222254,9606.ENSP00000222390,9606.ENSP00000225792,9606.ENSP00000226067,9606.ENSP00000228682,9606.ENSP00000231790,9606.ENSP00000233146,9606.ENSP00000235372,9606.ENSP00000239882,9606.ENSP00000241416,9606.ENSP00000242057,9606.ENSP00000245414,9606.ENSP00000249373,9606.ENSP00000250003,9606.ENSP00000254108,9606.ENSP00000259021,9606.ENSP00000261349,9606.ENSP00000261769,…	MGA,PIK3R2,HGF,DDX5,HLF,GLI1,MLH1,MSH2,PRDM2,ELF1,ACVR2A,AHR,IRF1,SMO,MYOD1,FUS,KAT7,LRP6,CDH1,SMAD2,KMT2C,CREBBP,EPC1,EP300,EPAS1,ARID4B,STAT3,MECOM,TP63,NBN,KAT6A,CCAR1,RB1,CRTC3,IRF8,TP53,ERBB2,EGFR,ATM,ARID5B,CCT5,XPC,STAT5B,NPM1,WRN,KMT2D,MAP2K1,HDAC3,BPTF,EIF2AK3,PABPC1,NSD3,PER1,NUP98,MET,ARID1A,CNOT1,SMARCE1,WRAP53,PGR,MRE11,PTCH1,SMAD3,ARID2,HSP90AA1,SF3B1,MEN1,ZFP36L1,LMO1,MEF2C,SMARCB1…
GO Process	GO:0010468	Regulation of gene expression	261	4899	0.34	1.22	4.67e-38	9606.ENSP00000216181,9606.ENSP00000219905,9606.ENSP00000222254,9606.ENSP00000222390,9606.ENSP00000225792,9606.ENSP00000226067,9606.ENSP00000228251,9606.ENSP00000228682,9606.ENSP00000229179,9606.ENSP00000231790,9606.ENSP00000233146,9606.ENSP00000235372,9606.ENSP00000239882,9606.ENSP00000241052,9606.ENSP00000241416,9606.ENSP00000242057,9606.ENSP00000245414,9606.ENSP00000246657,9606.ENSP00000249373,…	MYH9,MGA,PIK3R2,HGF,DDX5,HLF,YBX3,GLI1,NUP107,MLH1,MSH2,PRDM2,ELF1,CAT,ACVR2A,AHR,IRF1,CCR7,SMO,MYOD1,FUS,NOTCH2,PDGFRA,IREB2,BRIP1,KAT7,ADAM10,LRPPRC,ITGAV,LRP6,PSMA6,CDH1,SMAD2,KMT2C,CREBBP,SMURF2,PIK3R3,EPC1,EP300,EPAS1,KDR,PIK3CA,ARID4B,CUL3,STAT3,MECOM,TP63,XRN1,MAP3K13,TNC,AFF4,KAT6A,CCAR1,ERBB3,RB1,CRTC3,IRF8,NCOR1,TP53,ERBB2,SETDB1,EGFR,NTRK2,ATM,ARID5B,ANK3,XPC,CSF1R,FANCD2,STAT5B,NPM1,R…
GO Process	GO:0043170	Macromolecule metabolic process	286	5781	0.3	1.14	1.04e-37	9606.ENSP00000156471,9606.ENSP00000216181,9606.ENSP00000217244,9606.ENSP00000225792,9606.ENSP00000226798,9606.ENSP00000229179,9606.ENSP00000229769,9606.ENSP00000231368,9606.ENSP00000231790,9606.ENSP00000231948,9606.ENSP00000233146,9606.ENSP00000235372,9606.ENSP00000241052,9606.ENSP00000241416,9606.ENSP00000241453,9606.ENSP00000245414,9606.ENSP00000246868,9606.ENSP00000250003,9606.ENSP00000253693,…	AQR,MYH9,CSNK2A1,DDX5,FRG1,NUP107,FANCE,LNPEP,MLH1,CRBN,MSH2,PRDM2,CAT,ACVR2A,FLT3,IRF1,SBDS,MYOD1,CAPN7,FUS,PDGFRA,APC,BRIP1,KAT7,ADAM10,LRPPRC,ITGAV,PPP2R5A,PSMA6,PALB2,HERC2,PSMD11,TAOK1,SMAD2,KMT2C,ARFGEF1,CREBBP,SMURF2,EPC1,EP300,EPAS1,MAP4K3,KDR,ARID4B,POLQ,CUL3,STAT3,MECOM,CAD,TP63,XRN1,MAP3K13,MSH3,NBN,KAT6A,PMS2,ERBB3,RB1,TP53,ERBB2,SETDB1,NHP2,EGFR,NTRK2,ATM,PABPC3,EPHA4,FLT1,XPC,ERCC3,…
GO Process	GO:0051716	Cellular response to stimulus	302	6357	0.29	1.1	1.04e-37	9606.ENSP00000027335,9606.ENSP00000074304,9606.ENSP00000216181,9606.ENSP00000216373,9606.ENSP00000217244,9606.ENSP00000219476,9606.ENSP00000222254,9606.ENSP00000222390,9606.ENSP00000225792,9606.ENSP00000228251,9606.ENSP00000228682,9606.ENSP00000229769,9606.ENSP00000231368,9606.ENSP00000231790,9606.ENSP00000233146,9606.ENSP00000236959,9606.ENSP00000239440,9606.ENSP00000241052,9606.ENSP00000241416,…	CDH17,INPP4A,MYH9,SOS2,CSNK2A1,TSC2,PIK3R2,HGF,DDX5,YBX3,GLI1,FANCE,LNPEP,MLH1,MSH2,ATIC,ARAP3,CAT,ACVR2A,FLT3,AHR,PLCG1,IRF1,CCR7,SBDS,SMO,MYOD1,NOTCH2,PDGFRA,APC,BRIP1,KAT7,ADAM10,ARHGAP29,ITGAV,LRP6,PPP2R5A,PALB2,HERC2,TAOK1,CDH1,SMAD2,RHEB,CREBBP,SMURF2,PIK3R3,EPC1,EP300,EPAS1,MAP4K3,KDR,PIK3CA,POLQ,CUL3,CNTNAP1,STAT3,TP63,ITGA9,XRN1,MAP3K13,DEPDC1B,MSH3,TNC,NBN,KAT6A,ABCB4,PMS2,ERBB3,RB1,IRF…
GO Process	GO:0009966	Regulation of signal transduction	196	2978	0.43	1.46	3.84e-37	9606.ENSP00000216373,9606.ENSP00000217244,9606.ENSP00000219476,9606.ENSP00000222254,9606.ENSP00000222390,9606.ENSP00000225792,9606.ENSP00000228251,9606.ENSP00000228682,9606.ENSP00000239440,9606.ENSP00000239882,9606.ENSP00000241052,9606.ENSP00000241416,9606.ENSP00000241453,9606.ENSP00000245414,9606.ENSP00000246657,9606.ENSP00000248901,9606.ENSP00000249373,9606.ENSP00000256646,9606.ENSP00000257290,…	SOS2,CSNK2A1,TSC2,PIK3R2,HGF,DDX5,YBX3,GLI1,ARAP3,ELF1,CAT,ACVR2A,FLT3,IRF1,CCR7,CYTH4,SMO,NOTCH2,PDGFRA,APC,ADAM10,ARHGAP29,ITGAV,TAOK1,SMAD2,RHEB,ARFGEF1,CREBBP,SMURF2,EP300,KDR,PIK3CA,ARID4B,CUL3,STAT3,MECOM,TP63,MAP3K13,DEPDC1B,KAT6A,ERBB3,RB1,CRTC3,NCOR1,TP53,ERBB2,RASA1,ARHGAP26,EGFR,NTRK2,ATM,EPHA4,FLT1,CSF1R,RASA2,GNAQ,FANCD2,PREX2,PSME3,NPM1,WNK2,TSC1,KMT2D,SDHAF2,MAP2K1,HDAC3,IL7R,CTNND…
GO Process	GO:0019219	Regulation of nucleobase-containing compound metabolic process	232	4074	0.36	1.29	1.97e-36	9606.ENSP00000219905,9606.ENSP00000222254,9606.ENSP00000222390,9606.ENSP00000225792,9606.ENSP00000226067,9606.ENSP00000228251,9606.ENSP00000228682,9606.ENSP00000229179,9606.ENSP00000231790,9606.ENSP00000233146,9606.ENSP00000235372,9606.ENSP00000239882,9606.ENSP00000241052,9606.ENSP00000241416,9606.ENSP00000242057,9606.ENSP00000245414,9606.ENSP00000249373,9606.ENSP00000250003,9606.ENSP00000254108,…	MGA,PIK3R2,HGF,DDX5,HLF,YBX3,GLI1,NUP107,MLH1,MSH2,PRDM2,ELF1,CAT,ACVR2A,AHR,IRF1,SMO,MYOD1,FUS,NOTCH2,BRIP1,KAT7,LRPPRC,LRP6,PSMA6,CDH1,SMAD2,KMT2C,CREBBP,SMURF2,EPC1,EP300,EPAS1,PIK3CA,ARID4B,POLQ,CUL3,STAT3,MECOM,TP63,XRN1,MAP3K13,MSH3,NBN,KAT6A,CCAR1,RB1,CRTC3,IRF8,NCOR1,TP53,ERBB2,RASA1,EGFR,ATM,ARID5B,CCT5,XPC,FANCD2,STAT5B,NPM1,RAD21,WRN,COPS2,KMT2D,MAP2K1,HDAC3,IL7R,PPM1D,BPTF,EIF2AK3,PAB…
GO Process	GO:0044237	Cellular metabolic process	303	6568	0.27	1.06	2.25e-35	9606.ENSP00000074304,9606.ENSP00000156471,9606.ENSP00000217244,9606.ENSP00000222254,9606.ENSP00000225792,9606.ENSP00000226798,9606.ENSP00000229769,9606.ENSP00000231368,9606.ENSP00000231790,9606.ENSP00000231948,9606.ENSP00000233146,9606.ENSP00000235372,9606.ENSP00000236959,9606.ENSP00000241052,9606.ENSP00000241416,9606.ENSP00000241453,9606.ENSP00000242057,9606.ENSP00000244007,9606.ENSP00000245414,…	INPP4A,AQR,CSNK2A1,PIK3R2,DDX5,FRG1,FANCE,LNPEP,MLH1,CRBN,MSH2,PRDM2,ATIC,CAT,ACVR2A,FLT3,AHR,PLCG1,IRF1,SBDS,MYOD1,FUS,PDGFRA,APC,IREB2,BRIP1,KAT7,ADAM10,LRPPRC,PPP2R5A,PSMA6,PALB2,HERC2,PSMD11,TAOK1,SMAD2,KMT2C,ARFGEF1,CREBBP,SMURF2,PIK3R3,EPC1,EP300,TYR,EPAS1,MAP4K3,KDR,PIK3CA,ARID4B,POLQ,CUL3,STAT3,MECOM,CAD,TP63,SDHA,XRN1,MAP3K13,MSH3,NBN,KAT6A,PMS2,ERBB3,RB1,IRF8,TP53,ERBB2,SETDB1,NHP2,EGFR…
GO Process	GO:0050794	Regulation of cellular process	406	11025	0.17	0.87	3.91e-35	9606.ENSP00000027335,9606.ENSP00000074304,9606.ENSP00000216181,9606.ENSP00000216373,9606.ENSP00000217244,9606.ENSP00000219476,9606.ENSP00000219905,9606.ENSP00000222254,9606.ENSP00000222390,9606.ENSP00000225792,9606.ENSP00000226067,9606.ENSP00000228251,9606.ENSP00000228682,9606.ENSP00000229179,9606.ENSP00000231368,9606.ENSP00000231790,9606.ENSP00000231948,9606.ENSP00000233146,9606.ENSP00000235372,…	CDH17,INPP4A,MYH9,SOS2,CSNK2A1,TSC2,MGA,PIK3R2,HGF,DDX5,HLF,YBX3,GLI1,NUP107,LNPEP,MLH1,CRBN,MSH2,PRDM2,ARAP3,ELF1,CAT,ACVR2A,FLT3,AHR,PLCG1,IRF1,CCR7,CYTH4,SMO,MYOD1,CAPN7,FUS,NOTCH2,PDGFRA,APC,IREB2,BRIP1,KAT7,ADAM10,ARHGAP29,LRPPRC,ITGAV,LRP6,PPP2R5A,PSMA6,PALB2,TAOK1,CDH1,SMAD2,RHEB,KMT2C,ARFGEF1,CREBBP,SMURF2,PIK3R3,EPC1,EP300,EPAS1,MAP4K3,KDR,PIK3CA,ARID4B,POLQ,CUL3,CNTNAP1,STAT3,MECOM,TP63…
GO Process	GO:0010556	Regulation of macromolecule biosynthetic process	226	3980	0.36	1.27	6.17e-35	9606.ENSP00000219905,9606.ENSP00000222254,9606.ENSP00000222390,9606.ENSP00000225792,9606.ENSP00000226067,9606.ENSP00000228251,9606.ENSP00000228682,9606.ENSP00000229179,9606.ENSP00000231790,9606.ENSP00000235372,9606.ENSP00000239882,9606.ENSP00000241052,9606.ENSP00000241416,9606.ENSP00000242057,9606.ENSP00000245414,9606.ENSP00000246657,9606.ENSP00000249373,9606.ENSP00000250003,9606.ENSP00000254108,…	MGA,PIK3R2,HGF,DDX5,HLF,YBX3,GLI1,NUP107,MLH1,PRDM2,ELF1,CAT,ACVR2A,AHR,IRF1,CCR7,SMO,MYOD1,FUS,NOTCH2,IREB2,BRIP1,KAT7,LRPPRC,LRP6,PSMA6,CDH1,SMAD2,KMT2C,CREBBP,SMURF2,EPC1,EP300,EPAS1,KDR,ARID4B,CUL3,STAT3,MECOM,TP63,XRN1,MAP3K13,KAT6A,CCAR1,RB1,CRTC3,IRF8,NCOR1,TP53,ERBB2,EGFR,ATM,ARID5B,CCT5,XPC,FANCD2,STAT5B,NPM1,RAD21,TSC1,COPS2,KMT2D,MAP2K1,HDAC3,PPM1D,BPTF,EIF2AK3,ACO1,PABPC1,NSD3,PER1,NU…
GO Process	GO:0065009	Regulation of molecular function	195	3085	0.41	1.4	1.4e-34	9606.ENSP00000016946,9606.ENSP00000216373,9606.ENSP00000217244,9606.ENSP00000219476,9606.ENSP00000222254,9606.ENSP00000222390,9606.ENSP00000228682,9606.ENSP00000231948,9606.ENSP00000233146,9606.ENSP00000239440,9606.ENSP00000241052,9606.ENSP00000241416,9606.ENSP00000241453,9606.ENSP00000246657,9606.ENSP00000248901,9606.ENSP00000249373,9606.ENSP00000250003,9606.ENSP00000257290,9606.ENSP00000257430,…	RGPD5,SOS2,CSNK2A1,TSC2,PIK3R2,HGF,GLI1,CRBN,MSH2,ARAP3,CAT,ACVR2A,FLT3,CCR7,CYTH4,SMO,MYOD1,PDGFRA,APC,ARHGAP29,ITGAV,LRP6,PPP2R5A,PSMA6,HERC2,TAOK1,SMAD2,ARFGEF1,PIK3R3,EP300,KDR,PIK3CA,STAT3,TP63,MAP3K13,DEPDC1B,MSH3,NBN,ERBB3,RB1,CRTC3,TP53,ERBB2,RASA1,ARHGAP26,EGFR,NTRK2,ARID5B,ANK3,EPHA4,CYSLTR2,FLT1,CSF1R,RASA2,GNAQ,BUB1B,FANCD2,PREX2,PSME3,NPM1,WNK2,WRN,TSC1,MAP2K1,EIF2AK3,PRKACA,MAP3K11,…
GO Process	GO:0050793	Regulation of developmental process	173	2492	0.45	1.51	1.91e-34	9606.ENSP00000216181,9606.ENSP00000216373,9606.ENSP00000222390,9606.ENSP00000225792,9606.ENSP00000228251,9606.ENSP00000228682,9606.ENSP00000231790,9606.ENSP00000233146,9606.ENSP00000239440,9606.ENSP00000241416,9606.ENSP00000244007,9606.ENSP00000245414,9606.ENSP00000249373,9606.ENSP00000250003,9606.ENSP00000256646,9606.ENSP00000257290,9606.ENSP00000257430,9606.ENSP00000259021,9606.ENSP00000260408,…	MYH9,SOS2,HGF,DDX5,YBX3,GLI1,MLH1,MSH2,ARAP3,ACVR2A,PLCG1,IRF1,SMO,MYOD1,NOTCH2,PDGFRA,APC,KAT7,ADAM10,ITGAV,SMAD2,RHEB,SMURF2,KDR,PIK3CA,ARID4B,STAT3,TP63,MAP3K13,KAT6A,ERBB3,RB1,TP53,ERBB2,RASA1,EGFR,NTRK2,EPHA4,FLT1,CSF1R,FANCD2,STAT5B,CSMD3,SDHAF2,MAP2K1,IL7R,EIF2AK3,PRKACA,RASGRP1,SUZ12,EZH2,ARID1A,CNOT1,SMARCE1,PPP2R1A,CLASP2,BRWD1,FES,PTCH1,SMAD3,ARID2,MEN1,ZFP36L1,EPHA3,RTN4,TRIO,MEF2C,SM…
GO Process	GO:0009889	Regulation of biosynthetic process	232	4205	0.35	1.24	2.36e-34	9606.ENSP00000219905,9606.ENSP00000222254,9606.ENSP00000222390,9606.ENSP00000225792,9606.ENSP00000226067,9606.ENSP00000228251,9606.ENSP00000228682,9606.ENSP00000229179,9606.ENSP00000231790,9606.ENSP00000235372,9606.ENSP00000239882,9606.ENSP00000241052,9606.ENSP00000241416,9606.ENSP00000242057,9606.ENSP00000245414,9606.ENSP00000246657,9606.ENSP00000249373,9606.ENSP00000250003,9606.ENSP00000254108,…	MGA,PIK3R2,HGF,DDX5,HLF,YBX3,GLI1,NUP107,MLH1,PRDM2,ELF1,CAT,ACVR2A,AHR,IRF1,CCR7,SMO,MYOD1,FUS,NOTCH2,IREB2,BRIP1,KAT7,LRPPRC,LRP6,PSMA6,CDH1,SMAD2,KMT2C,CREBBP,SMURF2,EPC1,EP300,EPAS1,KDR,ARID4B,CUL3,STAT3,MECOM,TP63,XRN1,MAP3K13,KAT6A,CCAR1,RB1,CRTC3,IRF8,NCOR1,TP53,ERBB2,EGFR,ATM,ARID5B,CCT5,XPC,FANCD2,STAT5B,NPM1,RAD21,TSC1,COPS2,KMT2D,MAP2K1,HDAC3,PPM1D,BPTF,EIF2AK3,ACO1,PABPC1,NSD3,PER1,NU…
GO Process	GO:0007275	Multicellular organism development	232	4209	0.35	1.24	2.64e-34	9606.ENSP00000027335,9606.ENSP00000216181,9606.ENSP00000219476,9606.ENSP00000222254,9606.ENSP00000222390,9606.ENSP00000228251,9606.ENSP00000228682,9606.ENSP00000229179,9606.ENSP00000231790,9606.ENSP00000233146,9606.ENSP00000236959,9606.ENSP00000241052,9606.ENSP00000241416,9606.ENSP00000241453,9606.ENSP00000242057,9606.ENSP00000245414,9606.ENSP00000246657,9606.ENSP00000246868,9606.ENSP00000249373,…	CDH17,MYH9,TSC2,PIK3R2,HGF,YBX3,GLI1,NUP107,MLH1,MSH2,ATIC,CAT,ACVR2A,FLT3,AHR,IRF1,CCR7,SBDS,SMO,NOTCH2,PDGFRA,APC,IREB2,BRIP1,KAT7,ADAM10,ITGAV,LRP6,PALB2,TAOK1,CDH1,SMAD2,RHEB,CREBBP,PIK3R3,EP300,TYR,EPAS1,KDR,PIK3CA,ARID4B,POLQ,CUL3,CNTNAP1,STAT3,MECOM,TP63,SDHA,MSH3,TNC,NBN,KAT6A,PMS2,ERBB3,RB1,IRF8,TP53,ERBB2,RASA1,ARHGAP26,EGFR,NTRK2,ATM,ARID5B,SEC24D,ANK3,EPHA4,FLT1,ERCC3,CSF1R,FANCD2,PRE…
GO Process	GO:0031326	Regulation of cellular biosynthetic process	229	4143	0.35	1.24	7.34e-34	9606.ENSP00000219905,9606.ENSP00000222254,9606.ENSP00000222390,9606.ENSP00000225792,9606.ENSP00000226067,9606.ENSP00000228251,9606.ENSP00000228682,9606.ENSP00000229179,9606.ENSP00000231790,9606.ENSP00000235372,9606.ENSP00000239882,9606.ENSP00000241052,9606.ENSP00000241416,9606.ENSP00000242057,9606.ENSP00000245414,9606.ENSP00000246657,9606.ENSP00000249373,9606.ENSP00000250003,9606.ENSP00000254108,…	MGA,PIK3R2,HGF,DDX5,HLF,YBX3,GLI1,NUP107,MLH1,PRDM2,ELF1,CAT,ACVR2A,AHR,IRF1,CCR7,SMO,MYOD1,FUS,NOTCH2,IREB2,BRIP1,KAT7,LRPPRC,LRP6,PSMA6,CDH1,SMAD2,KMT2C,CREBBP,SMURF2,EPC1,EP300,EPAS1,ARID4B,CUL3,STAT3,MECOM,TP63,XRN1,MAP3K13,KAT6A,CCAR1,RB1,CRTC3,IRF8,NCOR1,TP53,ERBB2,EGFR,ATM,ARID5B,CCT5,XPC,FANCD2,STAT5B,NPM1,RAD21,TSC1,COPS2,KMT2D,MAP2K1,HDAC3,PPM1D,BPTF,EIF2AK3,ACO1,PABPC1,NSD3,PER1,NUP98,…
GO Process	GO:0032502	Developmental process	274	5657	0.29	1.1	1.34e-33	9606.ENSP00000027335,9606.ENSP00000216181,9606.ENSP00000219476,9606.ENSP00000219905,9606.ENSP00000222254,9606.ENSP00000222390,9606.ENSP00000225792,9606.ENSP00000226067,9606.ENSP00000226798,9606.ENSP00000228251,9606.ENSP00000228682,9606.ENSP00000229179,9606.ENSP00000231790,9606.ENSP00000233146,9606.ENSP00000236959,9606.ENSP00000239882,9606.ENSP00000241052,9606.ENSP00000241416,9606.ENSP00000241453,…	CDH17,MYH9,TSC2,MGA,PIK3R2,HGF,DDX5,HLF,FRG1,YBX3,GLI1,NUP107,MLH1,MSH2,ATIC,ELF1,CAT,ACVR2A,FLT3,AHR,IRF1,CCR7,SBDS,SMO,MYOD1,NOTCH2,PDGFRA,APC,IREB2,BRIP1,KAT7,ADAM10,ITGAV,LRP6,PALB2,HERC2,PSMD11,TAOK1,CDH1,SMAD2,RHEB,CREBBP,PIK3R3,EPC1,EP300,TYR,EPAS1,KDR,PIK3CA,ARID4B,POLQ,CUL3,CNTNAP1,STAT3,MECOM,TP63,SDHA,MSH3,TNC,AFF4,NBN,KAT6A,PMS2,ERBB3,RB1,IRF8,TP53,ERBB2,RASA1,ARHGAP26,EGFR,NTRK2,ATM,…
GO Process	GO:0071704	Organic substance metabolic process	324	7522	0.24	1	1.34e-33	9606.ENSP00000074304,9606.ENSP00000156471,9606.ENSP00000216181,9606.ENSP00000217244,9606.ENSP00000222254,9606.ENSP00000225792,9606.ENSP00000226798,9606.ENSP00000229179,9606.ENSP00000229769,9606.ENSP00000231368,9606.ENSP00000231790,9606.ENSP00000231948,9606.ENSP00000233146,9606.ENSP00000235372,9606.ENSP00000236959,9606.ENSP00000241052,9606.ENSP00000241416,9606.ENSP00000241453,9606.ENSP00000244007,…	INPP4A,AQR,MYH9,CSNK2A1,PIK3R2,DDX5,FRG1,NUP107,FANCE,LNPEP,MLH1,CRBN,MSH2,PRDM2,ATIC,CAT,ACVR2A,FLT3,PLCG1,IRF1,SBDS,MYOD1,CAPN7,FUS,PDGFRA,APC,IREB2,BRIP1,KAT7,ADAM10,LRPPRC,ITGAV,PPP2R5A,PSMA6,PALB2,HERC2,PSMD11,TAOK1,SMAD2,KMT2C,ARFGEF1,CREBBP,SMURF2,PIK3R3,EPC1,EP300,TYR,EPAS1,MAP4K3,KDR,PIK3CA,ARID4B,POLQ,CUL3,STAT3,MECOM,CAD,TP63,SDHA,XRN1,MAP3K13,MSH3,NBN,KAT6A,ABCB4,PMS2,ERBB3,RB1,CRTC3,…
GO Process	GO:0010646	Regulation of cell communication	202	3355	0.39	1.33	2.06e-33	9606.ENSP00000216373,9606.ENSP00000217244,9606.ENSP00000219476,9606.ENSP00000222254,9606.ENSP00000222390,9606.ENSP00000225792,9606.ENSP00000228251,9606.ENSP00000228682,9606.ENSP00000239440,9606.ENSP00000239882,9606.ENSP00000241052,9606.ENSP00000241416,9606.ENSP00000241453,9606.ENSP00000245414,9606.ENSP00000246657,9606.ENSP00000248901,9606.ENSP00000249373,9606.ENSP00000256646,9606.ENSP00000257290,…	SOS2,CSNK2A1,TSC2,PIK3R2,HGF,DDX5,YBX3,GLI1,ARAP3,ELF1,CAT,ACVR2A,FLT3,IRF1,CCR7,CYTH4,SMO,NOTCH2,PDGFRA,APC,ADAM10,ARHGAP29,ITGAV,TAOK1,CDH1,SMAD2,RHEB,ARFGEF1,CREBBP,SMURF2,EP300,KDR,PIK3CA,ARID4B,CUL3,STAT3,MECOM,TP63,MAP3K13,DEPDC1B,KAT6A,ERBB3,RB1,CRTC3,NCOR1,TP53,ERBB2,RASA1,ARHGAP26,EGFR,NTRK2,ATM,ANK3,EPHA4,FLT1,CSF1R,RASA2,GNAQ,FANCD2,PREX2,PSME3,NPM1,WNK2,TSC1,KMT2D,SDHAF2,MAP2K1,HDAC3,…
GO Process	GO:0010557	Positive regulation of macromolecule biosynthetic process	149	1935	0.5	1.63	2.16e-33	9606.ENSP00000219905,9606.ENSP00000222254,9606.ENSP00000222390,9606.ENSP00000226067,9606.ENSP00000228251,9606.ENSP00000228682,9606.ENSP00000235372,9606.ENSP00000239882,9606.ENSP00000241416,9606.ENSP00000242057,9606.ENSP00000245414,9606.ENSP00000246657,9606.ENSP00000249373,9606.ENSP00000250003,9606.ENSP00000254108,9606.ENSP00000259021,9606.ENSP00000261349,9606.ENSP00000261769,9606.ENSP00000262160,…	MGA,PIK3R2,HGF,HLF,YBX3,GLI1,PRDM2,ELF1,ACVR2A,AHR,IRF1,CCR7,SMO,MYOD1,FUS,KAT7,LRP6,CDH1,SMAD2,KMT2C,CREBBP,EPC1,EP300,EPAS1,KDR,ARID4B,STAT3,MECOM,TP63,KAT6A,CCAR1,RB1,CRTC3,IRF8,TP53,ERBB2,EGFR,ATM,ARID5B,CCT5,XPC,STAT5B,NPM1,KMT2D,MAP2K1,HDAC3,BPTF,EIF2AK3,PABPC1,NSD3,PER1,NUP98,MET,ARID1A,SMARCE1,WRAP53,PGR,PTCH1,SMAD3,HSP90AA1,SF3B1,MEN1,LMO1,MEF2C,SMARCB1,SMAD4,ERBB4,ATR,SMARCA4,THRAP3,BLM…
GO Process	GO:0048731	System development	219	3867	0.36	1.26	2.25e-33	9606.ENSP00000027335,9606.ENSP00000216181,9606.ENSP00000219476,9606.ENSP00000222254,9606.ENSP00000222390,9606.ENSP00000228251,9606.ENSP00000228682,9606.ENSP00000229179,9606.ENSP00000231790,9606.ENSP00000233146,9606.ENSP00000236959,9606.ENSP00000241052,9606.ENSP00000241416,9606.ENSP00000241453,9606.ENSP00000242057,9606.ENSP00000245414,9606.ENSP00000246657,9606.ENSP00000246868,9606.ENSP00000249373,…	CDH17,MYH9,TSC2,PIK3R2,HGF,YBX3,GLI1,NUP107,MLH1,MSH2,ATIC,CAT,ACVR2A,FLT3,AHR,IRF1,CCR7,SBDS,SMO,NOTCH2,PDGFRA,APC,IREB2,BRIP1,KAT7,ITGAV,LRP6,TAOK1,CDH1,SMAD2,RHEB,PIK3R3,EP300,TYR,EPAS1,KDR,PIK3CA,ARID4B,POLQ,CUL3,CNTNAP1,STAT3,MECOM,TP63,SDHA,MSH3,TNC,NBN,KAT6A,PMS2,ERBB3,RB1,IRF8,TP53,ERBB2,RASA1,ARHGAP26,EGFR,NTRK2,ATM,ARID5B,ANK3,EPHA4,FLT1,ERCC3,CSF1R,FANCD2,PREX2,STAT5B,WRN,TSC1,COPS2,MA…
GO Process	GO:0009892	Negative regulation of metabolic process	188	2982	0.41	1.38	6.18e-33	9606.ENSP00000217244,9606.ENSP00000219476,9606.ENSP00000222390,9606.ENSP00000225792,9606.ENSP00000228251,9606.ENSP00000231368,9606.ENSP00000231790,9606.ENSP00000233146,9606.ENSP00000235372,9606.ENSP00000242057,9606.ENSP00000245414,9606.ENSP00000246657,9606.ENSP00000249373,9606.ENSP00000254108,9606.ENSP00000256646,9606.ENSP00000257430,9606.ENSP00000258886,9606.ENSP00000259008,9606.ENSP00000259021,…	CSNK2A1,TSC2,HGF,DDX5,YBX3,LNPEP,MLH1,MSH2,PRDM2,AHR,IRF1,CCR7,SMO,FUS,NOTCH2,APC,IREB2,BRIP1,KAT7,ADAM10,LRPPRC,ITGAV,LRP6,PPP2R5A,SMAD2,RHEB,CREBBP,SMURF2,EPC1,EP300,KDR,PIK3CA,ARID4B,POLQ,CUL3,STAT3,MECOM,TP63,XRN1,MSH3,NBN,KAT6A,CCAR1,RB1,CRTC3,IRF8,NCOR1,TP53,SETDB1,EGFR,NTRK2,ATM,ARID5B,EPHA4,GNAQ,BUB1B,NPM1,TSC1,COPS2,KMT2D,HDAC3,PPM1D,BPTF,EIF2AK3,PABPC1,PER1,SUZ12,MET,SHMT1,EZH2,CNOT1,SM…
GO Process	GO:0008152	Metabolic process	334	7988	0.23	0.97	6.97e-33	9606.ENSP00000074304,9606.ENSP00000156471,9606.ENSP00000216181,9606.ENSP00000217244,9606.ENSP00000222254,9606.ENSP00000225792,9606.ENSP00000226798,9606.ENSP00000229179,9606.ENSP00000229769,9606.ENSP00000231368,9606.ENSP00000231790,9606.ENSP00000231948,9606.ENSP00000233146,9606.ENSP00000235372,9606.ENSP00000236959,9606.ENSP00000241052,9606.ENSP00000241416,9606.ENSP00000241453,9606.ENSP00000242057,…	INPP4A,AQR,MYH9,CSNK2A1,PIK3R2,DDX5,FRG1,NUP107,FANCE,LNPEP,MLH1,CRBN,MSH2,PRDM2,ATIC,CAT,ACVR2A,FLT3,AHR,PLCG1,IRF1,SBDS,MYOD1,CAPN7,FUS,PDGFRA,APC,IREB2,BRIP1,KAT7,ADAM10,LRPPRC,ITGAV,PPP2R5A,PSMA6,PALB2,HERC2,PSMD11,TAOK1,SMAD2,KMT2C,ARFGEF1,CREBBP,SMURF2,PIK3R3,EPC1,EP300,TYR,EPAS1,MAP4K3,KDR,PIK3CA,ARID4B,POLQ,CUL3,STAT3,MECOM,CAD,TP63,SDHA,XRN1,MAP3K13,MSH3,NBN,KAT6A,ABCB4,PMS2,ERBB3,RB1,CR…
GO Process	GO:0023051	Regulation of signaling	201	3367	0.38	1.32	9.7e-33	9606.ENSP00000216373,9606.ENSP00000217244,9606.ENSP00000219476,9606.ENSP00000222254,9606.ENSP00000222390,9606.ENSP00000225792,9606.ENSP00000228251,9606.ENSP00000228682,9606.ENSP00000239440,9606.ENSP00000239882,9606.ENSP00000241052,9606.ENSP00000241416,9606.ENSP00000241453,9606.ENSP00000245414,9606.ENSP00000246657,9606.ENSP00000248901,9606.ENSP00000249373,9606.ENSP00000256646,9606.ENSP00000257290,…	SOS2,CSNK2A1,TSC2,PIK3R2,HGF,DDX5,YBX3,GLI1,ARAP3,ELF1,CAT,ACVR2A,FLT3,IRF1,CCR7,CYTH4,SMO,NOTCH2,PDGFRA,APC,ADAM10,ARHGAP29,ITGAV,TAOK1,CDH1,SMAD2,RHEB,ARFGEF1,CREBBP,SMURF2,EP300,KDR,PIK3CA,ARID4B,CUL3,STAT3,MECOM,TP63,MAP3K13,DEPDC1B,KAT6A,ERBB3,RB1,CRTC3,NCOR1,TP53,ERBB2,RASA1,ARHGAP26,EGFR,NTRK2,ATM,EPHA4,FLT1,CSF1R,RASA2,GNAQ,FANCD2,PREX2,PSME3,NPM1,WNK2,TSC1,KMT2D,SDHAF2,MAP2K1,HDAC3,IL7R,…
GO Process	GO:0048856	Anatomical structure development	256	5117	0.31	1.13	1.54e-32	9606.ENSP00000027335,9606.ENSP00000216181,9606.ENSP00000219476,9606.ENSP00000222254,9606.ENSP00000222390,9606.ENSP00000225792,9606.ENSP00000226067,9606.ENSP00000226798,9606.ENSP00000228251,9606.ENSP00000228682,9606.ENSP00000229179,9606.ENSP00000231790,9606.ENSP00000233146,9606.ENSP00000236959,9606.ENSP00000241052,9606.ENSP00000241416,9606.ENSP00000241453,9606.ENSP00000242057,9606.ENSP00000245414,…	CDH17,MYH9,TSC2,PIK3R2,HGF,DDX5,HLF,FRG1,YBX3,GLI1,NUP107,MLH1,MSH2,ATIC,CAT,ACVR2A,FLT3,AHR,IRF1,CCR7,SBDS,SMO,MYOD1,NOTCH2,PDGFRA,APC,IREB2,BRIP1,KAT7,ADAM10,ITGAV,LRP6,PALB2,TAOK1,CDH1,SMAD2,RHEB,CREBBP,PIK3R3,EP300,TYR,EPAS1,KDR,PIK3CA,ARID4B,POLQ,CUL3,CNTNAP1,STAT3,MECOM,TP63,SDHA,MSH3,TNC,AFF4,NBN,KAT6A,PMS2,ERBB3,RB1,IRF8,TP53,ERBB2,RASA1,ARHGAP26,EGFR,NTRK2,ATM,ARID5B,SEC24D,ANK3,EPHA4,FL…
GO Process	GO:0044238	Primary metabolic process	312	7156	0.25	1	2.09e-32	9606.ENSP00000074304,9606.ENSP00000156471,9606.ENSP00000216181,9606.ENSP00000217244,9606.ENSP00000222254,9606.ENSP00000225792,9606.ENSP00000226798,9606.ENSP00000229769,9606.ENSP00000231368,9606.ENSP00000231790,9606.ENSP00000231948,9606.ENSP00000233146,9606.ENSP00000235372,9606.ENSP00000236959,9606.ENSP00000241052,9606.ENSP00000241416,9606.ENSP00000241453,9606.ENSP00000244007,9606.ENSP00000245414,…	INPP4A,AQR,MYH9,CSNK2A1,PIK3R2,DDX5,FRG1,FANCE,LNPEP,MLH1,CRBN,MSH2,PRDM2,ATIC,CAT,ACVR2A,FLT3,PLCG1,IRF1,SBDS,MYOD1,CAPN7,FUS,PDGFRA,APC,IREB2,BRIP1,KAT7,ADAM10,LRPPRC,PPP2R5A,PSMA6,PALB2,HERC2,PSMD11,TAOK1,SMAD2,KMT2C,ARFGEF1,CREBBP,SMURF2,PIK3R3,EPC1,EP300,TYR,EPAS1,MAP4K3,KDR,PIK3CA,ARID4B,POLQ,CUL3,STAT3,MECOM,CAD,TP63,SDHA,XRN1,MAP3K13,MSH3,NBN,KAT6A,ABCB4,PMS2,ERBB3,RB1,CRTC3,TP53,ERBB2,SE…
GO Process	GO:0009891	Positive regulation of biosynthetic process	153	2080	0.48	1.57	2.16e-32	9606.ENSP00000219905,9606.ENSP00000222254,9606.ENSP00000222390,9606.ENSP00000226067,9606.ENSP00000228251,9606.ENSP00000228682,9606.ENSP00000235372,9606.ENSP00000239882,9606.ENSP00000241416,9606.ENSP00000242057,9606.ENSP00000245414,9606.ENSP00000246657,9606.ENSP00000249373,9606.ENSP00000250003,9606.ENSP00000254108,9606.ENSP00000259021,9606.ENSP00000261349,9606.ENSP00000261769,9606.ENSP00000262160,…	MGA,PIK3R2,HGF,HLF,YBX3,GLI1,PRDM2,ELF1,ACVR2A,AHR,IRF1,CCR7,SMO,MYOD1,FUS,KAT7,LRP6,CDH1,SMAD2,KMT2C,CREBBP,EPC1,EP300,EPAS1,KDR,ARID4B,STAT3,MECOM,TP63,KAT6A,CCAR1,RB1,CRTC3,IRF8,TP53,ERBB2,EGFR,ATM,ARID5B,CCT5,XPC,STAT5B,NPM1,KMT2D,MAP2K1,HDAC3,BPTF,EIF2AK3,PABPC1,NSD3,PER1,NUP98,MET,ARID1A,SMARCE1,WRAP53,PGR,PTCH1,SMAD3,HSP90AA1,SF3B1,MEN1,LMO1,MEF2C,SMARCB1,SMAD4,ERBB4,ATR,SMARCA4,THRAP3,BLM…
GO Process	GO:0050789	Regulation of biological process	413	11655	0.16	0.83	2.92e-32	9606.ENSP00000027335,9606.ENSP00000074304,9606.ENSP00000216181,9606.ENSP00000216373,9606.ENSP00000217244,9606.ENSP00000219476,9606.ENSP00000219905,9606.ENSP00000222254,9606.ENSP00000222390,9606.ENSP00000225792,9606.ENSP00000226067,9606.ENSP00000228251,9606.ENSP00000228682,9606.ENSP00000229179,9606.ENSP00000231368,9606.ENSP00000231790,9606.ENSP00000231948,9606.ENSP00000233146,9606.ENSP00000235372,…	CDH17,INPP4A,MYH9,SOS2,CSNK2A1,TSC2,MGA,PIK3R2,HGF,DDX5,HLF,YBX3,GLI1,NUP107,LNPEP,MLH1,CRBN,MSH2,PRDM2,ARAP3,ELF1,CAT,ACVR2A,FLT3,AHR,PLCG1,IRF1,CCR7,CYTH4,SMO,MYOD1,CAPN7,FUS,NOTCH2,PDGFRA,APC,IREB2,BRIP1,KAT7,ADAM10,ARHGAP29,LRPPRC,ITGAV,LRP6,PPP2R5A,PSMA6,PALB2,TAOK1,CDH1,SMAD2,RHEB,KMT2C,ARFGEF1,CREBBP,SMURF2,PIK3R3,EPC1,EP300,EPAS1,MAP4K3,KDR,PIK3CA,ARID4B,POLQ,CUL3,CNTNAP1,STAT3,MECOM,TP63…
GO Process	GO:0031324	Negative regulation of cellular metabolic process	160	2265	0.46	1.51	2.95e-32	9606.ENSP00000217244,9606.ENSP00000219476,9606.ENSP00000222390,9606.ENSP00000225792,9606.ENSP00000228251,9606.ENSP00000231790,9606.ENSP00000233146,9606.ENSP00000235372,9606.ENSP00000242057,9606.ENSP00000245414,9606.ENSP00000249373,9606.ENSP00000254108,9606.ENSP00000256646,9606.ENSP00000257430,9606.ENSP00000258886,9606.ENSP00000259021,9606.ENSP00000260665,9606.ENSP00000261023,9606.ENSP00000261349,…	CSNK2A1,TSC2,HGF,DDX5,YBX3,MLH1,MSH2,PRDM2,AHR,IRF1,SMO,FUS,NOTCH2,APC,IREB2,KAT7,LRPPRC,ITGAV,LRP6,PPP2R5A,SMAD2,CREBBP,SMURF2,EPC1,EP300,PIK3CA,ARID4B,POLQ,CUL3,STAT3,MECOM,TP63,XRN1,MSH3,NBN,KAT6A,CCAR1,RB1,IRF8,NCOR1,TP53,NTRK2,ATM,ARID5B,GNAQ,NPM1,TSC1,COPS2,HDAC3,BPTF,EIF2AK3,PABPC1,PER1,SUZ12,MET,SHMT1,EZH2,CNOT1,SMARCE1,PPP2R1A,EIF4A2,MXI1,PTCH1,SMAD3,PTPRB,MEN1,ZFP36L1,RTN4,EED,LMO1,MEF2…
GO Process	GO:0048869	Cellular developmental process	205	3530	0.37	1.28	5.03e-32	9606.ENSP00000027335,9606.ENSP00000216181,9606.ENSP00000219905,9606.ENSP00000222254,9606.ENSP00000222390,9606.ENSP00000225792,9606.ENSP00000226067,9606.ENSP00000228251,9606.ENSP00000228682,9606.ENSP00000231790,9606.ENSP00000233146,9606.ENSP00000239882,9606.ENSP00000241052,9606.ENSP00000241453,9606.ENSP00000245414,9606.ENSP00000246657,9606.ENSP00000246868,9606.ENSP00000249373,9606.ENSP00000250003,…	CDH17,MYH9,MGA,PIK3R2,HGF,DDX5,HLF,YBX3,GLI1,MLH1,MSH2,ELF1,CAT,FLT3,IRF1,CCR7,SBDS,SMO,MYOD1,NOTCH2,PDGFRA,APC,IREB2,BRIP1,KAT7,ITGAV,LRP6,PSMD11,TAOK1,CDH1,SMAD2,RHEB,PIK3R3,EPC1,EP300,EPAS1,KDR,ARID4B,CUL3,CNTNAP1,STAT3,MECOM,TP63,TNC,AFF4,KAT6A,ERBB3,RB1,IRF8,TP53,ERBB2,RASA1,EGFR,NTRK2,ATM,ARID5B,ANK3,EPHA4,FLT1,ERCC3,CSF1R,PREX2,STAT5B,TSC1,COPS2,KMT2D,MAP2K1,IL7R,CTNND2,EIF2AK3,PRKACA,RASG…
GO Process	GO:0030154	Cell differentiation	204	3507	0.37	1.28	6.41e-32	9606.ENSP00000027335,9606.ENSP00000216181,9606.ENSP00000219905,9606.ENSP00000222254,9606.ENSP00000222390,9606.ENSP00000225792,9606.ENSP00000226067,9606.ENSP00000228251,9606.ENSP00000228682,9606.ENSP00000231790,9606.ENSP00000233146,9606.ENSP00000239882,9606.ENSP00000241052,9606.ENSP00000241453,9606.ENSP00000245414,9606.ENSP00000246657,9606.ENSP00000246868,9606.ENSP00000249373,9606.ENSP00000250003,…	CDH17,MYH9,MGA,PIK3R2,HGF,DDX5,HLF,YBX3,GLI1,MLH1,MSH2,ELF1,CAT,FLT3,IRF1,CCR7,SBDS,SMO,MYOD1,NOTCH2,PDGFRA,APC,IREB2,BRIP1,KAT7,ITGAV,LRP6,PSMD11,TAOK1,CDH1,SMAD2,RHEB,PIK3R3,EPC1,EP300,EPAS1,KDR,ARID4B,CUL3,CNTNAP1,STAT3,MECOM,TP63,TNC,AFF4,KAT6A,ERBB3,RB1,IRF8,TP53,ERBB2,RASA1,EGFR,NTRK2,ATM,ARID5B,ANK3,EPHA4,FLT1,ERCC3,CSF1R,PREX2,STAT5B,TSC1,COPS2,KMT2D,MAP2K1,IL7R,CTNND2,EIF2AK3,PRKACA,RASG…
GO Process	GO:0050896	Response to stimulus	328	7835	0.23	0.96	6.97e-32	9606.ENSP00000027335,9606.ENSP00000074304,9606.ENSP00000216181,9606.ENSP00000216373,9606.ENSP00000217244,9606.ENSP00000219476,9606.ENSP00000222254,9606.ENSP00000222390,9606.ENSP00000225792,9606.ENSP00000228251,9606.ENSP00000228682,9606.ENSP00000229769,9606.ENSP00000231368,9606.ENSP00000231790,9606.ENSP00000233146,9606.ENSP00000236959,9606.ENSP00000239440,9606.ENSP00000241052,9606.ENSP00000241416,…	CDH17,INPP4A,MYH9,SOS2,CSNK2A1,TSC2,PIK3R2,HGF,DDX5,YBX3,GLI1,FANCE,LNPEP,MLH1,MSH2,ATIC,ARAP3,CAT,ACVR2A,FLT3,AHR,PLCG1,IRF1,CCR7,SBDS,SMO,MYOD1,NOTCH2,PDGFRA,APC,BRIP1,KAT7,ADAM10,ARHGAP29,ITGAV,LRP6,PPP2R5A,PALB2,HERC2,TAOK1,CDH1,SMAD2,RHEB,CREBBP,SMURF2,PIK3R3,EPC1,EP300,TYR,EPAS1,MAP4K3,KDR,PIK3CA,POLQ,CUL3,CNTNAP1,STAT3,TP63,ITGA9,XRN1,MAP3K13,DEPDC1B,MSH3,TNC,NBN,KAT6A,ABCB4,PMS2,ERBB3,RB1…
GO Process	GO:0048513	Animal organ development	194	3246	0.39	1.31	2.3e-31	9606.ENSP00000027335,9606.ENSP00000216181,9606.ENSP00000219476,9606.ENSP00000222254,9606.ENSP00000222390,9606.ENSP00000225792,9606.ENSP00000226067,9606.ENSP00000226798,9606.ENSP00000228251,9606.ENSP00000228682,9606.ENSP00000229179,9606.ENSP00000233146,9606.ENSP00000236959,9606.ENSP00000241052,9606.ENSP00000241416,9606.ENSP00000241453,9606.ENSP00000245414,9606.ENSP00000246657,9606.ENSP00000246868,…	CDH17,MYH9,TSC2,PIK3R2,HGF,DDX5,HLF,FRG1,YBX3,GLI1,NUP107,MSH2,ATIC,CAT,ACVR2A,FLT3,IRF1,CCR7,SBDS,SMO,MYOD1,NOTCH2,PDGFRA,IREB2,BRIP1,KAT7,ADAM10,LRP6,PALB2,CDH1,SMAD2,PIK3R3,EP300,TYR,EPAS1,KDR,PIK3CA,ARID4B,CUL3,CNTNAP1,STAT3,MECOM,TP63,TNC,KAT6A,ERBB3,RB1,IRF8,TP53,ERBB2,EGFR,NTRK2,ATM,ARID5B,EPHA4,FLT1,ERCC3,CSF1R,FANCD2,STAT5B,WRN,TSC1,COPS2,MAP2K1,IL7R,BPTF,EIF2AK3,MET,EZH2,POLE,PGR,CUL1,P…
GO Process	GO:0065007	Biological regulation	425	12385	0.14	0.81	2.6e-31	9606.ENSP00000016946,9606.ENSP00000027335,9606.ENSP00000074304,9606.ENSP00000216181,9606.ENSP00000216373,9606.ENSP00000217244,9606.ENSP00000219476,9606.ENSP00000219905,9606.ENSP00000222254,9606.ENSP00000222390,9606.ENSP00000225792,9606.ENSP00000226067,9606.ENSP00000228251,9606.ENSP00000228682,9606.ENSP00000229179,9606.ENSP00000231368,9606.ENSP00000231790,9606.ENSP00000231948,9606.ENSP00000233146,…	RGPD5,CDH17,INPP4A,MYH9,SOS2,CSNK2A1,TSC2,MGA,PIK3R2,HGF,DDX5,HLF,YBX3,GLI1,NUP107,LNPEP,MLH1,CRBN,MSH2,PRDM2,ARAP3,ELF1,CAT,ACVR2A,FLT3,AHR,PLCG1,IRF1,CCR7,CYTH4,SMO,MYOD1,CAPN7,FUS,NOTCH2,PDGFRA,APC,IREB2,BRIP1,KAT7,ADAM10,ARHGAP29,LRPPRC,ITGAV,LRP6,PPP2R5A,PSMA6,PALB2,HERC2,TAOK1,CDH1,SMAD2,RHEB,KMT2C,ARFGEF1,CREBBP,SMURF2,PIK3R3,EPC1,EP300,EPAS1,MAP4K3,KDR,PIK3CA,ARID4B,POLQ,CUL3,CNTNAP1,STAT…
GO Process	GO:0035556	Intracellular signal transduction	127	1518	0.53	1.72	5.43e-31	9606.ENSP00000216373,9606.ENSP00000219476,9606.ENSP00000222254,9606.ENSP00000225792,9606.ENSP00000231790,9606.ENSP00000233146,9606.ENSP00000242057,9606.ENSP00000244007,9606.ENSP00000246657,9606.ENSP00000249373,9606.ENSP00000257290,9606.ENSP00000257430,9606.ENSP00000259008,9606.ENSP00000259021,9606.ENSP00000260526,9606.ENSP00000261023,9606.ENSP00000261716,9606.ENSP00000262160,9606.ENSP00000262187,…	SOS2,TSC2,PIK3R2,DDX5,MLH1,MSH2,AHR,PLCG1,CCR7,SMO,PDGFRA,APC,BRIP1,KAT7,ARHGAP29,ITGAV,TAOK1,SMAD2,RHEB,PIK3R3,EP300,MAP4K3,KDR,PIK3CA,CUL3,TP63,MAP3K13,DEPDC1B,NBN,ERBB3,RB1,TP53,ERBB2,SETDB1,RASA1,EGFR,ATM,XPC,CSF1R,RASA2,BUB1B,FANCD2,PREX2,WNK2,MAP2K1,PPM1D,EIF2AK3,PRKACA,MAP3K11,RASGRP1,CLSPN,PPP2R1A,MRE11,CUL1,SMAD3,MEN1,ZFP36L1,MEF2C,WNK1,SMAD4,ATR,NF2,DLG1,BLM,RET,RAC1,NF1,RHOT1,NCKAP1,MT…
GO Process	GO:0010605	Negative regulation of macromolecule metabolic process	176	2760	0.41	1.38	5.98e-31	9606.ENSP00000217244,9606.ENSP00000219476,9606.ENSP00000222390,9606.ENSP00000225792,9606.ENSP00000228251,9606.ENSP00000231790,9606.ENSP00000233146,9606.ENSP00000235372,9606.ENSP00000242057,9606.ENSP00000245414,9606.ENSP00000246657,9606.ENSP00000249373,9606.ENSP00000254108,9606.ENSP00000256646,9606.ENSP00000257430,9606.ENSP00000258886,9606.ENSP00000259008,9606.ENSP00000259021,9606.ENSP00000260408,…	CSNK2A1,TSC2,HGF,DDX5,YBX3,MLH1,MSH2,PRDM2,AHR,IRF1,CCR7,SMO,FUS,NOTCH2,APC,IREB2,BRIP1,KAT7,ADAM10,LRPPRC,ITGAV,LRP6,SMAD2,CREBBP,SMURF2,EPC1,EP300,KDR,PIK3CA,ARID4B,POLQ,CUL3,STAT3,MECOM,TP63,XRN1,MSH3,NBN,KAT6A,CCAR1,RB1,IRF8,NCOR1,TP53,SETDB1,EGFR,NTRK2,ATM,ARID5B,EPHA4,GNAQ,BUB1B,NPM1,TSC1,COPS2,KMT2D,HDAC3,PPM1D,BPTF,EIF2AK3,PABPC1,PER1,SUZ12,SHMT1,EZH2,CNOT1,SMARCE1,PPP2R1A,PGR,EIF4A2,MXI1…
GO Process	GO:0031328	Positive regulation of cellular biosynthetic process	148	2041	0.47	1.53	1.52e-30	9606.ENSP00000219905,9606.ENSP00000222254,9606.ENSP00000222390,9606.ENSP00000226067,9606.ENSP00000228251,9606.ENSP00000228682,9606.ENSP00000235372,9606.ENSP00000239882,9606.ENSP00000241416,9606.ENSP00000242057,9606.ENSP00000245414,9606.ENSP00000246657,9606.ENSP00000249373,9606.ENSP00000250003,9606.ENSP00000254108,9606.ENSP00000259021,9606.ENSP00000261349,9606.ENSP00000261769,9606.ENSP00000262160,…	MGA,PIK3R2,HGF,HLF,YBX3,GLI1,PRDM2,ELF1,ACVR2A,AHR,IRF1,CCR7,SMO,MYOD1,FUS,KAT7,LRP6,CDH1,SMAD2,KMT2C,CREBBP,EPC1,EP300,EPAS1,ARID4B,STAT3,MECOM,TP63,KAT6A,CCAR1,RB1,CRTC3,IRF8,TP53,ERBB2,EGFR,ATM,ARID5B,CCT5,XPC,STAT5B,NPM1,KMT2D,MAP2K1,HDAC3,BPTF,EIF2AK3,PABPC1,NSD3,PER1,NUP98,MET,ARID1A,SMARCE1,WRAP53,PGR,PTCH1,SMAD3,HSP90AA1,SF3B1,MEN1,LMO1,MEF2C,SMARCB1,SMAD4,ERBB4,ATR,SMARCA4,THRAP3,BLM,ARI…
GO Process	GO:0045595	Regulation of cell differentiation	128	1582	0.52	1.66	5.9e-30	9606.ENSP00000216373,9606.ENSP00000222390,9606.ENSP00000225792,9606.ENSP00000228682,9606.ENSP00000241416,9606.ENSP00000245414,9606.ENSP00000249373,9606.ENSP00000250003,9606.ENSP00000256646,9606.ENSP00000257290,9606.ENSP00000257430,9606.ENSP00000259021,9606.ENSP00000261023,9606.ENSP00000262160,9606.ENSP00000262187,9606.ENSP00000263923,9606.ENSP00000264657,9606.ENSP00000264731,9606.ENSP00000265026,…	SOS2,HGF,DDX5,GLI1,ACVR2A,IRF1,SMO,MYOD1,NOTCH2,PDGFRA,APC,KAT7,ITGAV,SMAD2,RHEB,KDR,STAT3,TP63,MAP3K13,RB1,TP53,ERBB2,EGFR,NTRK2,EPHA4,FANCD2,STAT5B,SDHAF2,MAP2K1,IL7R,PRKACA,RASGRP1,SUZ12,EZH2,ARID1A,SMARCE1,PPP2R1A,CLASP2,FES,PTCH1,SMAD3,ARID2,MEN1,ZFP36L1,EPHA3,RTN4,TRIO,MEF2C,SMARCB1,SMAD4,SMARCA4,NF2,FN1,RET,RAC1,NF1,CASP8,PLXNB2,CUX1,ZEB1,MTOR,MACF1,ASPM,DDR2,PRDM1,EPHA7,TENT5C,BMPR1A,STK4…
GO Process	GO:0051254	Positive regulation of RNA metabolic process	139	1845	0.49	1.57	6.03e-30	9606.ENSP00000219905,9606.ENSP00000222254,9606.ENSP00000222390,9606.ENSP00000225792,9606.ENSP00000226067,9606.ENSP00000228682,9606.ENSP00000231790,9606.ENSP00000235372,9606.ENSP00000239882,9606.ENSP00000241416,9606.ENSP00000242057,9606.ENSP00000245414,9606.ENSP00000249373,9606.ENSP00000250003,9606.ENSP00000254108,9606.ENSP00000259021,9606.ENSP00000261349,9606.ENSP00000261769,9606.ENSP00000262160,…	MGA,PIK3R2,HGF,DDX5,HLF,GLI1,MLH1,PRDM2,ELF1,ACVR2A,AHR,IRF1,SMO,MYOD1,FUS,KAT7,LRP6,CDH1,SMAD2,KMT2C,CREBBP,EPC1,EP300,EPAS1,ARID4B,STAT3,MECOM,TP63,KAT6A,CCAR1,RB1,CRTC3,IRF8,TP53,ERBB2,EGFR,ATM,ARID5B,XPC,STAT5B,NPM1,KMT2D,MAP2K1,HDAC3,BPTF,EIF2AK3,PABPC1,NSD3,PER1,NUP98,MET,ARID1A,CNOT1,SMARCE1,PGR,PTCH1,SMAD3,SF3B1,MEN1,ZFP36L1,LMO1,MEF2C,SMARCB1,SMAD4,ERBB4,SMARCA4,THRAP3,BLM,ARID4A,RET,SFP…
GO Process	GO:0006807	Nitrogen compound metabolic process	293	6643	0.25	1	6.53e-30	9606.ENSP00000156471,9606.ENSP00000216181,9606.ENSP00000217244,9606.ENSP00000225792,9606.ENSP00000226798,9606.ENSP00000229769,9606.ENSP00000231368,9606.ENSP00000231790,9606.ENSP00000231948,9606.ENSP00000233146,9606.ENSP00000235372,9606.ENSP00000236959,9606.ENSP00000241052,9606.ENSP00000241416,9606.ENSP00000241453,9606.ENSP00000245414,9606.ENSP00000246868,9606.ENSP00000250003,9606.ENSP00000253693,…	AQR,MYH9,CSNK2A1,DDX5,FRG1,FANCE,LNPEP,MLH1,CRBN,MSH2,PRDM2,ATIC,CAT,ACVR2A,FLT3,IRF1,SBDS,MYOD1,CAPN7,FUS,PDGFRA,APC,IREB2,BRIP1,KAT7,ADAM10,LRPPRC,PPP2R5A,PSMA6,PALB2,HERC2,PSMD11,TAOK1,SMAD2,KMT2C,ARFGEF1,CREBBP,SMURF2,EPC1,EP300,TYR,EPAS1,MAP4K3,KDR,ARID4B,POLQ,CUL3,STAT3,MECOM,CAD,TP63,SDHA,XRN1,MAP3K13,MSH3,NBN,KAT6A,PMS2,ERBB3,RB1,TP53,ERBB2,SETDB1,NHP2,EGFR,NTRK2,ATM,ARID5B,ACAD8,PABPC3,E…
GO Process	GO:0009987	Cellular process	462	14826	0.1	0.73	1.76e-29	9606.ENSP00000016946,9606.ENSP00000027335,9606.ENSP00000074304,9606.ENSP00000156471,9606.ENSP00000216181,9606.ENSP00000216373,9606.ENSP00000217244,9606.ENSP00000219476,9606.ENSP00000219905,9606.ENSP00000222254,9606.ENSP00000222390,9606.ENSP00000225792,9606.ENSP00000226067,9606.ENSP00000226798,9606.ENSP00000228251,9606.ENSP00000228682,9606.ENSP00000229179,9606.ENSP00000229769,9606.ENSP00000231368,…	RGPD5,CDH17,INPP4A,AQR,MYH9,SOS2,CSNK2A1,TSC2,MGA,PIK3R2,HGF,DDX5,HLF,FRG1,YBX3,GLI1,NUP107,FANCE,LNPEP,MLH1,CRBN,MSH2,PRDM2,ATIC,ARAP3,ELF1,CAT,ACVR2A,FLT3,AHR,PLCG1,IRF1,CCR7,SBDS,SMO,MYOD1,FUS,NOTCH2,PDGFRA,APC,IREB2,BRIP1,KAT7,ADAM10,ARHGAP29,LRPPRC,ITGAV,LRP6,PPP2R5A,PSMA6,PALB2,HERC2,PSMD11,TAOK1,CDH1,FAT2,SMAD2,RHEB,KMT2C,ARFGEF1,CREBBP,SMURF2,PIK3R3,EPC1,EP300,TYR,EPAS1,MAP4K3,KDR,PIK3CA,…
GO Process	GO:0051252	Regulation of RNA metabolic process	207	3759	0.35	1.21	2.33e-29	9606.ENSP00000219905,9606.ENSP00000222254,9606.ENSP00000222390,9606.ENSP00000225792,9606.ENSP00000226067,9606.ENSP00000228251,9606.ENSP00000228682,9606.ENSP00000229179,9606.ENSP00000231790,9606.ENSP00000235372,9606.ENSP00000239882,9606.ENSP00000241052,9606.ENSP00000241416,9606.ENSP00000242057,9606.ENSP00000245414,9606.ENSP00000249373,9606.ENSP00000250003,9606.ENSP00000254108,9606.ENSP00000256646,…	MGA,PIK3R2,HGF,DDX5,HLF,YBX3,GLI1,NUP107,MLH1,PRDM2,ELF1,CAT,ACVR2A,AHR,IRF1,SMO,MYOD1,FUS,NOTCH2,BRIP1,KAT7,LRPPRC,LRP6,PSMA6,CDH1,SMAD2,KMT2C,CREBBP,SMURF2,EPC1,EP300,EPAS1,ARID4B,CUL3,STAT3,MECOM,TP63,MAP3K13,KAT6A,CCAR1,RB1,CRTC3,IRF8,NCOR1,TP53,ERBB2,RASA1,EGFR,ATM,ARID5B,XPC,FANCD2,STAT5B,NPM1,RAD21,COPS2,KMT2D,MAP2K1,HDAC3,PPM1D,BPTF,EIF2AK3,PABPC1,NSD3,PER1,NUP98,SUZ12,MET,EZH2,ARID1A,CNO…
GO Process	GO:0051276	Chromosome organization	98	968	0.61	1.96	5.71e-29	9606.ENSP00000229179,9606.ENSP00000231790,9606.ENSP00000233146,9606.ENSP00000259008,9606.ENSP00000259021,9606.ENSP00000262189,9606.ENSP00000263062,9606.ENSP00000263253,9606.ENSP00000264183,9606.ENSP00000264233,9606.ENSP00000264414,9606.ENSP00000264674,9606.ENSP00000264731,9606.ENSP00000265081,9606.ENSP00000265433,9606.ENSP00000265713,9606.ENSP00000267163,9606.ENSP00000268712,9606.ENSP00000269305,…	NUP107,MLH1,MSH2,BRIP1,KAT7,KMT2C,EPC1,EP300,ARID4B,POLQ,CUL3,MECOM,TP63,MSH3,NBN,KAT6A,RB1,NCOR1,TP53,SETDB1,NHP2,ATM,ERCC3,BUB1B,FANCD2,NPM1,RAD21,WRN,KMT2D,HDAC3,FEN1,PPM1D,BPTF,NSD3,SUZ12,EZH2,ARID1A,SMARCE1,WRAP53,PPP2R1A,MRE11,NOP10,ARID2,HSP90AA1,SF3B1,RAD51C,MEN1,EED,SMARCB1,ATR,SMARCA4,BLM,ARID4A,MLH3,SFPQ,POT1,TRRAP,RTEL1,H3-3A,DHX9,CHD1L,RAD54L,CHD6,XPA,ASXL1,RAD50,MCM8,BRCA2,CHD3,ABRA…
GO Process	GO:0007167	Enzyme-linked receptor protein signaling pathway	80	641	0.7	2.28	1.26e-28	9606.ENSP00000219476,9606.ENSP00000222254,9606.ENSP00000222390,9606.ENSP00000225792,9606.ENSP00000231368,9606.ENSP00000241416,9606.ENSP00000241453,9606.ENSP00000244007,9606.ENSP00000256646,9606.ENSP00000257290,9606.ENSP00000257430,9606.ENSP00000262160,9606.ENSP00000262435,9606.ENSP00000262741,9606.ENSP00000263923,9606.ENSP00000263967,9606.ENSP00000264657,9606.ENSP00000267101,9606.ENSP00000269305,…	TSC2,PIK3R2,HGF,DDX5,LNPEP,ACVR2A,FLT3,PLCG1,NOTCH2,PDGFRA,APC,SMAD2,SMURF2,PIK3R3,KDR,PIK3CA,STAT3,ERBB3,TP53,ERBB2,RASA1,EGFR,NTRK2,ARID5B,EPHA4,FLT1,CSF1R,STAT5B,EIF2AK3,NUP93,MET,CLASP2,FES,SMAD3,PTPRU,EPHA3,TRIO,SMAD4,ERBB4,MAGI2,RET,RAC1,PTPRF,DDR2,ROS1,EPHA7,BMPR1A,PTPRT,SRC,SVEP1,BMPR2,SYK,IRS2,PIK3CD,EXT1,FOXO1,PTPRD,JAK2,ALK,EPHB2,SOS1,NFATC4,FGFR1,RAF1,ACVR1,FGFR2,HFE,BRAF,ERBIN,PIK3R1…
GO Process	GO:0050790	Regulation of catalytic activity	155	2370	0.42	1.38	1.5e-27	9606.ENSP00000016946,9606.ENSP00000216373,9606.ENSP00000217244,9606.ENSP00000219476,9606.ENSP00000222254,9606.ENSP00000222390,9606.ENSP00000233146,9606.ENSP00000239440,9606.ENSP00000241416,9606.ENSP00000241453,9606.ENSP00000246657,9606.ENSP00000248901,9606.ENSP00000257290,9606.ENSP00000257430,9606.ENSP00000260526,9606.ENSP00000261349,9606.ENSP00000261461,9606.ENSP00000261609,9606.ENSP00000261716,…	RGPD5,SOS2,CSNK2A1,TSC2,PIK3R2,HGF,MSH2,ARAP3,ACVR2A,FLT3,CCR7,CYTH4,PDGFRA,APC,ARHGAP29,LRP6,PPP2R5A,HERC2,TAOK1,ARFGEF1,PIK3R3,KDR,PIK3CA,STAT3,TP63,MAP3K13,DEPDC1B,MSH3,NBN,ERBB3,RB1,TP53,ERBB2,RASA1,ARHGAP26,EGFR,NTRK2,EPHA4,CYSLTR2,FLT1,CSF1R,RASA2,GNAQ,BUB1B,PREX2,PSME3,NPM1,WRN,TSC1,MAP2K1,EIF2AK3,MAP3K11,RASGRP1,CLSPN,SUZ12,MET,EZH2,WRAP53,PPP2R1A,MRE11,EIF4A2,RGPD6,SMAD3,PTPRB,HSP90AA1,M…
GO Process	GO:0016043	Cellular component organization	254	5436	0.28	1.04	1.98e-27	9606.ENSP00000216181,9606.ENSP00000222254,9606.ENSP00000229179,9606.ENSP00000231790,9606.ENSP00000233146,9606.ENSP00000239440,9606.ENSP00000246657,9606.ENSP00000246868,9606.ENSP00000249373,9606.ENSP00000254108,9606.ENSP00000256646,9606.ENSP00000257290,9606.ENSP00000257430,9606.ENSP00000259008,9606.ENSP00000259021,9606.ENSP00000260408,9606.ENSP00000261712,9606.ENSP00000261716,9606.ENSP00000261769,…	MYH9,PIK3R2,NUP107,MLH1,MSH2,ARAP3,CCR7,SBDS,SMO,FUS,NOTCH2,PDGFRA,APC,BRIP1,KAT7,ADAM10,PSMD11,TAOK1,CDH1,SMAD2,KMT2C,ARFGEF1,CREBBP,EPC1,EP300,EPAS1,PIK3CA,ARID4B,POLQ,CUL3,CNTNAP1,MECOM,TP63,MAP3K13,MSH3,TNC,NBN,KAT6A,ABCB4,RB1,CRTC3,NCOR1,TP53,ERBB2,SETDB1,RASA1,ARHGAP26,NHP2,EGFR,ATM,SEC24D,ANK3,EPHA4,ERCC3,CSF1R,BUB1B,FANCD2,PREX2,NPM1,RAD21,WRN,TSC1,KMT2D,SDHAF2,HDAC3,MAT2A,FEN1,IL7R,PPM1D…
GO Process	GO:0090304	Nucleic acid metabolic process	148	2203	0.44	1.41	3.34e-27	9606.ENSP00000156471,9606.ENSP00000225792,9606.ENSP00000226798,9606.ENSP00000229769,9606.ENSP00000231790,9606.ENSP00000233146,9606.ENSP00000245414,9606.ENSP00000246868,9606.ENSP00000250003,9606.ENSP00000254108,9606.ENSP00000259008,9606.ENSP00000259021,9606.ENSP00000260665,9606.ENSP00000261584,9606.ENSP00000261609,9606.ENSP00000261716,9606.ENSP00000262160,9606.ENSP00000263062,9606.ENSP00000263253,…	AQR,DDX5,FRG1,FANCE,MLH1,MSH2,IRF1,SBDS,MYOD1,FUS,BRIP1,KAT7,LRPPRC,PALB2,HERC2,TAOK1,SMAD2,EPC1,EP300,EPAS1,ARID4B,POLQ,STAT3,TP63,XRN1,MSH3,NBN,PMS2,RB1,TP53,NHP2,ATM,PABPC3,XPC,ERCC3,FANCD2,U2AF1,STAT5B,NPM1,RAD21,WRN,COPS2,FEN1,PPM1D,PRKACA,FANCI,CLSPN,PABPC1,EZH2,CNOT1,POLE,WRAP53,PPP2R1A,MRE11,NOP10,SMAD3,HSP90AA1,SF3B1,RAD51C,DHX15,FIP1L1,MEN1,ZFP36L1,ELAC2,CMTR2,SMARCB1,SMAD4,RBM5,ATR,SMA…
GO Process	GO:0071840	Cellular component organization or biogenesis	259	5639	0.27	1.02	4.36e-27	9606.ENSP00000216181,9606.ENSP00000222254,9606.ENSP00000226798,9606.ENSP00000229179,9606.ENSP00000231790,9606.ENSP00000233146,9606.ENSP00000239440,9606.ENSP00000246657,9606.ENSP00000246868,9606.ENSP00000249373,9606.ENSP00000254108,9606.ENSP00000256646,9606.ENSP00000257290,9606.ENSP00000257430,9606.ENSP00000259008,9606.ENSP00000259021,9606.ENSP00000260408,9606.ENSP00000261712,9606.ENSP00000261716,…	MYH9,PIK3R2,FRG1,NUP107,MLH1,MSH2,ARAP3,CCR7,SBDS,SMO,FUS,NOTCH2,PDGFRA,APC,BRIP1,KAT7,ADAM10,PSMD11,TAOK1,CDH1,SMAD2,KMT2C,ARFGEF1,CREBBP,EPC1,EP300,EPAS1,PIK3CA,ARID4B,POLQ,CUL3,CNTNAP1,MECOM,TP63,MAP3K13,MSH3,TNC,NBN,KAT6A,ABCB4,RB1,CRTC3,NCOR1,TP53,ERBB2,SETDB1,RASA1,ARHGAP26,NHP2,EGFR,ATM,SEC24D,ANK3,EPHA4,ERCC3,CSF1R,BUB1B,FANCD2,PREX2,NPM1,RAD21,WRN,TSC1,KMT2D,SDHAF2,HDAC3,MAT2A,FEN1,IL7R,…
GO Process	GO:0045893	Positive regulation of transcription, DNA-templated	128	1710	0.48	1.53	5.92e-27	9606.ENSP00000219905,9606.ENSP00000222254,9606.ENSP00000222390,9606.ENSP00000226067,9606.ENSP00000228682,9606.ENSP00000235372,9606.ENSP00000239882,9606.ENSP00000241416,9606.ENSP00000242057,9606.ENSP00000245414,9606.ENSP00000249373,9606.ENSP00000250003,9606.ENSP00000254108,9606.ENSP00000259021,9606.ENSP00000261349,9606.ENSP00000261769,9606.ENSP00000262160,9606.ENSP00000262189,9606.ENSP00000262367,…	MGA,PIK3R2,HGF,HLF,GLI1,PRDM2,ELF1,ACVR2A,AHR,IRF1,SMO,MYOD1,FUS,KAT7,LRP6,CDH1,SMAD2,KMT2C,CREBBP,EPC1,EP300,EPAS1,ARID4B,STAT3,MECOM,TP63,KAT6A,CCAR1,RB1,CRTC3,IRF8,TP53,ERBB2,EGFR,ATM,ARID5B,XPC,STAT5B,NPM1,KMT2D,MAP2K1,HDAC3,BPTF,EIF2AK3,NSD3,PER1,NUP98,MET,ARID1A,SMARCE1,PGR,PTCH1,SMAD3,SF3B1,MEN1,LMO1,MEF2C,SMARCB1,SMAD4,ERBB4,SMARCA4,THRAP3,BLM,ARID4A,RET,SFPQ,PAX5,TRRAP,ZEB1,MTOR,DHX9,RNA…
GO Process	GO:0051172	Negative regulation of nitrogen compound metabolic process	155	2403	0.42	1.36	5.92e-27	9606.ENSP00000217244,9606.ENSP00000219476,9606.ENSP00000222390,9606.ENSP00000225792,9606.ENSP00000228251,9606.ENSP00000231790,9606.ENSP00000233146,9606.ENSP00000235372,9606.ENSP00000242057,9606.ENSP00000245414,9606.ENSP00000249373,9606.ENSP00000254108,9606.ENSP00000256646,9606.ENSP00000257430,9606.ENSP00000258886,9606.ENSP00000259021,9606.ENSP00000260665,9606.ENSP00000261023,9606.ENSP00000261349,…	CSNK2A1,TSC2,HGF,DDX5,YBX3,MLH1,MSH2,PRDM2,AHR,IRF1,SMO,FUS,NOTCH2,APC,IREB2,KAT7,LRPPRC,ITGAV,LRP6,SMAD2,CREBBP,SMURF2,EPC1,EP300,ARID4B,POLQ,CUL3,STAT3,MECOM,TP63,XRN1,MSH3,NBN,KAT6A,CCAR1,RB1,IRF8,NCOR1,TP53,EGFR,NTRK2,ATM,ARID5B,EPHA4,GNAQ,BUB1B,NPM1,TSC1,COPS2,HDAC3,BPTF,EIF2AK3,PABPC1,PER1,SUZ12,SHMT1,EZH2,CNOT1,SMARCE1,PPP2R1A,EIF4A2,MXI1,PTCH1,SMAD3,PTPRB,MEN1,ZFP36L1,RTN4,EED,LMO1,MEF2C,…
GO Process	GO:0051239	Regulation of multicellular organismal process	167	2749	0.39	1.29	1.1e-26	9606.ENSP00000216373,9606.ENSP00000222390,9606.ENSP00000228251,9606.ENSP00000228682,9606.ENSP00000231368,9606.ENSP00000231790,9606.ENSP00000233146,9606.ENSP00000239882,9606.ENSP00000241416,9606.ENSP00000244007,9606.ENSP00000245414,9606.ENSP00000246657,9606.ENSP00000249373,9606.ENSP00000250003,9606.ENSP00000253693,9606.ENSP00000256646,9606.ENSP00000257290,9606.ENSP00000257430,9606.ENSP00000259021,…	SOS2,HGF,YBX3,GLI1,LNPEP,MLH1,MSH2,ELF1,ACVR2A,PLCG1,IRF1,CCR7,SMO,MYOD1,CAPN7,NOTCH2,PDGFRA,APC,KAT7,ADAM10,ITGAV,SMAD2,RHEB,SMURF2,EPAS1,KDR,PIK3CA,ARID4B,STAT3,TP63,MAP3K13,KAT6A,ERBB3,RB1,IRF8,TP53,ERBB2,EGFR,NTRK2,EPHA4,FLT1,CSF1R,FANCD2,STAT5B,SDHAF2,MAP2K1,HDAC3,IL7R,EIF2AK3,PRKACA,RASGRP1,PER1,MET,EZH2,ARID1A,CNOT1,SMARCE1,CLASP2,FES,PTCH1,SMAD3,ARID2,HSP90AA1,ZFP36L1,RTN4,STARD13,MEF2C,S…
GO Process	GO:0048584	Positive regulation of response to stimulus	144	2131	0.44	1.41	1.34e-26	9606.ENSP00000216373,9606.ENSP00000217244,9606.ENSP00000222390,9606.ENSP00000225792,9606.ENSP00000228682,9606.ENSP00000231790,9606.ENSP00000233146,9606.ENSP00000241052,9606.ENSP00000241416,9606.ENSP00000241453,9606.ENSP00000244007,9606.ENSP00000246657,9606.ENSP00000249373,9606.ENSP00000254108,9606.ENSP00000256646,9606.ENSP00000257290,9606.ENSP00000260408,9606.ENSP00000261023,9606.ENSP00000261716,…	SOS2,CSNK2A1,HGF,DDX5,GLI1,MLH1,MSH2,CAT,ACVR2A,FLT3,PLCG1,CCR7,SMO,FUS,NOTCH2,PDGFRA,ADAM10,ITGAV,TAOK1,SMAD2,RHEB,ARFGEF1,CREBBP,SMURF2,EPC1,EP300,KDR,PIK3CA,STAT3,TP63,MAP3K13,DEPDC1B,ERBB3,TP53,ERBB2,EGFR,NTRK2,ATM,EPHA4,FLT1,CSF1R,STAT5B,WNK2,KMT2D,MAP2K1,HDAC3,IL7R,MAP3K11,RASGRP1,NUP93,MET,EZH2,ARID1A,SMARCE1,WRAP53,PPP2R1A,SMAD3,ARID2,HSP90AA1,DHX15,MEN1,RTN4,MEF2C,SMARCB1,WNK1,SMAD4,ERBB…
GO Process	GO:0002520	Immune system development	83	749	0.65	2.05	1.37e-26	9606.ENSP00000027335,9606.ENSP00000216181,9606.ENSP00000222254,9606.ENSP00000231790,9606.ENSP00000233146,9606.ENSP00000241453,9606.ENSP00000245414,9606.ENSP00000246657,9606.ENSP00000246868,9606.ENSP00000256646,9606.ENSP00000257290,9606.ENSP00000258886,9606.ENSP00000259021,9606.ENSP00000262741,9606.ENSP00000263253,9606.ENSP00000263321,9606.ENSP00000263734,9606.ENSP00000263923,9606.ENSP00000264233,…	CDH17,MYH9,PIK3R2,MLH1,MSH2,FLT3,IRF1,CCR7,SBDS,NOTCH2,PDGFRA,IREB2,KAT7,PIK3R3,EP300,TYR,EPAS1,KDR,POLQ,STAT3,MECOM,MSH3,NBN,KAT6A,PMS2,RB1,IRF8,TP53,ERBB2,ATM,FLT1,CSF1R,STAT5B,TSC1,MAP2K1,IL7R,EZH2,SMAD3,ZFP36L1,MEF2C,ARID4A,RET,PAX5,NF1,CASP8,MTOR,STK4,SRC,ASXL1,SYK,PIK3CD,EXT1,BRCA2,JAK2,ERCC2,CHD2,SIN3A,ETV6,GPS2,CARD11,BCL6,MITF,RHOA,RAF1,HDAC9,FGFR2,CBFB,BRAF,KLF6,PIK3R1,JAK3,KMT2A,HIF1A,…
GO Process	GO:0033554	Cellular response to stress	121	1572	0.5	1.56	2.69e-26	9606.ENSP00000222254,9606.ENSP00000228251,9606.ENSP00000229769,9606.ENSP00000231790,9606.ENSP00000233146,9606.ENSP00000241052,9606.ENSP00000250003,9606.ENSP00000257290,9606.ENSP00000257430,9606.ENSP00000259008,9606.ENSP00000259021,9606.ENSP00000261584,9606.ENSP00000261609,9606.ENSP00000261716,9606.ENSP00000263062,9606.ENSP00000263253,9606.ENSP00000263734,9606.ENSP00000263881,9606.ENSP00000263967,…	PIK3R2,YBX3,FANCE,MLH1,MSH2,CAT,MYOD1,PDGFRA,APC,BRIP1,KAT7,PALB2,HERC2,TAOK1,EPC1,EP300,EPAS1,MAP4K3,PIK3CA,POLQ,CUL3,TP63,MAP3K13,MSH3,TNC,NBN,KAT6A,PMS2,TP53,EGFR,ATM,XPC,ERCC3,FANCD2,NPM1,RAD21,WRN,MAP2K1,HDAC3,FEN1,PPM1D,EIF2AK3,PRKACA,MAP3K11,FANCI,CLSPN,EZH2,POLE,WRAP53,MRE11,SMAD3,HSP90AA1,RAD51C,MEN1,ZFP36L1,RTN4,MEF2C,ATR,BLM,MLH3,SFPQ,RAD23B,NF1,TRRAP,PTPRF,RTEL1,MTOR,FH,PIK3C2B,DDR2,C…
GO Process	GO:1902531	Regulation of intracellular signal transduction	127	1726	0.48	1.5	4.29e-26	9606.ENSP00000216373,9606.ENSP00000219476,9606.ENSP00000222254,9606.ENSP00000222390,9606.ENSP00000225792,9606.ENSP00000228251,9606.ENSP00000239440,9606.ENSP00000241052,9606.ENSP00000241453,9606.ENSP00000246657,9606.ENSP00000248901,9606.ENSP00000256646,9606.ENSP00000257290,9606.ENSP00000260526,9606.ENSP00000261023,9606.ENSP00000261716,9606.ENSP00000262187,9606.ENSP00000262215,9606.ENSP00000263253,…	SOS2,TSC2,PIK3R2,HGF,DDX5,YBX3,ARAP3,CAT,FLT3,CCR7,CYTH4,NOTCH2,PDGFRA,ARHGAP29,ITGAV,TAOK1,RHEB,ARFGEF1,EP300,KDR,PIK3CA,CUL3,MECOM,MAP3K13,KAT6A,ERBB3,NCOR1,TP53,ERBB2,RASA1,ARHGAP26,EGFR,NTRK2,ATM,EPHA4,FLT1,CSF1R,RASA2,PREX2,NPM1,WNK2,TSC1,MAP2K1,HDAC3,EIF2AK3,MAP3K11,RASGRP1,PER1,MET,EZH2,PPP2R1A,HSP90AA1,DHX15,MEN1,RTN4,STARD13,TRIO,MEF2C,SMAD4,ERBB4,ATR,NF2,DLG1,MAGI2,FN1,RET,RAC1,SFPQ,NF1…
GO Process	GO:1903506	Regulation of nucleic acid-templated transcription	190	3461	0.35	1.18	4.85e-26	9606.ENSP00000219905,9606.ENSP00000222254,9606.ENSP00000222390,9606.ENSP00000225792,9606.ENSP00000226067,9606.ENSP00000228251,9606.ENSP00000228682,9606.ENSP00000229179,9606.ENSP00000235372,9606.ENSP00000239882,9606.ENSP00000241052,9606.ENSP00000241416,9606.ENSP00000242057,9606.ENSP00000245414,9606.ENSP00000249373,9606.ENSP00000250003,9606.ENSP00000254108,9606.ENSP00000256646,9606.ENSP00000259008,…	MGA,PIK3R2,HGF,DDX5,HLF,YBX3,GLI1,NUP107,PRDM2,ELF1,CAT,ACVR2A,AHR,IRF1,SMO,MYOD1,FUS,NOTCH2,BRIP1,KAT7,LRP6,PSMA6,CDH1,SMAD2,KMT2C,CREBBP,SMURF2,EPC1,EP300,EPAS1,ARID4B,CUL3,STAT3,MECOM,TP63,MAP3K13,KAT6A,CCAR1,RB1,CRTC3,IRF8,NCOR1,TP53,ERBB2,EGFR,ATM,ARID5B,XPC,FANCD2,STAT5B,NPM1,RAD21,COPS2,KMT2D,MAP2K1,HDAC3,PPM1D,BPTF,EIF2AK3,NSD3,PER1,NUP98,SUZ12,MET,EZH2,ARID1A,CNOT1,SMARCE1,PPP2R1A,PGR,EI…
GO Process	GO:0042127	Regulation of cell population proliferation	124	1669	0.48	1.51	9.53e-26	9606.ENSP00000216373,9606.ENSP00000217244,9606.ENSP00000219476,9606.ENSP00000228682,9606.ENSP00000241453,9606.ENSP00000242057,9606.ENSP00000244007,9606.ENSP00000245414,9606.ENSP00000249373,9606.ENSP00000250003,9606.ENSP00000256646,9606.ENSP00000257290,9606.ENSP00000257430,9606.ENSP00000259008,9606.ENSP00000259021,9606.ENSP00000260408,9606.ENSP00000261023,9606.ENSP00000261349,9606.ENSP00000262160,…	SOS2,CSNK2A1,TSC2,GLI1,FLT3,AHR,PLCG1,IRF1,SMO,MYOD1,NOTCH2,PDGFRA,APC,BRIP1,KAT7,ADAM10,ITGAV,LRP6,SMAD2,KDR,PIK3CA,CUL3,STAT3,TP63,TNC,CCAR1,ERBB3,RB1,TP53,ERBB2,EGFR,NTRK2,ATM,EPHA4,FLT1,CSF1R,STAT5B,NPM1,WNK2,TSC1,KMT2D,MAP2K1,IL7R,PPM1D,SUZ12,EZH2,PGR,FES,PTCH1,SMAD3,PTPRU,ARID2,MEN1,ZFP36L1,RTN4,LMO1,MEF2C,SMARCB1,SMAD4,ERBB4,RBM5,SMARCA4,NF2,DLG1,MAGI2,FN1,TJP1,NF1,ZEB1,PTGS1,ASPM,DHX9,FAS…
GO Process	GO:0006139	Nucleobase-containing compound metabolic process	164	2722	0.39	1.27	9.85e-26	9606.ENSP00000156471,9606.ENSP00000225792,9606.ENSP00000226798,9606.ENSP00000229769,9606.ENSP00000231790,9606.ENSP00000233146,9606.ENSP00000236959,9606.ENSP00000245414,9606.ENSP00000246868,9606.ENSP00000250003,9606.ENSP00000254108,9606.ENSP00000259008,9606.ENSP00000259021,9606.ENSP00000260665,9606.ENSP00000261584,9606.ENSP00000261609,9606.ENSP00000261716,9606.ENSP00000262160,9606.ENSP00000263062,…	AQR,DDX5,FRG1,FANCE,MLH1,MSH2,ATIC,IRF1,SBDS,MYOD1,FUS,BRIP1,KAT7,LRPPRC,PALB2,HERC2,TAOK1,SMAD2,EPC1,EP300,EPAS1,ARID4B,POLQ,STAT3,CAD,TP63,SDHA,XRN1,MSH3,NBN,PMS2,RB1,TP53,NHP2,ATM,PABPC3,XPC,ERCC3,FANCD2,U2AF1,STAT5B,NPM1,RAD21,WRN,COPS2,FEN1,PPM1D,PRKACA,FANCI,CLSPN,PABPC1,SHMT1,EZH2,CNOT1,POLE,WRAP53,PPP2R1A,MRE11,NOP10,SMAD3,HSP90AA1,SF3B1,RAD51C,DHX15,FIP1L1,MEN1,ZFP36L1,ELAC2,CMTR2,NT5C2,…
GO Process	GO:0032501	Multicellular organismal process	279	6490	0.24	0.96	1.25e-25	9606.ENSP00000027335,9606.ENSP00000216181,9606.ENSP00000219476,9606.ENSP00000222254,9606.ENSP00000222390,9606.ENSP00000228251,9606.ENSP00000228682,9606.ENSP00000229179,9606.ENSP00000231368,9606.ENSP00000231790,9606.ENSP00000231948,9606.ENSP00000233146,9606.ENSP00000235372,9606.ENSP00000236959,9606.ENSP00000241052,9606.ENSP00000241416,9606.ENSP00000241453,9606.ENSP00000242057,9606.ENSP00000245414,…	CDH17,MYH9,TSC2,PIK3R2,HGF,YBX3,GLI1,NUP107,LNPEP,MLH1,CRBN,MSH2,PRDM2,ATIC,CAT,ACVR2A,FLT3,AHR,IRF1,CCR7,SBDS,SMO,MYOD1,NOTCH2,PDGFRA,APC,IREB2,BRIP1,KAT7,ADAM10,ITGAV,LRP6,PALB2,HERC2,TAOK1,CDH1,FAT2,SMAD2,RHEB,CREBBP,PIK3R3,EPC1,EP300,TYR,EPAS1,KDR,PIK3CA,ARID4B,POLQ,CUL3,CNTNAP1,STAT3,MECOM,TP63,SDHA,MSH3,TNC,AFF4,NBN,KAT6A,PMS2,ERBB3,RB1,CRTC3,IRF8,NCOR1,TP53,ERBB2,RASA1,ARHGAP26,EGFR,NTRK2,…
GO Process	GO:0006355	Regulation of transcription, DNA-templated	189	3460	0.35	1.17	1.28e-25	9606.ENSP00000219905,9606.ENSP00000222254,9606.ENSP00000222390,9606.ENSP00000225792,9606.ENSP00000226067,9606.ENSP00000228251,9606.ENSP00000228682,9606.ENSP00000229179,9606.ENSP00000235372,9606.ENSP00000239882,9606.ENSP00000241052,9606.ENSP00000241416,9606.ENSP00000242057,9606.ENSP00000245414,9606.ENSP00000249373,9606.ENSP00000250003,9606.ENSP00000254108,9606.ENSP00000256646,9606.ENSP00000259008,…	MGA,PIK3R2,HGF,DDX5,HLF,YBX3,GLI1,NUP107,PRDM2,ELF1,CAT,ACVR2A,AHR,IRF1,SMO,MYOD1,FUS,NOTCH2,BRIP1,KAT7,LRP6,PSMA6,CDH1,SMAD2,KMT2C,CREBBP,SMURF2,EPC1,EP300,EPAS1,ARID4B,CUL3,STAT3,MECOM,TP63,MAP3K13,KAT6A,CCAR1,RB1,CRTC3,IRF8,NCOR1,TP53,ERBB2,EGFR,ATM,ARID5B,XPC,FANCD2,STAT5B,NPM1,RAD21,COPS2,KMT2D,MAP2K1,HDAC3,PPM1D,BPTF,EIF2AK3,NSD3,PER1,NUP98,SUZ12,MET,EZH2,ARID1A,CNOT1,SMARCE1,PPP2R1A,PGR,BR…
GO Process	GO:0009967	Positive regulation of signal transduction	116	1525	0.49	1.52	1.17e-24	9606.ENSP00000216373,9606.ENSP00000217244,9606.ENSP00000222390,9606.ENSP00000225792,9606.ENSP00000228682,9606.ENSP00000241052,9606.ENSP00000241416,9606.ENSP00000241453,9606.ENSP00000246657,9606.ENSP00000249373,9606.ENSP00000256646,9606.ENSP00000257290,9606.ENSP00000261023,9606.ENSP00000261716,9606.ENSP00000262160,9606.ENSP00000262187,9606.ENSP00000262367,9606.ENSP00000262435,9606.ENSP00000263253,…	SOS2,CSNK2A1,HGF,DDX5,GLI1,CAT,ACVR2A,FLT3,CCR7,SMO,NOTCH2,PDGFRA,ITGAV,TAOK1,SMAD2,RHEB,CREBBP,SMURF2,EP300,KDR,PIK3CA,STAT3,TP63,MAP3K13,DEPDC1B,ERBB3,TP53,ERBB2,EGFR,NTRK2,ATM,EPHA4,FLT1,CSF1R,WNK2,KMT2D,MAP2K1,HDAC3,IL7R,MAP3K11,RASGRP1,NUP93,MET,EZH2,PPP2R1A,SMAD3,HSP90AA1,DHX15,MEN1,RTN4,MEF2C,SMARCB1,WNK1,SMAD4,ERBB4,ATR,SMARCA4,FN1,RET,RAC1,SFPQ,NF1,CASP8,MACF1,ASPM,FASLG,DDR2,BMPR1A,STK4…
GO Process	GO:0010628	Positive regulation of gene expression	99	1146	0.55	1.67	2.08e-24	9606.ENSP00000216181,9606.ENSP00000222390,9606.ENSP00000225792,9606.ENSP00000228251,9606.ENSP00000231790,9606.ENSP00000233146,9606.ENSP00000245414,9606.ENSP00000246657,9606.ENSP00000249373,9606.ENSP00000254108,9606.ENSP00000262160,9606.ENSP00000262741,9606.ENSP00000263253,9606.ENSP00000264657,9606.ENSP00000265131,9606.ENSP00000265713,9606.ENSP00000267101,9606.ENSP00000268638,9606.ENSP00000268712,…	MYH9,HGF,DDX5,YBX3,MLH1,MSH2,IRF1,CCR7,SMO,FUS,SMAD2,PIK3R3,EP300,STAT3,TNC,KAT6A,ERBB3,IRF8,NCOR1,TP53,ERBB2,EGFR,NTRK2,ATM,ANK3,CSF1R,STAT5B,NPM1,MAP2K1,IL7R,EIF2AK3,RASGRP1,PABPC1,NUP98,ARID1A,PGR,SMAD3,HSP90AA1,RTN4,MEF2C,THRAP3,FN1,RET,FXR1,CASP8,PLXNB2,MTOR,QKI,AFDN,DHX9,MED23,PRDM1,TENT5C,SYNCRIP,RPL5,FUBP1,ARFGEF2,BMPR1A,AGO3,SRC,SYK,PIK3CD,NKX3-1,JAK2,TP53BP1,NSD2,SMARCD1,A1CF,CARD11,EPH…
GO Process	GO:0006725	Cellular aromatic compound metabolic process	168	2936	0.37	1.21	4.28e-24	9606.ENSP00000156471,9606.ENSP00000225792,9606.ENSP00000226798,9606.ENSP00000229769,9606.ENSP00000231790,9606.ENSP00000233146,9606.ENSP00000236959,9606.ENSP00000245414,9606.ENSP00000246868,9606.ENSP00000250003,9606.ENSP00000254108,9606.ENSP00000258886,9606.ENSP00000259008,9606.ENSP00000259021,9606.ENSP00000260665,9606.ENSP00000261584,9606.ENSP00000261609,9606.ENSP00000261716,9606.ENSP00000262160,…	AQR,DDX5,FRG1,FANCE,MLH1,MSH2,ATIC,IRF1,SBDS,MYOD1,FUS,IREB2,BRIP1,KAT7,LRPPRC,PALB2,HERC2,TAOK1,SMAD2,EPC1,EP300,TYR,EPAS1,ARID4B,POLQ,STAT3,CAD,TP63,SDHA,XRN1,MSH3,NBN,PMS2,RB1,TP53,NHP2,ATM,PABPC3,XPC,ERCC3,FANCD2,U2AF1,STAT5B,NPM1,RAD21,WRN,COPS2,FEN1,PPM1D,PRKACA,FANCI,CLSPN,PABPC1,SHMT1,EZH2,CNOT1,POLE,WRAP53,PPP2R1A,MRE11,NOP10,SMAD3,HSP90AA1,SF3B1,RAD51C,DHX15,FIP1L1,MEN1,ZFP36L1,ELAC2,CM…
GO Process	GO:0006950	Response to stress	181	3358	0.34	1.14	1.57e-23	9606.ENSP00000216181,9606.ENSP00000222254,9606.ENSP00000228251,9606.ENSP00000228682,9606.ENSP00000229769,9606.ENSP00000231790,9606.ENSP00000233146,9606.ENSP00000241052,9606.ENSP00000245414,9606.ENSP00000246657,9606.ENSP00000249373,9606.ENSP00000250003,9606.ENSP00000256646,9606.ENSP00000257290,9606.ENSP00000257430,9606.ENSP00000259008,9606.ENSP00000259021,9606.ENSP00000261584,9606.ENSP00000261609,…	MYH9,PIK3R2,YBX3,GLI1,FANCE,MLH1,MSH2,CAT,IRF1,CCR7,SMO,MYOD1,NOTCH2,PDGFRA,APC,BRIP1,KAT7,PALB2,HERC2,TAOK1,SMAD2,CREBBP,EPC1,EP300,EPAS1,MAP4K3,KDR,PIK3CA,POLQ,CUL3,STAT3,TP63,MAP3K13,MSH3,TNC,NBN,KAT6A,PMS2,ERBB3,IRF8,TP53,ERBB2,EGFR,ATM,XPC,ERCC3,CSF1R,GNAQ,FANCD2,STAT5B,NPM1,RAD21,WRN,MAP2K1,HDAC3,FEN1,IL7R,PPM1D,EIF2AK3,PRKACA,MAP3K11,RASGRP1,FANCI,CLSPN,EZH2,POLE,WRAP53,MRE11,FES,SMAD3,HSP…
GO Process	GO:0046483	Heterocycle metabolic process	165	2891	0.37	1.2	1.97e-23	9606.ENSP00000156471,9606.ENSP00000225792,9606.ENSP00000226798,9606.ENSP00000229769,9606.ENSP00000231790,9606.ENSP00000233146,9606.ENSP00000236959,9606.ENSP00000245414,9606.ENSP00000246868,9606.ENSP00000250003,9606.ENSP00000254108,9606.ENSP00000258886,9606.ENSP00000259008,9606.ENSP00000259021,9606.ENSP00000260665,9606.ENSP00000261584,9606.ENSP00000261609,9606.ENSP00000261716,9606.ENSP00000262160,…	AQR,DDX5,FRG1,FANCE,MLH1,MSH2,ATIC,IRF1,SBDS,MYOD1,FUS,IREB2,BRIP1,KAT7,LRPPRC,PALB2,HERC2,TAOK1,SMAD2,EPC1,EP300,EPAS1,ARID4B,POLQ,STAT3,CAD,TP63,SDHA,XRN1,MSH3,NBN,PMS2,RB1,TP53,NHP2,ATM,PABPC3,XPC,ERCC3,FANCD2,U2AF1,STAT5B,NPM1,RAD21,WRN,COPS2,FEN1,PPM1D,PRKACA,FANCI,CLSPN,PABPC1,SHMT1,EZH2,CNOT1,POLE,WRAP53,PPP2R1A,MRE11,NOP10,SMAD3,HSP90AA1,SF3B1,RAD51C,DHX15,FIP1L1,MEN1,ZFP36L1,ELAC2,CMTR2,…
GO Process	GO:0007165	Signal transduction	223	4714	0.28	1.03	2.67e-23	9606.ENSP00000027335,9606.ENSP00000074304,9606.ENSP00000216181,9606.ENSP00000216373,9606.ENSP00000217244,9606.ENSP00000219476,9606.ENSP00000222254,9606.ENSP00000222390,9606.ENSP00000225792,9606.ENSP00000228682,9606.ENSP00000231368,9606.ENSP00000231790,9606.ENSP00000233146,9606.ENSP00000239440,9606.ENSP00000241416,9606.ENSP00000241453,9606.ENSP00000242057,9606.ENSP00000244007,9606.ENSP00000245414,…	CDH17,INPP4A,MYH9,SOS2,CSNK2A1,TSC2,PIK3R2,HGF,DDX5,GLI1,LNPEP,MLH1,MSH2,ARAP3,ACVR2A,FLT3,AHR,PLCG1,IRF1,CCR7,SMO,NOTCH2,PDGFRA,APC,BRIP1,KAT7,ADAM10,ARHGAP29,ITGAV,LRP6,PPP2R5A,TAOK1,SMAD2,RHEB,CREBBP,SMURF2,PIK3R3,EP300,EPAS1,MAP4K3,KDR,PIK3CA,CUL3,CNTNAP1,STAT3,TP63,ITGA9,MAP3K13,DEPDC1B,NBN,ERBB3,RB1,TP53,ERBB2,SETDB1,RASA1,ARHGAP26,EGFR,NTRK2,ATM,ARID5B,ANK3,EPHA4,CYSLTR2,FLT1,XPC,CSF1R,RAS…
GO Process	GO:0044093	Positive regulation of molecular function	116	1587	0.47	1.45	2.73e-23	9606.ENSP00000216373,9606.ENSP00000219476,9606.ENSP00000233146,9606.ENSP00000239440,9606.ENSP00000241052,9606.ENSP00000241453,9606.ENSP00000246657,9606.ENSP00000249373,9606.ENSP00000250003,9606.ENSP00000257290,9606.ENSP00000260526,9606.ENSP00000261349,9606.ENSP00000261479,9606.ENSP00000261716,9606.ENSP00000263253,9606.ENSP00000263923,9606.ENSP00000263967,9606.ENSP00000264657,9606.ENSP00000265026,…	SOS2,TSC2,MSH2,ARAP3,CAT,FLT3,CCR7,SMO,MYOD1,PDGFRA,ARHGAP29,LRP6,PSMA6,TAOK1,EP300,KDR,PIK3CA,STAT3,MAP3K13,MSH3,NBN,ERBB3,RB1,CRTC3,ERBB2,RASA1,EGFR,NTRK2,ARID5B,ANK3,EPHA4,FLT1,CSF1R,GNAQ,PSME3,NPM1,WNK2,WRN,TSC1,MAP2K1,EIF2AK3,MAP3K11,RASGRP1,CLSPN,MET,EZH2,WRAP53,MRE11,SMAD3,HSP90AA1,MEN1,EPHA3,MEF2C,SMARCB1,WNK1,ERBB4,SMARCA4,DLG1,MAGI2,FN1,RET,POT1,NF1,CASP8,MTOR,RGS7,AFDN,DHX9,FASLG,DDR2,…
GO Process	GO:0051246	Regulation of protein metabolic process	155	2622	0.38	1.23	3.58e-23	9606.ENSP00000216181,9606.ENSP00000217244,9606.ENSP00000219476,9606.ENSP00000222390,9606.ENSP00000228251,9606.ENSP00000231790,9606.ENSP00000241416,9606.ENSP00000241453,9606.ENSP00000246657,9606.ENSP00000257430,9606.ENSP00000258886,9606.ENSP00000259021,9606.ENSP00000260665,9606.ENSP00000261023,9606.ENSP00000261349,9606.ENSP00000261461,9606.ENSP00000261716,9606.ENSP00000261769,9606.ENSP00000262741,…	MYH9,CSNK2A1,TSC2,HGF,YBX3,MLH1,ACVR2A,FLT3,CCR7,APC,IREB2,KAT7,LRPPRC,ITGAV,LRP6,PPP2R5A,TAOK1,CDH1,PIK3R3,EP300,EPAS1,KDR,PIK3CA,CUL3,STAT3,TP63,XRN1,MAP3K13,NBN,ERBB3,RB1,TP53,ERBB2,EGFR,NTRK2,ATM,EPHA4,FLT1,CSF1R,GNAQ,BUB1B,PSME3,NPM1,TSC1,COPS2,MAP2K1,HDAC3,EIF2AK3,ACO1,PRKACA,MAP3K11,RASGRP1,FANCI,CLSPN,PABPC1,NSD3,PER1,SHMT1,EZH2,CNOT1,PPP2R1A,MRE11,EIF4A2,SMAD3,PTPRB,HSP90AA1,SF3B1,MEN1,Z…
GO Process	GO:0048534	Hematopoietic or lymphoid organ development	75	705	0.64	1.9	7.15e-23	9606.ENSP00000027335,9606.ENSP00000216181,9606.ENSP00000222254,9606.ENSP00000233146,9606.ENSP00000241453,9606.ENSP00000245414,9606.ENSP00000246657,9606.ENSP00000246868,9606.ENSP00000256646,9606.ENSP00000257290,9606.ENSP00000258886,9606.ENSP00000259021,9606.ENSP00000262741,9606.ENSP00000263253,9606.ENSP00000263321,9606.ENSP00000263734,9606.ENSP00000263923,9606.ENSP00000264657,9606.ENSP00000264674,…	CDH17,MYH9,PIK3R2,MSH2,FLT3,IRF1,CCR7,SBDS,NOTCH2,PDGFRA,IREB2,KAT7,PIK3R3,EP300,TYR,EPAS1,KDR,STAT3,MECOM,KAT6A,RB1,IRF8,TP53,ERBB2,ATM,FLT1,CSF1R,STAT5B,TSC1,MAP2K1,IL7R,EZH2,ZFP36L1,MEF2C,ARID4A,RET,PAX5,NF1,CASP8,MTOR,STK4,SRC,ASXL1,SYK,PIK3CD,EXT1,BRCA2,JAK2,ERCC2,CHD2,SIN3A,ETV6,GPS2,CARD11,BCL6,MITF,RHOA,RAF1,HDAC9,FGFR2,CBFB,BRAF,KLF6,PIK3R1,JAK3,KMT2A,HIF1A,TSHR,TET2,VAV1,PLCG2,FOXP1,PTP…
GO Process	GO:0007169	Transmembrane receptor protein tyrosine kinase signaling pathway	59	425	0.75	2.26	8.19e-23	9606.ENSP00000219476,9606.ENSP00000222254,9606.ENSP00000222390,9606.ENSP00000241453,9606.ENSP00000244007,9606.ENSP00000257290,9606.ENSP00000257430,9606.ENSP00000262741,9606.ENSP00000263923,9606.ENSP00000263967,9606.ENSP00000264657,9606.ENSP00000267101,9606.ENSP00000269571,9606.ENSP00000274376,9606.ENSP00000275493,9606.ENSP00000277120,9606.ENSP00000279873,9606.ENSP00000281821,9606.ENSP00000282397,…	TSC2,PIK3R2,HGF,FLT3,PLCG1,PDGFRA,APC,PIK3R3,KDR,PIK3CA,STAT3,ERBB3,ERBB2,RASA1,EGFR,NTRK2,ARID5B,EPHA4,FLT1,CSF1R,STAT5B,EIF2AK3,MET,CLASP2,FES,EPHA3,ERBB4,RET,RAC1,DDR2,ROS1,EPHA7,PTPRT,SRC,SVEP1,SYK,IRS2,PIK3CD,EXT1,FOXO1,JAK2,ALK,EPHB2,SOS1,NFATC4,FGFR1,RAF1,FGFR2,BRAF,ERBIN,PIK3R1,JAK3,AKT1,TXNIP,VAV1,PTPN11,CTNNB1,JAK1,PIK3CB
GO Process	GO:0007154	Cell communication	235	5165	0.27	0.99	8.65e-23	9606.ENSP00000027335,9606.ENSP00000074304,9606.ENSP00000216181,9606.ENSP00000216373,9606.ENSP00000217244,9606.ENSP00000219476,9606.ENSP00000222254,9606.ENSP00000222390,9606.ENSP00000225792,9606.ENSP00000228682,9606.ENSP00000231368,9606.ENSP00000231790,9606.ENSP00000233146,9606.ENSP00000239440,9606.ENSP00000241416,9606.ENSP00000241453,9606.ENSP00000242057,9606.ENSP00000244007,9606.ENSP00000245414,…	CDH17,INPP4A,MYH9,SOS2,CSNK2A1,TSC2,PIK3R2,HGF,DDX5,GLI1,LNPEP,MLH1,MSH2,ARAP3,ACVR2A,FLT3,AHR,PLCG1,IRF1,CCR7,SMO,MYOD1,NOTCH2,PDGFRA,APC,BRIP1,KAT7,ADAM10,ARHGAP29,ITGAV,LRP6,PPP2R5A,TAOK1,SMAD2,RHEB,CREBBP,SMURF2,PIK3R3,EP300,EPAS1,MAP4K3,KDR,PIK3CA,CUL3,CNTNAP1,STAT3,TP63,ITGA9,MAP3K13,DEPDC1B,TNC,NBN,ERBB3,RB1,TP53,ERBB2,SETDB1,RASA1,ARHGAP26,EGFR,NTRK2,ATM,ARID5B,ANK3,EPHA4,CYSLTR2,FLT1,XPC…
GO Process	GO:0045934	Negative regulation of nucleobase-containing compound metabolic process	114	1562	0.47	1.44	8.65e-23	9606.ENSP00000225792,9606.ENSP00000228251,9606.ENSP00000231790,9606.ENSP00000233146,9606.ENSP00000235372,9606.ENSP00000242057,9606.ENSP00000245414,9606.ENSP00000249373,9606.ENSP00000254108,9606.ENSP00000256646,9606.ENSP00000259021,9606.ENSP00000260665,9606.ENSP00000262160,9606.ENSP00000262367,9606.ENSP00000262435,9606.ENSP00000263062,9606.ENSP00000263253,9606.ENSP00000264183,9606.ENSP00000264233,…	DDX5,YBX3,MLH1,MSH2,PRDM2,AHR,IRF1,SMO,FUS,NOTCH2,KAT7,LRPPRC,SMAD2,CREBBP,SMURF2,EPC1,EP300,ARID4B,POLQ,CUL3,STAT3,MECOM,TP63,XRN1,MSH3,NBN,KAT6A,CCAR1,RB1,IRF8,NCOR1,TP53,ATM,ARID5B,NPM1,COPS2,HDAC3,BPTF,PABPC1,PER1,SUZ12,EZH2,CNOT1,SMARCE1,EIF4A2,MXI1,PTCH1,SMAD3,MEN1,EED,LMO1,MEF2C,SMAD4,ATR,SMARCA4,DLG1,THRAP3,BLM,ARID4A,SFPQ,POT1,PAX5,RTEL1,CUX1,ZEB1,DHX9,FASLG,PRDM1,TENT5C,SYNCRIP,SCAI,SRC…
GO Process	GO:0010647	Positive regulation of cell communication	119	1693	0.46	1.4	1.23e-22	9606.ENSP00000216373,9606.ENSP00000217244,9606.ENSP00000222390,9606.ENSP00000225792,9606.ENSP00000228682,9606.ENSP00000241052,9606.ENSP00000241416,9606.ENSP00000241453,9606.ENSP00000246657,9606.ENSP00000249373,9606.ENSP00000256646,9606.ENSP00000257290,9606.ENSP00000261023,9606.ENSP00000261716,9606.ENSP00000262160,9606.ENSP00000262187,9606.ENSP00000262367,9606.ENSP00000262435,9606.ENSP00000263253,…	SOS2,CSNK2A1,HGF,DDX5,GLI1,CAT,ACVR2A,FLT3,CCR7,SMO,NOTCH2,PDGFRA,ITGAV,TAOK1,SMAD2,RHEB,CREBBP,SMURF2,EP300,KDR,PIK3CA,STAT3,TP63,MAP3K13,DEPDC1B,ERBB3,TP53,ERBB2,EGFR,NTRK2,ATM,ANK3,EPHA4,FLT1,CSF1R,WNK2,KMT2D,MAP2K1,HDAC3,IL7R,MAP3K11,RASGRP1,NUP93,MET,EZH2,PPP2R1A,SMAD3,HSP90AA1,DHX15,MEN1,RTN4,MEF2C,SMARCB1,WNK1,SMAD4,ERBB4,ATR,SMARCA4,FN1,RET,RAC1,SFPQ,NF1,CASP8,MACF1,ASPM,FASLG,DDR2,BMPR1A…
GO Process	GO:2000026	Regulation of multicellular organismal development	106	1389	0.49	1.49	2.23e-22	9606.ENSP00000216373,9606.ENSP00000222390,9606.ENSP00000228682,9606.ENSP00000241416,9606.ENSP00000244007,9606.ENSP00000245414,9606.ENSP00000249373,9606.ENSP00000250003,9606.ENSP00000256646,9606.ENSP00000259021,9606.ENSP00000260408,9606.ENSP00000262187,9606.ENSP00000263923,9606.ENSP00000264657,9606.ENSP00000264731,9606.ENSP00000265026,9606.ENSP00000265713,9606.ENSP00000267163,9606.ENSP00000269305,…	SOS2,HGF,GLI1,ACVR2A,PLCG1,IRF1,SMO,MYOD1,NOTCH2,KAT7,ADAM10,RHEB,KDR,STAT3,TP63,MAP3K13,KAT6A,RB1,TP53,ERBB2,NTRK2,EPHA4,FLT1,FANCD2,STAT5B,MAP2K1,IL7R,EIF2AK3,RASGRP1,EZH2,ARID1A,SMARCE1,CLASP2,FES,PTCH1,SMAD3,ARID2,ZFP36L1,RTN4,MEF2C,SMARCB1,SMAD4,ERBB4,SMARCA4,NF2,DLG1,FN1,TJP1,NF1,CASP8,PLXNB2,CUX1,ZEB1,MTOR,MACF1,ASPM,FASLG,DDR2,PRDM1,EPHA7,BMPR1A,BMPR2,SYK,SPEN,PIK3CD,PTPRD,FANCA,PLXNA1,SM…
GO Process	GO:0042325	Regulation of phosphorylation	100	1251	0.51	1.54	2.41e-22	9606.ENSP00000219476,9606.ENSP00000222254,9606.ENSP00000222390,9606.ENSP00000241416,9606.ENSP00000241453,9606.ENSP00000246657,9606.ENSP00000257290,9606.ENSP00000257430,9606.ENSP00000261349,9606.ENSP00000261461,9606.ENSP00000261716,9606.ENSP00000262741,9606.ENSP00000263253,9606.ENSP00000263923,9606.ENSP00000263967,9606.ENSP00000264657,9606.ENSP00000265026,9606.ENSP00000265433,9606.ENSP00000267101,…	TSC2,PIK3R2,HGF,ACVR2A,FLT3,CCR7,PDGFRA,APC,LRP6,PPP2R5A,TAOK1,PIK3R3,EP300,KDR,PIK3CA,STAT3,MAP3K13,NBN,ERBB3,RB1,NCOR1,TP53,ERBB2,EGFR,NTRK2,ATM,EPHA4,FLT1,CSF1R,GNAQ,NPM1,TSC1,MAP2K1,HDAC3,EIF2AK3,MAP3K11,RASGRP1,CLSPN,MET,EZH2,PPP2R1A,MRE11,PTPRB,HSP90AA1,MEN1,EPHA3,EEF1A1,MEF2C,WNK1,SMAD4,ERBB4,NF2,DLG1,FN1,BLM,RET,RAC1,FXR1,NF1,PLXNB2,MTOR,DDR2,ROS1,EPHA7,BMPR1A,STK4,PTPRT,SRC,BMPR2,SYK,IRS…
GO Process	GO:1901360	Organic cyclic compound metabolic process	172	3181	0.34	1.13	3.36e-22	9606.ENSP00000156471,9606.ENSP00000225792,9606.ENSP00000226798,9606.ENSP00000229769,9606.ENSP00000231790,9606.ENSP00000233146,9606.ENSP00000236959,9606.ENSP00000241052,9606.ENSP00000245414,9606.ENSP00000246868,9606.ENSP00000250003,9606.ENSP00000254108,9606.ENSP00000257290,9606.ENSP00000258886,9606.ENSP00000259008,9606.ENSP00000259021,9606.ENSP00000260665,9606.ENSP00000261584,9606.ENSP00000261609,…	AQR,DDX5,FRG1,FANCE,MLH1,MSH2,ATIC,CAT,IRF1,SBDS,MYOD1,FUS,PDGFRA,IREB2,BRIP1,KAT7,LRPPRC,PALB2,HERC2,TAOK1,SMAD2,EPC1,EP300,TYR,EPAS1,ARID4B,POLQ,STAT3,CAD,TP63,SDHA,XRN1,MSH3,NBN,PMS2,RB1,TP53,NHP2,ATM,PABPC3,XPC,ERCC3,FANCD2,U2AF1,STAT5B,NPM1,RAD21,WRN,COPS2,FEN1,PPM1D,PRKACA,FANCI,CLSPN,PABPC1,SHMT1,EZH2,CNOT1,POLE,WRAP53,PPP2R1A,MRE11,NOP10,SMAD3,HSP90AA1,SF3B1,RAD51C,DHX15,FIP1L1,MEN1,ZFP36…
GO Process	GO:0051094	Positive regulation of developmental process	103	1332	0.5	1.49	4.47e-22	9606.ENSP00000222390,9606.ENSP00000228251,9606.ENSP00000228682,9606.ENSP00000231790,9606.ENSP00000233146,9606.ENSP00000241416,9606.ENSP00000244007,9606.ENSP00000249373,9606.ENSP00000250003,9606.ENSP00000256646,9606.ENSP00000259021,9606.ENSP00000262160,9606.ENSP00000262187,9606.ENSP00000262435,9606.ENSP00000263923,9606.ENSP00000264183,9606.ENSP00000264657,9606.ENSP00000264731,9606.ENSP00000265026,…	HGF,YBX3,GLI1,MLH1,MSH2,ACVR2A,PLCG1,SMO,MYOD1,NOTCH2,KAT7,SMAD2,RHEB,SMURF2,KDR,ARID4B,STAT3,TP63,MAP3K13,ERBB3,RB1,NTRK2,EPHA4,FLT1,STAT5B,MAP2K1,IL7R,RASGRP1,EZH2,ARID1A,SMARCE1,CLASP2,FES,PTCH1,SMAD3,ARID2,ZFP36L1,RTN4,MEF2C,SMARCB1,SMAD4,ERBB4,SMARCA4,NF2,FN1,ARID4A,RET,TJP1,RAC1,CASP8,PLXNB2,CUX1,ZEB1,MTOR,MACF1,ASPM,DDR2,BMPR1A,STK4,SRC,BMPR2,SYK,SPEN,PIK3CD,PTPRD,JAK2,TP53BP1,NSD2,ALK,DNM…
GO Process	GO:0023052	Signaling	230	5057	0.27	0.98	4.61e-22	9606.ENSP00000027335,9606.ENSP00000074304,9606.ENSP00000216181,9606.ENSP00000216373,9606.ENSP00000217244,9606.ENSP00000219476,9606.ENSP00000222254,9606.ENSP00000222390,9606.ENSP00000225792,9606.ENSP00000228682,9606.ENSP00000231368,9606.ENSP00000231790,9606.ENSP00000233146,9606.ENSP00000239440,9606.ENSP00000241416,9606.ENSP00000241453,9606.ENSP00000242057,9606.ENSP00000244007,9606.ENSP00000245414,…	CDH17,INPP4A,MYH9,SOS2,CSNK2A1,TSC2,PIK3R2,HGF,DDX5,GLI1,LNPEP,MLH1,MSH2,ARAP3,ACVR2A,FLT3,AHR,PLCG1,IRF1,CCR7,SMO,NOTCH2,PDGFRA,APC,BRIP1,KAT7,ADAM10,ARHGAP29,ITGAV,LRP6,PPP2R5A,TAOK1,SMAD2,RHEB,CREBBP,SMURF2,PIK3R3,EP300,EPAS1,MAP4K3,KDR,PIK3CA,CUL3,CNTNAP1,STAT3,TP63,ITGA9,MAP3K13,DEPDC1B,TNC,NBN,ERBB3,RB1,TP53,ERBB2,SETDB1,RASA1,ARHGAP26,EGFR,NTRK2,ATM,ARID5B,ANK3,EPHA4,CYSLTR2,FLT1,XPC,CSF1R…
GO Process	GO:0051338	Regulation of transferase activity	84	912	0.57	1.7	4.7e-22	9606.ENSP00000219476,9606.ENSP00000222254,9606.ENSP00000222390,9606.ENSP00000241453,9606.ENSP00000246657,9606.ENSP00000257290,9606.ENSP00000257430,9606.ENSP00000261349,9606.ENSP00000261461,9606.ENSP00000261716,9606.ENSP00000262741,9606.ENSP00000263923,9606.ENSP00000263967,9606.ENSP00000265026,9606.ENSP00000265433,9606.ENSP00000267101,9606.ENSP00000267163,9606.ENSP00000269305,9606.ENSP00000269571,…	TSC2,PIK3R2,HGF,FLT3,CCR7,PDGFRA,APC,LRP6,PPP2R5A,TAOK1,PIK3R3,KDR,PIK3CA,MAP3K13,NBN,ERBB3,RB1,TP53,ERBB2,EGFR,NTRK2,EPHA4,FLT1,CSF1R,GNAQ,BUB1B,NPM1,TSC1,MAP2K1,MAP3K11,RASGRP1,CLSPN,MET,EZH2,WRAP53,MRE11,EIF4A2,PTPRB,HSP90AA1,MEN1,EPHA3,EEF1A1,MEF2C,WNK1,ERBB4,NF2,DLG1,BLM,RET,POT1,NF1,MTOR,DDR2,ROS1,EPHA7,RPL5,BMPR1A,STK4,PTPRT,SRC,BMPR2,SYK,IRS2,RAD50,JAK2,ALK,MAP3K4,RFC4,EPHB2,SOS1,PARN,FGF…
GO Process	GO:0023056	Positive regulation of signaling	118	1698	0.45	1.38	4.78e-22	9606.ENSP00000216373,9606.ENSP00000217244,9606.ENSP00000222390,9606.ENSP00000225792,9606.ENSP00000228682,9606.ENSP00000241052,9606.ENSP00000241416,9606.ENSP00000241453,9606.ENSP00000246657,9606.ENSP00000249373,9606.ENSP00000256646,9606.ENSP00000257290,9606.ENSP00000261023,9606.ENSP00000261716,9606.ENSP00000262160,9606.ENSP00000262187,9606.ENSP00000262367,9606.ENSP00000262435,9606.ENSP00000263253,…	SOS2,CSNK2A1,HGF,DDX5,GLI1,CAT,ACVR2A,FLT3,CCR7,SMO,NOTCH2,PDGFRA,ITGAV,TAOK1,SMAD2,RHEB,CREBBP,SMURF2,EP300,KDR,PIK3CA,STAT3,TP63,MAP3K13,DEPDC1B,ERBB3,TP53,ERBB2,EGFR,NTRK2,ATM,EPHA4,FLT1,CSF1R,WNK2,KMT2D,MAP2K1,HDAC3,IL7R,MAP3K11,RASGRP1,NUP93,MET,EZH2,PPP2R1A,SMAD3,HSP90AA1,DHX15,MEN1,RTN4,MEF2C,SMARCB1,WNK1,SMAD4,ERBB4,ATR,SMARCA4,FN1,RET,RAC1,SFPQ,NF1,CASP8,MACF1,ASPM,FASLG,DDR2,BMPR1A,STK4…
GO Process	GO:0030097	Hemopoiesis	71	655	0.64	1.9	4.97e-22	9606.ENSP00000027335,9606.ENSP00000216181,9606.ENSP00000222254,9606.ENSP00000233146,9606.ENSP00000241453,9606.ENSP00000245414,9606.ENSP00000246657,9606.ENSP00000246868,9606.ENSP00000256646,9606.ENSP00000257290,9606.ENSP00000258886,9606.ENSP00000259021,9606.ENSP00000262741,9606.ENSP00000263253,9606.ENSP00000263734,9606.ENSP00000263923,9606.ENSP00000264657,9606.ENSP00000264674,9606.ENSP00000265713,…	CDH17,MYH9,PIK3R2,MSH2,FLT3,IRF1,CCR7,SBDS,NOTCH2,PDGFRA,IREB2,KAT7,PIK3R3,EP300,EPAS1,KDR,STAT3,MECOM,KAT6A,RB1,IRF8,TP53,ERBB2,ATM,FLT1,CSF1R,STAT5B,TSC1,IL7R,EZH2,ZFP36L1,MEF2C,ARID4A,PAX5,NF1,CASP8,MTOR,STK4,SRC,ASXL1,SYK,PIK3CD,EXT1,BRCA2,JAK2,ERCC2,CHD2,SIN3A,ETV6,GPS2,CARD11,BCL6,MITF,RHOA,HDAC9,FGFR2,CBFB,BRAF,KLF6,PIK3R1,JAK3,KMT2A,HIF1A,TSHR,TET2,VAV1,PLCG2,FOXP1,PTPN11,CTNNB1,CTC1
GO Process	GO:0071310	Cellular response to organic substance	130	2019	0.42	1.3	7.9e-22	9606.ENSP00000222254,9606.ENSP00000222390,9606.ENSP00000225792,9606.ENSP00000228251,9606.ENSP00000236959,9606.ENSP00000241052,9606.ENSP00000241416,9606.ENSP00000241453,9606.ENSP00000242057,9606.ENSP00000244007,9606.ENSP00000245414,9606.ENSP00000246657,9606.ENSP00000249373,9606.ENSP00000250003,9606.ENSP00000256646,9606.ENSP00000257290,9606.ENSP00000257430,9606.ENSP00000259008,9606.ENSP00000261349,…	PIK3R2,HGF,DDX5,YBX3,ATIC,CAT,ACVR2A,FLT3,AHR,PLCG1,IRF1,CCR7,SMO,MYOD1,NOTCH2,PDGFRA,APC,BRIP1,LRP6,CDH1,SMAD2,PIK3R3,EP300,KDR,PIK3CA,CUL3,STAT3,XRN1,ABCB4,RB1,IRF8,TP53,ERBB2,EGFR,NTRK2,ATM,ARID5B,EPHA4,CYSLTR2,FLT1,CSF1R,STAT5B,NPM1,MAT2A,IL7R,EIF2AK3,PRKACA,SHMT1,EZH2,ARID1A,PGR,EIF4A2,FES,PTCH1,SMAD3,MEN1,ZFP36L1,EPHA3,EEF1A1,MEF2C,WNK1,SMAD4,ERBB4,MAGI2,BLM,RET,TJP1,RAD23B,CASP8,STIP1,ZEB1…
GO Process	GO:0043067	Regulation of programmed cell death	109	1492	0.47	1.43	1.02e-21	9606.ENSP00000217244,9606.ENSP00000222390,9606.ENSP00000228251,9606.ENSP00000233146,9606.ENSP00000241052,9606.ENSP00000241453,9606.ENSP00000244007,9606.ENSP00000246657,9606.ENSP00000249373,9606.ENSP00000256646,9606.ENSP00000257430,9606.ENSP00000261023,9606.ENSP00000261349,9606.ENSP00000261584,9606.ENSP00000262741,9606.ENSP00000263062,9606.ENSP00000263923,9606.ENSP00000263967,9606.ENSP00000264674,…	CSNK2A1,HGF,YBX3,MSH2,CAT,FLT3,PLCG1,CCR7,SMO,NOTCH2,APC,ITGAV,LRP6,PALB2,PIK3R3,EPC1,KDR,PIK3CA,MECOM,TP63,CCAR1,ERBB3,RB1,TP53,RASA1,EGFR,NTRK2,ATM,ERCC3,CSF1R,STAT5B,PSME3,NPM1,WRN,HDAC3,IL7R,EIF2AK3,MAP3K11,MET,PPP2R1A,MRE11,SMAD3,HSP90AA1,ZFP36L1,RTN4,MEF2C,SMAD4,ERBB4,RBM5,NF2,RET,TJP1,SFPQ,NF1,CASP8,TRRAP,MTOR,FASLG,DDR2,EPHA7,STK4,SRC,SYK,IRS2,CTTN,PIK3CD,FOXO1,NKX3-1,JAK2,ALK,DNM2,SIN3A,…
GO Process	GO:0010033	Response to organic substance	154	2692	0.37	1.18	1.21e-21	9606.ENSP00000222254,9606.ENSP00000222390,9606.ENSP00000225792,9606.ENSP00000228251,9606.ENSP00000236959,9606.ENSP00000241052,9606.ENSP00000241416,9606.ENSP00000241453,9606.ENSP00000242057,9606.ENSP00000244007,9606.ENSP00000245414,9606.ENSP00000246657,9606.ENSP00000249373,9606.ENSP00000250003,9606.ENSP00000256646,9606.ENSP00000257290,9606.ENSP00000257430,9606.ENSP00000259008,9606.ENSP00000259021,…	PIK3R2,HGF,DDX5,YBX3,ATIC,CAT,ACVR2A,FLT3,AHR,PLCG1,IRF1,CCR7,SMO,MYOD1,NOTCH2,PDGFRA,APC,BRIP1,KAT7,ADAM10,LRP6,CDH1,SMAD2,PIK3R3,EP300,TYR,MAP4K3,KDR,PIK3CA,CUL3,STAT3,XRN1,ABCB4,RB1,IRF8,TP53,ERBB2,EGFR,NTRK2,ATM,ARID5B,EPHA4,CYSLTR2,FLT1,CSF1R,GNAQ,STAT5B,NPM1,TSC1,KMT2D,MAT2A,IL7R,EIF2AK3,PRKACA,PER1,SHMT1,EZH2,ARID1A,PPP2R1A,PGR,EIF4A2,FES,PTCH1,SMAD3,PTPRU,HSP90AA1,DHX15,MEN1,ZFP36L1,EPHA3…
GO Process	GO:0051128	Regulation of cellular component organization	142	2365	0.39	1.22	1.82e-21	9606.ENSP00000027335,9606.ENSP00000216181,9606.ENSP00000217244,9606.ENSP00000219476,9606.ENSP00000222254,9606.ENSP00000222390,9606.ENSP00000231948,9606.ENSP00000246657,9606.ENSP00000250003,9606.ENSP00000256646,9606.ENSP00000257290,9606.ENSP00000257430,9606.ENSP00000259021,9606.ENSP00000260408,9606.ENSP00000261023,9606.ENSP00000261716,9606.ENSP00000262215,9606.ENSP00000263253,9606.ENSP00000263923,…	CDH17,MYH9,CSNK2A1,TSC2,PIK3R2,HGF,CRBN,CCR7,MYOD1,NOTCH2,PDGFRA,APC,KAT7,ADAM10,ITGAV,TAOK1,ARFGEF1,EP300,KDR,PIK3CA,CUL3,XRN1,MAP3K13,TNC,NBN,ABCB4,RB1,TP53,ERBB2,SETDB1,RASA1,EGFR,NTRK2,ATM,CCT5,EPHA4,CSF1R,BUB1B,NPM1,RAD21,CSMD3,TSC1,MAP2K1,FEN1,PRKACA,MET,EZH2,ARID1A,CNOT1,SMARCE1,PPP2R1A,MRE11,CLASP2,FES,SMAD3,ARID2,HSP90AA1,EPHA3,RTN4,MEF2C,SMARCB1,SMAD4,ATR,SMARCA4,NF2,DLG1,MAGI2,FN1,RET,…
GO Process	GO:0007166	Cell surface receptor signaling pathway	130	2040	0.41	1.28	1.85e-21	9606.ENSP00000027335,9606.ENSP00000216181,9606.ENSP00000217244,9606.ENSP00000219476,9606.ENSP00000222254,9606.ENSP00000222390,9606.ENSP00000225792,9606.ENSP00000228682,9606.ENSP00000231368,9606.ENSP00000241416,9606.ENSP00000241453,9606.ENSP00000244007,9606.ENSP00000245414,9606.ENSP00000246657,9606.ENSP00000249373,9606.ENSP00000256646,9606.ENSP00000257290,9606.ENSP00000257430,9606.ENSP00000260408,…	CDH17,MYH9,CSNK2A1,TSC2,PIK3R2,HGF,DDX5,GLI1,LNPEP,ACVR2A,FLT3,PLCG1,IRF1,CCR7,SMO,NOTCH2,PDGFRA,APC,ADAM10,ITGAV,LRP6,SMAD2,CREBBP,SMURF2,PIK3R3,EP300,KDR,PIK3CA,CUL3,STAT3,TP63,ITGA9,ERBB3,RB1,TP53,ERBB2,RASA1,EGFR,NTRK2,ARID5B,EPHA4,FLT1,CSF1R,GNAQ,STAT5B,IL7R,CTNND2,EIF2AK3,PRKACA,NUP93,MET,CLASP2,FES,PTCH1,SMAD3,PTPRU,EPHA3,TRIO,MEF2C,WNK1,SMAD4,ERBB4,MAGI2,FN1,RET,RAC1,NF1,CASP8,PLXNB2,PTPR…
GO Process	GO:0051726	Regulation of cell cycle	92	1108	0.53	1.56	1.89e-21	9606.ENSP00000217244,9606.ENSP00000219476,9606.ENSP00000228682,9606.ENSP00000233146,9606.ENSP00000245414,9606.ENSP00000257430,9606.ENSP00000259008,9606.ENSP00000259021,9606.ENSP00000261349,9606.ENSP00000261716,9606.ENSP00000262187,9606.ENSP00000263062,9606.ENSP00000264414,9606.ENSP00000264657,9606.ENSP00000264674,9606.ENSP00000264731,9606.ENSP00000265433,9606.ENSP00000267163,9606.ENSP00000269305,…	CSNK2A1,TSC2,GLI1,MSH2,IRF1,APC,BRIP1,KAT7,LRP6,TAOK1,RHEB,EPC1,CUL3,STAT3,MECOM,TP63,NBN,RB1,TP53,EGFR,ATM,XPC,ERCC3,BUB1B,FANCD2,STAT5B,PSME3,NPM1,RAD21,TSC1,FEN1,PRKACA,CLSPN,EZH2,ARID1A,SMARCE1,PPP2R1A,MRE11,PTCH1,ARID2,RAD51C,MEN1,ZFP36L1,SMARCB1,ATR,SMARCA4,NF2,DLG1,BLM,SFPQ,TRRAP,AHCTF1,ASPM,DDR2,SRC,TFDP1,RAD50,BRCA2,ABRAXAS1,NKX3-1,TP53BP1,ERCC2,SIN3A,SMARCD1,BCL6,ARNTL,XPO1,GPSM2,PBRM1,…
GO Process	GO:0036211	Protein modification process	152	2674	0.36	1.17	4.85e-21	9606.ENSP00000217244,9606.ENSP00000229769,9606.ENSP00000231368,9606.ENSP00000231948,9606.ENSP00000235372,9606.ENSP00000241416,9606.ENSP00000241453,9606.ENSP00000250003,9606.ENSP00000257290,9606.ENSP00000259021,9606.ENSP00000260408,9606.ENSP00000261461,9606.ENSP00000261609,9606.ENSP00000261716,9606.ENSP00000262160,9606.ENSP00000262189,9606.ENSP00000262215,9606.ENSP00000262367,9606.ENSP00000262435,…	CSNK2A1,FANCE,LNPEP,CRBN,PRDM2,ACVR2A,FLT3,MYOD1,PDGFRA,KAT7,ADAM10,PPP2R5A,HERC2,TAOK1,SMAD2,KMT2C,ARFGEF1,CREBBP,SMURF2,EPC1,EP300,MAP4K3,KDR,ARID4B,CUL3,MECOM,CAD,MAP3K13,KAT6A,ERBB3,ERBB2,SETDB1,EGFR,NTRK2,ATM,EPHA4,FLT1,CSF1R,WNK2,COPS2,KMT2D,SDHAF2,MAP2K1,HDAC3,PPM1D,EIF2AK3,PRKACA,MAP3K11,CLSPN,MKRN3,NSD3,PER1,SUZ12,MET,SHMT1,EZH2,PPP2R1A,CUL1,FES,PTPRB,PTPRU,MEN1,EPHA3,EED,TRIO,WNK1,ERBB4…
GO Process	GO:0019220	Regulation of phosphate metabolic process	104	1405	0.48	1.43	5.29e-21	9606.ENSP00000219476,9606.ENSP00000222254,9606.ENSP00000222390,9606.ENSP00000241416,9606.ENSP00000241453,9606.ENSP00000246657,9606.ENSP00000257290,9606.ENSP00000257430,9606.ENSP00000261349,9606.ENSP00000261461,9606.ENSP00000261716,9606.ENSP00000262741,9606.ENSP00000263253,9606.ENSP00000263923,9606.ENSP00000263967,9606.ENSP00000264657,9606.ENSP00000265026,9606.ENSP00000265433,9606.ENSP00000267101,…	TSC2,PIK3R2,HGF,ACVR2A,FLT3,CCR7,PDGFRA,APC,LRP6,PPP2R5A,TAOK1,PIK3R3,EP300,KDR,PIK3CA,STAT3,MAP3K13,NBN,ERBB3,RB1,NCOR1,TP53,ERBB2,EGFR,NTRK2,ATM,EPHA4,FLT1,CSF1R,GNAQ,NPM1,TSC1,MAP2K1,HDAC3,EIF2AK3,MAP3K11,RASGRP1,CLSPN,MET,EZH2,PPP2R1A,MRE11,SMAD3,PTPRB,HSP90AA1,MEN1,EPHA3,EEF1A1,MEF2C,WNK1,SMAD4,ERBB4,NF2,DLG1,MAGI2,FN1,BLM,RET,RAC1,ACSL3,FXR1,NF1,PLXNB2,MTOR,DDR2,ROS1,EPHA7,BMPR1A,STK4,PTPRT…
GO Process	GO:0051240	Positive regulation of multicellular organismal process	108	1505	0.46	1.39	6.04e-21	9606.ENSP00000222390,9606.ENSP00000228251,9606.ENSP00000228682,9606.ENSP00000231790,9606.ENSP00000233146,9606.ENSP00000241416,9606.ENSP00000244007,9606.ENSP00000245414,9606.ENSP00000246657,9606.ENSP00000249373,9606.ENSP00000256646,9606.ENSP00000257430,9606.ENSP00000262160,9606.ENSP00000262187,9606.ENSP00000262435,9606.ENSP00000263734,9606.ENSP00000263923,9606.ENSP00000264183,9606.ENSP00000264657,…	HGF,YBX3,GLI1,MLH1,MSH2,ACVR2A,PLCG1,IRF1,CCR7,SMO,NOTCH2,APC,SMAD2,RHEB,SMURF2,EPAS1,KDR,ARID4B,STAT3,TP63,MAP3K13,ERBB3,RB1,IRF8,NTRK2,EPHA4,FLT1,CSF1R,STAT5B,MAP2K1,HDAC3,IL7R,EIF2AK3,RASGRP1,EZH2,ARID1A,SMARCE1,FES,SMAD3,ARID2,HSP90AA1,ZFP36L1,RTN4,MEF2C,SMARCB1,SMAD4,ERBB4,SMARCA4,FN1,ARID4A,RET,TJP1,CNOT3,CASP8,PLXNB2,CUX1,MTOR,MACF1,FH,ASPM,DHX9,ARFGEF2,BMPR1A,SRC,BMPR2,SYK,SPEN,CTTN,PIK3C…
GO Process	GO:0051052	Regulation of DNA metabolic process	63	541	0.67	1.95	7.21e-21	9606.ENSP00000222390,9606.ENSP00000228682,9606.ENSP00000231790,9606.ENSP00000233146,9606.ENSP00000254108,9606.ENSP00000259021,9606.ENSP00000263062,9606.ENSP00000263967,9606.ENSP00000264233,9606.ENSP00000264951,9606.ENSP00000265081,9606.ENSP00000265433,9606.ENSP00000269305,9606.ENSP00000275493,9606.ENSP00000278616,9606.ENSP00000280326,9606.ENSP00000296930,9606.ENSP00000298139,9606.ENSP00000306157,…	HGF,GLI1,MLH1,MSH2,FUS,KAT7,EPC1,PIK3CA,POLQ,XRN1,MSH3,NBN,TP53,EGFR,ATM,CCT5,NPM1,WRN,IL7R,ARID1A,SMARCE1,WRAP53,PPP2R1A,MRE11,ARID2,HSP90AA1,MEN1,SMARCB1,ATR,SMARCA4,BLM,POT1,TRRAP,RTEL1,FH,DHX9,SYNCRIP,SRC,BMPR2,TFDP1,RAD50,BRCA2,ABRAXAS1,TP53BP1,NSD2,ERCC2,MAP3K4,RFC4,SMARCD1,A1CF,FAF1,BCL6,PBRM1,SETD2,PARN,MAP2K4,UBR5,KMT2A,APAF1,AKT1,ARID1B,CTNNB1,CTC1
GO Process	GO:0045944	Positive regulation of transcription by RNA polymerase II	97	1250	0.5	1.47	8.77e-21	9606.ENSP00000222254,9606.ENSP00000222390,9606.ENSP00000226067,9606.ENSP00000228682,9606.ENSP00000235372,9606.ENSP00000239882,9606.ENSP00000241416,9606.ENSP00000242057,9606.ENSP00000245414,9606.ENSP00000249373,9606.ENSP00000250003,9606.ENSP00000259021,9606.ENSP00000261349,9606.ENSP00000262160,9606.ENSP00000262189,9606.ENSP00000262367,9606.ENSP00000263062,9606.ENSP00000263253,9606.ENSP00000263734,…	PIK3R2,HGF,HLF,GLI1,PRDM2,ELF1,ACVR2A,AHR,IRF1,SMO,MYOD1,KAT7,LRP6,SMAD2,KMT2C,CREBBP,EPC1,EP300,EPAS1,ARID4B,STAT3,MECOM,TP63,KAT6A,RB1,CRTC3,IRF8,TP53,EGFR,ATM,STAT5B,NPM1,KMT2D,HDAC3,BPTF,PER1,MET,PGR,SMAD3,SF3B1,MEN1,LMO1,MEF2C,SMARCB1,SMAD4,SMARCA4,THRAP3,ARID4A,SFPQ,PAX5,ZEB1,DHX9,RNASEL,MED23,ZNF292,BMPR1A,CHD6,BMPR2,TFDP1,ASXL1,FOXO1,PSIP1,NKX3-1,JAK2,TP53BP1,ASH1L,SIN3A,ETV6,GPS2,TCF4,AS…
GO Process	GO:0043412	Macromolecule modification	159	2898	0.35	1.13	9.46e-21	9606.ENSP00000217244,9606.ENSP00000229769,9606.ENSP00000231368,9606.ENSP00000231948,9606.ENSP00000235372,9606.ENSP00000241416,9606.ENSP00000241453,9606.ENSP00000250003,9606.ENSP00000257290,9606.ENSP00000259021,9606.ENSP00000260408,9606.ENSP00000261461,9606.ENSP00000261609,9606.ENSP00000261716,9606.ENSP00000262160,9606.ENSP00000262189,9606.ENSP00000262215,9606.ENSP00000262367,9606.ENSP00000262435,…	CSNK2A1,FANCE,LNPEP,CRBN,PRDM2,ACVR2A,FLT3,MYOD1,PDGFRA,KAT7,ADAM10,PPP2R5A,HERC2,TAOK1,SMAD2,KMT2C,ARFGEF1,CREBBP,SMURF2,EPC1,EP300,MAP4K3,KDR,ARID4B,CUL3,MECOM,CAD,MAP3K13,KAT6A,ERBB3,ERBB2,SETDB1,NHP2,EGFR,NTRK2,ATM,EPHA4,FLT1,CSF1R,WNK2,COPS2,KMT2D,SDHAF2,MAP2K1,HDAC3,PPM1D,EIF2AK3,PRKACA,MAP3K11,CLSPN,MKRN3,NSD3,PER1,SUZ12,MET,SHMT1,EZH2,PPP2R1A,CUL1,FES,NOP10,PTPRB,PTPRU,MEN1,EPHA3,CMTR2,EE…
GO Process	GO:0070887	Cellular response to chemical stimulus	149	2609	0.37	1.17	9.7e-21	9606.ENSP00000222254,9606.ENSP00000222390,9606.ENSP00000225792,9606.ENSP00000228251,9606.ENSP00000236959,9606.ENSP00000241052,9606.ENSP00000241416,9606.ENSP00000241453,9606.ENSP00000242057,9606.ENSP00000244007,9606.ENSP00000245414,9606.ENSP00000246657,9606.ENSP00000246868,9606.ENSP00000249373,9606.ENSP00000250003,9606.ENSP00000256646,9606.ENSP00000257290,9606.ENSP00000257430,9606.ENSP00000259008,…	PIK3R2,HGF,DDX5,YBX3,ATIC,CAT,ACVR2A,FLT3,AHR,PLCG1,IRF1,CCR7,SBDS,SMO,MYOD1,NOTCH2,PDGFRA,APC,BRIP1,LRP6,CDH1,SMAD2,PIK3R3,EP300,EPAS1,KDR,PIK3CA,CUL3,STAT3,ITGA9,XRN1,ABCB4,RB1,IRF8,TP53,ERBB2,EGFR,NTRK2,ATM,ARID5B,ANK3,EPHA4,CYSLTR2,FLT1,CSF1R,GNAQ,FANCD2,STAT5B,NPM1,TSC1,MAT2A,IL7R,EIF2AK3,PRKACA,SHMT1,EZH2,ARID1A,PGR,EIF4A2,FES,PTCH1,SMAD3,MEN1,ZFP36L1,EPHA3,RTN4,EEF1A1,MEF2C,WNK1,SMAD4,ERBB…
GO Process	GO:0080134	Regulation of response to stress	102	1373	0.48	1.43	1.12e-20	9606.ENSP00000222390,9606.ENSP00000225792,9606.ENSP00000228251,9606.ENSP00000244007,9606.ENSP00000245414,9606.ENSP00000246657,9606.ENSP00000254108,9606.ENSP00000257290,9606.ENSP00000259021,9606.ENSP00000261479,9606.ENSP00000261716,9606.ENSP00000262215,9606.ENSP00000262367,9606.ENSP00000263062,9606.ENSP00000263253,9606.ENSP00000264233,9606.ENSP00000264674,9606.ENSP00000265131,9606.ENSP00000267163,…	HGF,DDX5,YBX3,PLCG1,IRF1,CCR7,FUS,PDGFRA,KAT7,PSMA6,TAOK1,ARFGEF1,CREBBP,EPC1,EP300,POLQ,MECOM,TNC,RB1,NCOR1,TP53,EGFR,ATM,EPHA4,FANCD2,STAT5B,NPM1,TSC1,MAP2K1,HDAC3,EIF2AK3,MAP3K11,RASGRP1,PER1,MET,ARID1A,SMARCE1,WRAP53,CLASP2,SMAD3,ARID2,HSP90AA1,MEN1,MEF2C,SMARCB1,ATR,SMARCA4,DLG1,SFPQ,FXR1,POT1,CASP8,TRRAP,PTPRF,RTEL1,MTOR,FH,DHX9,DDR2,SRC,SYK,FOXO1,BRCA2,ABRAXAS1,NKX3-1,JAK2,TP53BP1,NSD2,FAN…
GO Process	GO:0006357	Regulation of transcription by RNA polymerase II	148	2586	0.37	1.17	1.17e-20	9606.ENSP00000219905,9606.ENSP00000222254,9606.ENSP00000222390,9606.ENSP00000225792,9606.ENSP00000226067,9606.ENSP00000228251,9606.ENSP00000228682,9606.ENSP00000235372,9606.ENSP00000239882,9606.ENSP00000241416,9606.ENSP00000242057,9606.ENSP00000245414,9606.ENSP00000249373,9606.ENSP00000250003,9606.ENSP00000254108,9606.ENSP00000256646,9606.ENSP00000259008,9606.ENSP00000259021,9606.ENSP00000261349,…	MGA,PIK3R2,HGF,DDX5,HLF,YBX3,GLI1,PRDM2,ELF1,ACVR2A,AHR,IRF1,SMO,MYOD1,FUS,NOTCH2,BRIP1,KAT7,LRP6,SMAD2,KMT2C,CREBBP,SMURF2,EPC1,EP300,EPAS1,ARID4B,CUL3,STAT3,MECOM,TP63,KAT6A,RB1,CRTC3,IRF8,NCOR1,TP53,EGFR,ATM,ARID5B,STAT5B,NPM1,RAD21,COPS2,KMT2D,HDAC3,PPM1D,BPTF,PER1,SUZ12,MET,EZH2,ARID1A,CNOT1,SMARCE1,PGR,BRWD1,MXI1,PTCH1,SMAD3,ZNF479,ARID2,SF3B1,MEN1,EED,LMO1,MEF2C,SMARCB1,SMAD4,SMARCA4,DLG1,…
GO Process	GO:0043549	Regulation of kinase activity	75	778	0.59	1.71	1.3e-20	9606.ENSP00000219476,9606.ENSP00000222254,9606.ENSP00000222390,9606.ENSP00000241453,9606.ENSP00000246657,9606.ENSP00000257290,9606.ENSP00000257430,9606.ENSP00000261349,9606.ENSP00000261461,9606.ENSP00000261716,9606.ENSP00000262741,9606.ENSP00000263923,9606.ENSP00000263967,9606.ENSP00000265026,9606.ENSP00000265433,9606.ENSP00000267101,9606.ENSP00000267163,9606.ENSP00000269571,9606.ENSP00000275493,…	TSC2,PIK3R2,HGF,FLT3,CCR7,PDGFRA,APC,LRP6,PPP2R5A,TAOK1,PIK3R3,KDR,PIK3CA,MAP3K13,NBN,ERBB3,RB1,ERBB2,EGFR,NTRK2,EPHA4,FLT1,CSF1R,GNAQ,NPM1,TSC1,MAP2K1,MAP3K11,RASGRP1,CLSPN,MET,EZH2,MRE11,PTPRB,HSP90AA1,MEN1,EPHA3,EEF1A1,MEF2C,WNK1,ERBB4,NF2,DLG1,BLM,RET,NF1,MTOR,DDR2,ROS1,EPHA7,BMPR1A,STK4,PTPRT,SRC,BMPR2,SYK,IRS2,RAD50,JAK2,ALK,MAP3K4,EPHB2,SOS1,FGFR1,CDK12,RHOA,FOXA2,FGFR2,PIK3R1,HNF1A,AKT1,F…
GO Process	GO:0009653	Anatomical structure morphogenesis	135	2229	0.39	1.22	1.47e-20	9606.ENSP00000216181,9606.ENSP00000219476,9606.ENSP00000222390,9606.ENSP00000228682,9606.ENSP00000241416,9606.ENSP00000249373,9606.ENSP00000250003,9606.ENSP00000256646,9606.ENSP00000257290,9606.ENSP00000261023,9606.ENSP00000261349,9606.ENSP00000261584,9606.ENSP00000261716,9606.ENSP00000262160,9606.ENSP00000262367,9606.ENSP00000262741,9606.ENSP00000263253,9606.ENSP00000263734,9606.ENSP00000263923,…	MYH9,TSC2,HGF,GLI1,ACVR2A,SMO,MYOD1,NOTCH2,PDGFRA,ITGAV,LRP6,PALB2,TAOK1,SMAD2,CREBBP,PIK3R3,EP300,EPAS1,KDR,PIK3CA,CUL3,CNTNAP1,STAT3,TP63,TNC,RB1,TP53,ERBB2,RASA1,EGFR,NTRK2,ATM,ARID5B,ANK3,EPHA4,FLT1,CSF1R,FANCD2,PREX2,TSC1,MAP2K1,IL7R,CTNND2,EIF2AK3,PRKACA,MET,CNOT1,PGR,CUL1,PTCH1,SMAD3,PTPRB,ARID2,HSP90AA1,ZFP36L1,EPHA3,RTN4,STARD13,TRIO,MEF2C,SMAD4,ERBB4,NF2,DLG1,MAGI2,FN1,RET,TJP1,RAC1,PAX…
GO Process	GO:0030155	Regulation of cell adhesion	75	784	0.59	1.7	1.95e-20	9606.ENSP00000222254,9606.ENSP00000245414,9606.ENSP00000246657,9606.ENSP00000260408,9606.ENSP00000261023,9606.ENSP00000261769,9606.ENSP00000263923,9606.ENSP00000263967,9606.ENSP00000265131,9606.ENSP00000267101,9606.ENSP00000269571,9606.ENSP00000274376,9606.ENSP00000278616,9606.ENSP00000280772,9606.ENSP00000281821,9606.ENSP00000293328,9606.ENSP00000298552,9606.ENSP00000306157,9606.ENSP00000310244,…	PIK3R2,IRF1,CCR7,ADAM10,ITGAV,CDH1,KDR,PIK3CA,TNC,ERBB3,ERBB2,RASA1,ATM,ANK3,EPHA4,STAT5B,TSC1,IL7R,RASGRP1,ARID1A,SMARCE1,PPP2R1A,CLASP2,FES,SMAD3,PTPRU,ARID2,MEN1,EPHA3,SMARCB1,WNK1,SMARCA4,NF2,DLG1,FN1,RET,TJP1,RAC1,NF1,PLXNB2,MACF1,AFDN,EPHA7,STK4,SRC,SYK,JAK2,DNM2,PLXNA1,SMARCD1,FAF1,CARD11,EPHB2,FBLN2,BCL6,PBRM1,CXCR4,FUT2,RHOA,FOXA2,CBFB,HFE,BRAF,ABL2,PIK3R1,JAK3,AKT1,VAV1,PTPN11,ARID1B,ZF…
GO Process	GO:0031399	Regulation of protein modification process	109	1560	0.45	1.36	2.38e-20	9606.ENSP00000219476,9606.ENSP00000222390,9606.ENSP00000241416,9606.ENSP00000241453,9606.ENSP00000246657,9606.ENSP00000257430,9606.ENSP00000259021,9606.ENSP00000261349,9606.ENSP00000261461,9606.ENSP00000261716,9606.ENSP00000262741,9606.ENSP00000263253,9606.ENSP00000263734,9606.ENSP00000263923,9606.ENSP00000263967,9606.ENSP00000264414,9606.ENSP00000265026,9606.ENSP00000265433,9606.ENSP00000267101,…	TSC2,HGF,ACVR2A,FLT3,CCR7,APC,KAT7,LRP6,PPP2R5A,TAOK1,PIK3R3,EP300,EPAS1,KDR,PIK3CA,CUL3,MAP3K13,NBN,ERBB3,RB1,TP53,ERBB2,EGFR,NTRK2,ATM,EPHA4,FLT1,CSF1R,GNAQ,BUB1B,NPM1,TSC1,COPS2,MAP2K1,HDAC3,EIF2AK3,MAP3K11,RASGRP1,FANCI,CLSPN,NSD3,EZH2,PPP2R1A,MRE11,PTPRB,HSP90AA1,SF3B1,MEN1,MEF2C,SMARCB1,WNK1,SMAD4,ERBB4,NF2,DLG1,MAGI2,FN1,BLM,RET,RAC1,FXR1,PAX5,NF1,PLXNB2,MTOR,FH,DDR2,EPHA7,RPL5,BMPR1A,STK4…
GO Process	GO:0048585	Negative regulation of response to stimulus	111	1612	0.45	1.34	2.59e-20	9606.ENSP00000217244,9606.ENSP00000219476,9606.ENSP00000222254,9606.ENSP00000222390,9606.ENSP00000228251,9606.ENSP00000228682,9606.ENSP00000239440,9606.ENSP00000239882,9606.ENSP00000242057,9606.ENSP00000244007,9606.ENSP00000257290,9606.ENSP00000257430,9606.ENSP00000261023,9606.ENSP00000262435,9606.ENSP00000264183,9606.ENSP00000264233,9606.ENSP00000264414,9606.ENSP00000264674,9606.ENSP00000264731,…	CSNK2A1,TSC2,PIK3R2,HGF,YBX3,GLI1,ARAP3,ELF1,AHR,PLCG1,PDGFRA,APC,ITGAV,SMURF2,ARID4B,POLQ,CUL3,MECOM,TP63,ERBB3,RB1,CRTC3,NCOR1,TP53,RASA1,EGFR,ATM,EPHA4,RASA2,PSME3,CSMD3,WNK2,TSC1,SDHAF2,HDAC3,IL7R,PRKACA,PER1,MET,EZH2,CNOT1,PPP2R1A,CLASP2,PTCH1,SMAD3,PTPRU,MEN1,SMAD4,SMARCA4,NF2,DLG1,MAGI2,ARID4A,NF1,CASP8,RTEL1,MTOR,RGS7,DDR2,STK4,PTPRT,SCAI,SRC,RGS3,ASXL1,SYK,CTTN,FOXO1,NKX3-1,PTPRD,TP53BP1…
GO Process	GO:0009790	Embryo development	87	1049	0.53	1.53	3.55e-20	9606.ENSP00000216181,9606.ENSP00000219476,9606.ENSP00000228251,9606.ENSP00000228682,9606.ENSP00000233146,9606.ENSP00000241416,9606.ENSP00000246868,9606.ENSP00000249373,9606.ENSP00000256646,9606.ENSP00000257290,9606.ENSP00000260408,9606.ENSP00000261023,9606.ENSP00000261349,9606.ENSP00000261584,9606.ENSP00000262160,9606.ENSP00000262367,9606.ENSP00000263253,9606.ENSP00000263734,9606.ENSP00000263923,…	MYH9,TSC2,YBX3,GLI1,MSH2,ACVR2A,SBDS,SMO,NOTCH2,PDGFRA,ADAM10,ITGAV,LRP6,PALB2,SMAD2,CREBBP,EP300,EPAS1,KDR,CUL3,TP63,NBN,TP53,EGFR,ATM,SEC24D,FLT1,ERCC3,TSC1,COPS2,MAP2K1,BPTF,PRKACA,CNOT1,POLE,PTCH1,SMAD3,ARID2,ZFP36L1,RTN4,MEF2C,SMARCB1,SMAD4,ERBB4,NF2,DLG1,FN1,RET,TJP1,PAX5,NF1,CNOT3,CASP8,PLXNB2,ZEB1,PRDM1,TENT5C,BMPR1A,STK4,BMPR2,EXT1,BRCA2,NKX3-1,ERCC2,SIN3A,EXT2,EPHB2,SOS1,SETD2,FGFR1,BIR…
GO Process	GO:0009888	Tissue development	115	1723	0.43	1.31	3.93e-20	9606.ENSP00000219476,9606.ENSP00000222390,9606.ENSP00000225792,9606.ENSP00000226067,9606.ENSP00000228682,9606.ENSP00000241052,9606.ENSP00000241416,9606.ENSP00000246868,9606.ENSP00000249373,9606.ENSP00000250003,9606.ENSP00000256646,9606.ENSP00000257290,9606.ENSP00000261023,9606.ENSP00000261349,9606.ENSP00000261584,9606.ENSP00000262160,9606.ENSP00000263253,9606.ENSP00000263734,9606.ENSP00000263923,…	TSC2,HGF,DDX5,HLF,GLI1,CAT,ACVR2A,SBDS,SMO,MYOD1,NOTCH2,PDGFRA,ITGAV,LRP6,PALB2,SMAD2,EP300,EPAS1,KDR,PIK3CA,ARID4B,CNTNAP1,TP63,TNC,ERBB3,RB1,TP53,EGFR,ATM,ARID5B,EPHA4,ERCC3,CSF1R,STAT5B,TSC1,COPS2,MAP2K1,BPTF,EIF2AK3,PRKACA,MET,EZH2,PGR,PTCH1,SMAD3,ARID2,MEN1,ZFP36L1,RTN4,STARD13,MEF2C,SMARCB1,SMAD4,ERBB4,NF2,DLG1,MAGI2,FN1,ARID4A,RET,TJP1,PAX5,NF1,PLXNB2,ZEB1,MTOR,AFDN,DDR2,ROS1,PIP5K1A,PRDM1…
GO Process	GO:0012501	Programmed cell death	88	1084	0.52	1.5	7.28e-20	9606.ENSP00000217244,9606.ENSP00000219476,9606.ENSP00000225792,9606.ENSP00000228251,9606.ENSP00000231790,9606.ENSP00000233146,9606.ENSP00000242057,9606.ENSP00000245414,9606.ENSP00000249373,9606.ENSP00000256646,9606.ENSP00000261023,9606.ENSP00000261584,9606.ENSP00000261716,9606.ENSP00000263253,9606.ENSP00000263967,9606.ENSP00000264414,9606.ENSP00000264674,9606.ENSP00000264731,9606.ENSP00000265433,…	CSNK2A1,TSC2,DDX5,YBX3,MLH1,MSH2,AHR,IRF1,SMO,NOTCH2,ITGAV,PALB2,TAOK1,EP300,PIK3CA,CUL3,MECOM,TP63,NBN,CCAR1,ERBB3,RB1,TP53,ATM,ERCC3,BUB1B,STAT5B,PSME3,RAD21,PPP2R1A,CUL1,SMAD3,HSP90AA1,ZFP36L1,RTN4,MEF2C,ERBB4,RBM5,FXR1,NF1,RHOT1,CASP8,NCKAP1,MTOR,DHX9,FASLG,EPHA7,STK4,BMPR2,TFDP1,CTTN,FOXO1,BRCA2,NKX3-1,JAK2,ERCC2,JMY,FAF1,ETV6,CXCR4,NFATC4,DCC,MITF,CYLD,BIRC6,PRF1,RHOA,RAF1,FGFR2,MAP2K4,PPP2…
GO Process	GO:0006974	Cellular response to DNA damage stimulus	72	744	0.59	1.7	7.92e-20	9606.ENSP00000229769,9606.ENSP00000231790,9606.ENSP00000233146,9606.ENSP00000257430,9606.ENSP00000259008,9606.ENSP00000259021,9606.ENSP00000261584,9606.ENSP00000261609,9606.ENSP00000261716,9606.ENSP00000263062,9606.ENSP00000263253,9606.ENSP00000264233,9606.ENSP00000264731,9606.ENSP00000265081,9606.ENSP00000265433,9606.ENSP00000265849,9606.ENSP00000269305,9606.ENSP00000278616,9606.ENSP00000285021,…	FANCE,MLH1,MSH2,APC,BRIP1,KAT7,PALB2,HERC2,TAOK1,EPC1,EP300,POLQ,TP63,MSH3,NBN,PMS2,TP53,ATM,XPC,ERCC3,FANCD2,NPM1,RAD21,WRN,FEN1,PPM1D,FANCI,CLSPN,POLE,WRAP53,MRE11,RAD51C,MEN1,ATR,BLM,MLH3,SFPQ,RAD23B,TRRAP,RTEL1,MTOR,FH,CHD1L,RAD54L,XPA,RAD50,MCM8,FOXO1,BRCA2,ABRAXAS1,TP53BP1,NSD2,FANCA,ERCC2,RFC4,CHD2,JMY,BCL6,SETD2,NFATC4,POLG,PMS1,PPP2R5C,CLOCK,PIK3R1,UBR5,RAD51D,FBXW7,FOXP1,PTPN11,BIVM-ERC…
GO Process	GO:0006259	DNA metabolic process	74	785	0.58	1.67	8.12e-20	9606.ENSP00000229769,9606.ENSP00000231790,9606.ENSP00000233146,9606.ENSP00000259008,9606.ENSP00000259021,9606.ENSP00000261584,9606.ENSP00000261609,9606.ENSP00000261716,9606.ENSP00000263062,9606.ENSP00000264233,9606.ENSP00000265081,9606.ENSP00000265433,9606.ENSP00000265849,9606.ENSP00000269305,9606.ENSP00000274606,9606.ENSP00000278616,9606.ENSP00000285021,9606.ENSP00000285398,9606.ENSP00000287647,…	FANCE,MLH1,MSH2,BRIP1,KAT7,PALB2,HERC2,TAOK1,EPC1,POLQ,MSH3,NBN,PMS2,TP53,NHP2,ATM,XPC,ERCC3,FANCD2,NPM1,RAD21,WRN,FEN1,PPM1D,FANCI,CLSPN,EZH2,POLE,WRAP53,MRE11,NOP10,HSP90AA1,RAD51C,MEN1,SMARCB1,ATR,BLM,MLH3,SFPQ,POT1,RAD23B,TRRAP,RTEL1,FH,DHX9,CHD1L,RAD54L,SRC,XPA,RAD50,MCM8,BRCA2,ABRAXAS1,TP53BP1,NSD2,FANCA,ERCC2,RFC4,SIN3A,JMY,BCL6,SETD2,POLG,PMS1,UBR5,KMT2A,DICER1,TET2,RAD51D,FBXW7,NAP1L1,BI…
GO Process	GO:0035239	Tube morphogenesis	68	669	0.62	1.75	1.06e-19	9606.ENSP00000216181,9606.ENSP00000219476,9606.ENSP00000228682,9606.ENSP00000249373,9606.ENSP00000256646,9606.ENSP00000257290,9606.ENSP00000261023,9606.ENSP00000262160,9606.ENSP00000262741,9606.ENSP00000263734,9606.ENSP00000263923,9606.ENSP00000263967,9606.ENSP00000264731,9606.ENSP00000274376,9606.ENSP00000275493,9606.ENSP00000277120,9606.ENSP00000281821,9606.ENSP00000282397,9606.ENSP00000286301,…	MYH9,TSC2,GLI1,SMO,NOTCH2,PDGFRA,ITGAV,SMAD2,PIK3R3,EPAS1,KDR,PIK3CA,TP63,RASA1,EGFR,NTRK2,EPHA4,FLT1,CSF1R,TSC1,EIF2AK3,PRKACA,MET,PGR,PTCH1,SMAD3,PTPRB,ARID2,ZFP36L1,RTN4,STARD13,MEF2C,SMAD4,DLG1,FN1,RET,NF1,CASP8,PLXNB2,ZEB1,QKI,PRDM1,EPHA7,BMPR1A,STK4,SRC,BMPR2,SYK,EXT1,NKX3-1,EPHB2,SOS1,SETD2,CXCR4,NFATC4,RHOA,ACVR1,ESR1,FGFR2,HIF1A,CEP290,APAF1,AKT1,FBXW7,CTNNB1,NOTCH1,ARHGAP35,PIK3CB
GO Process	GO:0008219	Cell death	89	1118	0.51	1.48	1.34e-19	9606.ENSP00000217244,9606.ENSP00000219476,9606.ENSP00000225792,9606.ENSP00000228251,9606.ENSP00000231790,9606.ENSP00000233146,9606.ENSP00000242057,9606.ENSP00000245414,9606.ENSP00000249373,9606.ENSP00000256646,9606.ENSP00000261023,9606.ENSP00000261584,9606.ENSP00000261716,9606.ENSP00000263253,9606.ENSP00000263967,9606.ENSP00000264414,9606.ENSP00000264674,9606.ENSP00000264731,9606.ENSP00000265433,…	CSNK2A1,TSC2,DDX5,YBX3,MLH1,MSH2,AHR,IRF1,SMO,NOTCH2,ITGAV,PALB2,TAOK1,EP300,PIK3CA,CUL3,MECOM,TP63,NBN,CCAR1,ERBB3,RB1,TP53,ATM,ERCC3,BUB1B,STAT5B,PSME3,RAD21,MAP3K11,PPP2R1A,CUL1,SMAD3,HSP90AA1,ZFP36L1,RTN4,MEF2C,ERBB4,RBM5,FXR1,NF1,RHOT1,CASP8,NCKAP1,MTOR,DHX9,FASLG,EPHA7,STK4,BMPR2,TFDP1,CTTN,FOXO1,BRCA2,NKX3-1,JAK2,ERCC2,JMY,FAF1,ETV6,CXCR4,NFATC4,DCC,MITF,CYLD,BIRC6,PRF1,RHOA,RAF1,FGFR2,MAP…
GO Process	GO:0045597	Positive regulation of cell differentiation	78	876	0.56	1.6	1.34e-19	9606.ENSP00000222390,9606.ENSP00000241416,9606.ENSP00000249373,9606.ENSP00000250003,9606.ENSP00000256646,9606.ENSP00000259021,9606.ENSP00000262160,9606.ENSP00000262187,9606.ENSP00000263923,9606.ENSP00000264657,9606.ENSP00000264731,9606.ENSP00000265026,9606.ENSP00000267163,9606.ENSP00000277120,9606.ENSP00000281821,9606.ENSP00000293328,9606.ENSP00000302486,9606.ENSP00000306157,9606.ENSP00000310244,…	HGF,ACVR2A,SMO,MYOD1,NOTCH2,KAT7,SMAD2,RHEB,KDR,STAT3,TP63,MAP3K13,RB1,NTRK2,EPHA4,STAT5B,MAP2K1,IL7R,RASGRP1,EZH2,ARID1A,SMARCE1,FES,PTCH1,SMAD3,ARID2,ZFP36L1,MEF2C,SMARCB1,SMAD4,SMARCA4,NF2,FN1,RET,RAC1,CASP8,PLXNB2,CUX1,ZEB1,MTOR,MACF1,ASPM,DDR2,BMPR1A,STK4,BMPR2,SYK,SPEN,PTPRD,JAK2,DNM2,PLXNA1,SIN3A,SMARCD1,TCF4,EPHB2,ASXL2,BCL6,ARNTL,PBRM1,CXCR4,TCF12,FGFR1,RHOA,ACVR1,MSR1,SFRP4,CBFB,BRAF,DI…
GO Process	GO:0010941	Regulation of cell death	111	1651	0.44	1.3	1.42e-19	9606.ENSP00000217244,9606.ENSP00000222390,9606.ENSP00000228251,9606.ENSP00000233146,9606.ENSP00000241052,9606.ENSP00000241453,9606.ENSP00000244007,9606.ENSP00000246657,9606.ENSP00000249373,9606.ENSP00000256646,9606.ENSP00000257430,9606.ENSP00000261023,9606.ENSP00000261349,9606.ENSP00000261584,9606.ENSP00000262741,9606.ENSP00000263062,9606.ENSP00000263923,9606.ENSP00000263967,9606.ENSP00000264674,…	CSNK2A1,HGF,YBX3,MSH2,CAT,FLT3,PLCG1,CCR7,SMO,NOTCH2,APC,ITGAV,LRP6,PALB2,PIK3R3,EPC1,KDR,PIK3CA,MECOM,TP63,CCAR1,ERBB3,RB1,TP53,RASA1,EGFR,NTRK2,ATM,ERCC3,CSF1R,STAT5B,PSME3,NPM1,WRN,TSC1,HDAC3,IL7R,EIF2AK3,MAP3K11,MET,PPP2R1A,MRE11,SMAD3,HSP90AA1,ZFP36L1,RTN4,MEF2C,SMAD4,ERBB4,RBM5,NF2,RET,TJP1,SFPQ,NF1,CASP8,TRRAP,MTOR,FASLG,DDR2,EPHA7,STK4,SRC,SYK,IRS2,CTTN,PIK3CD,FOXO1,NKX3-1,JAK2,ALK,DNM2,S…
GO Process	GO:0042981	Regulation of apoptotic process	103	1462	0.46	1.35	2.39e-19	9606.ENSP00000217244,9606.ENSP00000222390,9606.ENSP00000228251,9606.ENSP00000233146,9606.ENSP00000241052,9606.ENSP00000241453,9606.ENSP00000244007,9606.ENSP00000246657,9606.ENSP00000249373,9606.ENSP00000256646,9606.ENSP00000257430,9606.ENSP00000261023,9606.ENSP00000261349,9606.ENSP00000261584,9606.ENSP00000262741,9606.ENSP00000263062,9606.ENSP00000263923,9606.ENSP00000263967,9606.ENSP00000264731,…	CSNK2A1,HGF,YBX3,MSH2,CAT,FLT3,PLCG1,CCR7,SMO,NOTCH2,APC,ITGAV,LRP6,PALB2,PIK3R3,EPC1,KDR,PIK3CA,TP63,CCAR1,ERBB3,RB1,TP53,RASA1,EGFR,NTRK2,ATM,ERCC3,CSF1R,STAT5B,PSME3,NPM1,WRN,HDAC3,IL7R,EIF2AK3,MAP3K11,PPP2R1A,MRE11,SMAD3,HSP90AA1,ZFP36L1,RTN4,MEF2C,SMAD4,ERBB4,RBM5,NF2,RET,TJP1,SFPQ,NF1,CASP8,TRRAP,MTOR,FASLG,DDR2,EPHA7,STK4,SRC,IRS2,CTTN,PIK3CD,FOXO1,NKX3-1,JAK2,ALK,DNM2,SIN3A,JMY,FAF1,CARD1…
GO Process	GO:0006915	Apoptotic process	85	1041	0.52	1.5	2.76e-19	9606.ENSP00000217244,9606.ENSP00000219476,9606.ENSP00000225792,9606.ENSP00000228251,9606.ENSP00000231790,9606.ENSP00000233146,9606.ENSP00000242057,9606.ENSP00000245414,9606.ENSP00000249373,9606.ENSP00000256646,9606.ENSP00000261023,9606.ENSP00000261584,9606.ENSP00000261716,9606.ENSP00000263253,9606.ENSP00000263967,9606.ENSP00000264414,9606.ENSP00000264674,9606.ENSP00000264731,9606.ENSP00000265433,…	CSNK2A1,TSC2,DDX5,YBX3,MLH1,MSH2,AHR,IRF1,SMO,NOTCH2,ITGAV,PALB2,TAOK1,EP300,PIK3CA,CUL3,MECOM,TP63,NBN,CCAR1,ERBB3,RB1,TP53,ATM,ERCC3,BUB1B,STAT5B,PSME3,RAD21,PPP2R1A,CUL1,SMAD3,HSP90AA1,ZFP36L1,RTN4,MEF2C,ERBB4,RBM5,FXR1,NF1,RHOT1,CASP8,NCKAP1,MTOR,FASLG,EPHA7,STK4,BMPR2,TFDP1,CTTN,FOXO1,BRCA2,NKX3-1,JAK2,ERCC2,JMY,FAF1,ETV6,CXCR4,NFATC4,DCC,MITF,BIRC6,PRF1,RHOA,RAF1,FGFR2,MAP2K4,PPP2R5C,CUL2,B…
GO Process	GO:1901987	Regulation of cell cycle phase transition	54	431	0.71	1.97	4.65e-19	9606.ENSP00000228682,9606.ENSP00000233146,9606.ENSP00000257430,9606.ENSP00000259008,9606.ENSP00000261716,9606.ENSP00000264414,9606.ENSP00000264731,9606.ENSP00000265433,9606.ENSP00000267163,9606.ENSP00000269305,9606.ENSP00000275493,9606.ENSP00000278616,9606.ENSP00000285021,9606.ENSP00000285398,9606.ENSP00000287598,9606.ENSP00000287647,9606.ENSP00000293362,9606.ENSP00000296930,9606.ENSP00000297338,…	GLI1,MSH2,APC,BRIP1,TAOK1,CUL3,TP63,NBN,RB1,TP53,EGFR,ATM,XPC,ERCC3,BUB1B,FANCD2,PSME3,NPM1,RAD21,CLSPN,EZH2,ARID1A,SMARCE1,MRE11,ARID2,RAD51C,MEN1,ZFP36L1,SMARCB1,ATR,SMARCA4,DLG1,BLM,DDR2,TFDP1,RAD50,BRCA2,ABRAXAS1,NKX3-1,TP53BP1,ERCC2,SIN3A,SMARCD1,PBRM1,ACVR1,PPP2R5C,CLOCK,CDC27,AKT1,FBXW7,PLCG2,PTPN11,ARID1B,CTC1
GO Process	GO:0008283	Cell population proliferation	69	712	0.6	1.67	5.49e-19	9606.ENSP00000222390,9606.ENSP00000241416,9606.ENSP00000241453,9606.ENSP00000246868,9606.ENSP00000249373,9606.ENSP00000256646,9606.ENSP00000261349,9606.ENSP00000261584,9606.ENSP00000263321,9606.ENSP00000263923,9606.ENSP00000264657,9606.ENSP00000264674,9606.ENSP00000264731,9606.ENSP00000265433,9606.ENSP00000267163,9606.ENSP00000269305,9606.ENSP00000269571,9606.ENSP00000275493,9606.ENSP00000286301,…	HGF,ACVR2A,FLT3,SBDS,SMO,NOTCH2,LRP6,PALB2,TYR,KDR,STAT3,MECOM,TP63,NBN,RB1,TP53,ERBB2,EGFR,CSF1R,STAT5B,TSC1,COPS2,MAP2K1,IL7R,RASGRP1,SUZ12,MRE11,CUL1,PTCH1,ARID2,ZFP36L1,MEF2C,SMAD4,NF2,DLG1,OCA2,NF1,PLXNB2,ZEB1,CNTNAP2,H3-3A,ASPM,DDR2,PRDM1,BMPR1A,STK4,SRC,BMPR2,IRS2,EXT1,BRCA2,NKX3-1,ERCC2,ETV6,CARD11,BCL6,BIRC6,ESR1,FGFR2,KMT2A,HIF1A,ZNRF3,AKT1,CTNNB1,ACSL6,CTC1,NOTCH1,CBLB,PIK3CB
GO Process	GO:0043085	Positive regulation of catalytic activity	91	1191	0.49	1.42	5.49e-19	9606.ENSP00000216373,9606.ENSP00000219476,9606.ENSP00000233146,9606.ENSP00000239440,9606.ENSP00000241453,9606.ENSP00000246657,9606.ENSP00000257290,9606.ENSP00000260526,9606.ENSP00000261716,9606.ENSP00000263923,9606.ENSP00000263967,9606.ENSP00000264657,9606.ENSP00000265026,9606.ENSP00000265081,9606.ENSP00000265433,9606.ENSP00000267101,9606.ENSP00000269571,9606.ENSP00000274376,9606.ENSP00000275493,…	SOS2,TSC2,MSH2,ARAP3,FLT3,CCR7,PDGFRA,ARHGAP29,TAOK1,KDR,PIK3CA,STAT3,MAP3K13,MSH3,NBN,ERBB3,ERBB2,RASA1,EGFR,NTRK2,EPHA4,FLT1,CSF1R,GNAQ,PSME3,NPM1,WRN,TSC1,MAP2K1,EIF2AK3,MAP3K11,RASGRP1,CLSPN,MET,EZH2,WRAP53,MRE11,SMAD3,HSP90AA1,EPHA3,MEF2C,WNK1,ERBB4,DLG1,MAGI2,FN1,RET,POT1,NF1,CASP8,MTOR,RGS7,AFDN,DHX9,FASLG,DDR2,ROS1,PIP5K1A,EPHA7,BMPR1A,STK4,SRC,BMPR2,SYK,RAD50,NKX3-1,JAK2,ALK,MAP3K4,RFC4,…
GO Process	GO:0080135	Regulation of cellular response to stress	69	712	0.6	1.67	5.49e-19	9606.ENSP00000222390,9606.ENSP00000225792,9606.ENSP00000228251,9606.ENSP00000246657,9606.ENSP00000254108,9606.ENSP00000259021,9606.ENSP00000261716,9606.ENSP00000262367,9606.ENSP00000263062,9606.ENSP00000263253,9606.ENSP00000264233,9606.ENSP00000264674,9606.ENSP00000268712,9606.ENSP00000269305,9606.ENSP00000275493,9606.ENSP00000278616,9606.ENSP00000281821,9606.ENSP00000296930,9606.ENSP00000298552,…	HGF,DDX5,YBX3,CCR7,FUS,KAT7,TAOK1,CREBBP,EPC1,EP300,POLQ,MECOM,NCOR1,TP53,EGFR,ATM,EPHA4,NPM1,TSC1,MAP2K1,HDAC3,EIF2AK3,MAP3K11,RASGRP1,PER1,MET,ARID1A,SMARCE1,WRAP53,ARID2,MEN1,SMARCB1,ATR,SMARCA4,DLG1,SFPQ,FXR1,POT1,TRRAP,PTPRF,RTEL1,MTOR,FH,DHX9,DDR2,FOXO1,BRCA2,ABRAXAS1,NKX3-1,TP53BP1,NSD2,MAP3K4,SMARCD1,GPS2,PBRM1,SETD2,CYLD,MAP2K4,BRAF,PIK3R1,UBR5,BCLAF1,HIF1A,AKT1,FBXW7,FOXP1,ARID1B,CTNNB1…
GO Process	GO:0034641	Cellular nitrogen compound metabolic process	173	3463	0.31	1.03	7.08e-19	9606.ENSP00000156471,9606.ENSP00000225792,9606.ENSP00000226798,9606.ENSP00000229769,9606.ENSP00000231368,9606.ENSP00000231790,9606.ENSP00000233146,9606.ENSP00000236959,9606.ENSP00000245414,9606.ENSP00000246868,9606.ENSP00000250003,9606.ENSP00000254108,9606.ENSP00000258886,9606.ENSP00000259008,9606.ENSP00000259021,9606.ENSP00000260408,9606.ENSP00000260665,9606.ENSP00000261584,9606.ENSP00000261609,…	AQR,DDX5,FRG1,FANCE,LNPEP,MLH1,MSH2,ATIC,IRF1,SBDS,MYOD1,FUS,IREB2,BRIP1,KAT7,ADAM10,LRPPRC,PALB2,HERC2,TAOK1,SMAD2,EPC1,EP300,EPAS1,ARID4B,POLQ,STAT3,CAD,TP63,SDHA,XRN1,MSH3,NBN,PMS2,RB1,TP53,NHP2,ATM,PABPC3,XPC,ERCC3,FANCD2,U2AF1,STAT5B,NPM1,RAD21,WRN,COPS2,FEN1,PPM1D,PRKACA,FANCI,CLSPN,PABPC1,SHMT1,EZH2,CNOT1,POLE,WRAP53,PPP2R1A,MRE11,EIF4A2,NOP10,SMAD3,HSP90AA1,SF3B1,RAD51C,DHX15,FIP1L1,MEN1,…
GO Process	GO:0048468	Cell development	112	1719	0.42	1.26	8.57e-19	9606.ENSP00000216181,9606.ENSP00000228251,9606.ENSP00000228682,9606.ENSP00000231790,9606.ENSP00000233146,9606.ENSP00000249373,9606.ENSP00000250003,9606.ENSP00000256646,9606.ENSP00000257290,9606.ENSP00000259008,9606.ENSP00000261023,9606.ENSP00000261716,9606.ENSP00000261769,9606.ENSP00000263253,9606.ENSP00000263734,9606.ENSP00000263923,9606.ENSP00000264183,9606.ENSP00000264414,9606.ENSP00000264638,…	MYH9,YBX3,GLI1,MLH1,MSH2,SMO,MYOD1,NOTCH2,PDGFRA,BRIP1,ITGAV,TAOK1,CDH1,EP300,EPAS1,KDR,ARID4B,CUL3,CNTNAP1,TP63,TNC,AFF4,RB1,ERBB2,NTRK2,ATM,ARID5B,ANK3,EPHA4,CSF1R,PREX2,KMT2D,CTNND2,EIF2AK3,PRKACA,MET,EZH2,PGR,PTCH1,SMAD3,HSP90AA1,MEN1,EPHA3,RTN4,TRIO,MEF2C,WNK1,SMAD4,ERBB4,MAGI2,OCA2,FN1,ARID4A,RET,TJP1,RAC1,NF1,PLXNB2,PTPRF,NCKAP1,MTOR,CNTNAP2,QKI,AFDN,H3-3A,ASPM,FASLG,ROS1,PRDM1,EPHA7,BMPR1…
GO Process	GO:0009968	Negative regulation of signal transduction	93	1252	0.48	1.39	1.09e-18	9606.ENSP00000217244,9606.ENSP00000219476,9606.ENSP00000222254,9606.ENSP00000222390,9606.ENSP00000228251,9606.ENSP00000228682,9606.ENSP00000239440,9606.ENSP00000239882,9606.ENSP00000257430,9606.ENSP00000261023,9606.ENSP00000262435,9606.ENSP00000264183,9606.ENSP00000264414,9606.ENSP00000264674,9606.ENSP00000264731,9606.ENSP00000267101,9606.ENSP00000267163,9606.ENSP00000268184,9606.ENSP00000268712,…	CSNK2A1,TSC2,PIK3R2,HGF,YBX3,GLI1,ARAP3,ELF1,APC,ITGAV,SMURF2,ARID4B,CUL3,MECOM,TP63,ERBB3,RB1,CRTC3,NCOR1,TP53,RASA1,EGFR,ATM,EPHA4,RASA2,PSME3,WNK2,TSC1,SDHAF2,HDAC3,PRKACA,PER1,MET,EZH2,CNOT1,PPP2R1A,PTCH1,PTPRU,MEN1,SMAD4,SMARCA4,NF2,DLG1,MAGI2,ARID4A,NF1,CASP8,MTOR,RGS7,STK4,PTPRT,SCAI,SRC,RGS3,ASXL1,CTTN,FOXO1,NKX3-1,PTPRD,DNM2,ASH1L,SIN3A,GPS2,CTNND1,EPHB2,NCOR2,BCL6,ARNTL,NFATC4,CYLD,BIRC…
GO Process	GO:0006281	DNA repair	57	497	0.67	1.85	1.51e-18	9606.ENSP00000229769,9606.ENSP00000231790,9606.ENSP00000233146,9606.ENSP00000259008,9606.ENSP00000259021,9606.ENSP00000261584,9606.ENSP00000261609,9606.ENSP00000261716,9606.ENSP00000263062,9606.ENSP00000264233,9606.ENSP00000265081,9606.ENSP00000265433,9606.ENSP00000265849,9606.ENSP00000269305,9606.ENSP00000278616,9606.ENSP00000285021,9606.ENSP00000285398,9606.ENSP00000287647,9606.ENSP00000296930,…	FANCE,MLH1,MSH2,BRIP1,KAT7,PALB2,HERC2,TAOK1,EPC1,POLQ,MSH3,NBN,PMS2,TP53,ATM,XPC,ERCC3,FANCD2,NPM1,RAD21,WRN,FEN1,FANCI,CLSPN,POLE,WRAP53,MRE11,RAD51C,MEN1,ATR,BLM,MLH3,SFPQ,RAD23B,TRRAP,RTEL1,FH,CHD1L,RAD54L,XPA,RAD50,MCM8,BRCA2,ABRAXAS1,TP53BP1,NSD2,FANCA,ERCC2,RFC4,JMY,SETD2,POLG,PMS1,UBR5,RAD51D,FBXW7,BIVM-ERCC5
GO Process	GO:0010558	Negative regulation of macromolecule biosynthetic process	104	1532	0.44	1.29	1.8e-18	9606.ENSP00000225792,9606.ENSP00000228251,9606.ENSP00000231790,9606.ENSP00000235372,9606.ENSP00000242057,9606.ENSP00000245414,9606.ENSP00000249373,9606.ENSP00000256646,9606.ENSP00000258886,9606.ENSP00000259021,9606.ENSP00000262160,9606.ENSP00000262367,9606.ENSP00000262435,9606.ENSP00000263062,9606.ENSP00000263253,9606.ENSP00000264183,9606.ENSP00000264414,9606.ENSP00000264657,9606.ENSP00000264674,…	DDX5,YBX3,MLH1,PRDM2,AHR,IRF1,SMO,NOTCH2,IREB2,KAT7,SMAD2,CREBBP,SMURF2,EPC1,EP300,ARID4B,CUL3,STAT3,MECOM,TP63,XRN1,KAT6A,CCAR1,RB1,IRF8,NCOR1,TP53,ARID5B,TSC1,COPS2,HDAC3,BPTF,EIF2AK3,PER1,SUZ12,SHMT1,EZH2,CNOT1,SMARCE1,EIF4A2,MXI1,PTCH1,SMAD3,MEN1,ZFP36L1,EED,LMO1,MEF2C,SMAD4,SMARCA4,DLG1,ARID4A,SFPQ,FXR1,POT1,PAX5,CNOT3,CUX1,ZEB1,FASLG,PRDM1,SYNCRIP,AGO3,SCAI,SRC,BMPR2,SPEN,DIS3,FOXO1,CHD3,NK…
GO Process	GO:0042221	Response to chemical	189	4010	0.28	0.98	2.03e-18	9606.ENSP00000219476,9606.ENSP00000222254,9606.ENSP00000222390,9606.ENSP00000225792,9606.ENSP00000228251,9606.ENSP00000236959,9606.ENSP00000241052,9606.ENSP00000241416,9606.ENSP00000241453,9606.ENSP00000242057,9606.ENSP00000244007,9606.ENSP00000245414,9606.ENSP00000246657,9606.ENSP00000246868,9606.ENSP00000249373,9606.ENSP00000250003,9606.ENSP00000256646,9606.ENSP00000257290,9606.ENSP00000257430,…	TSC2,PIK3R2,HGF,DDX5,YBX3,ATIC,CAT,ACVR2A,FLT3,AHR,PLCG1,IRF1,CCR7,SBDS,SMO,MYOD1,NOTCH2,PDGFRA,APC,BRIP1,KAT7,ADAM10,ITGAV,LRP6,CDH1,SMAD2,PIK3R3,EP300,TYR,EPAS1,MAP4K3,KDR,PIK3CA,CUL3,STAT3,ITGA9,XRN1,ABCB4,PMS2,RB1,IRF8,TP53,ERBB2,EGFR,NTRK2,ATM,ARID5B,ANK3,EPHA4,CYSLTR2,FLT1,XPC,CSF1R,GNAQ,FANCD2,STAT5B,NPM1,TSC1,KMT2D,MAP2K1,MAT2A,IL7R,EIF2AK3,ACO1,PRKACA,PER1,MET,SHMT1,EZH2,ARID1A,PPP2R1A,P…
GO Process	GO:0006996	Organelle organization	172	3470	0.3	1.02	2.11e-18	9606.ENSP00000216181,9606.ENSP00000229179,9606.ENSP00000231790,9606.ENSP00000233146,9606.ENSP00000239440,9606.ENSP00000246868,9606.ENSP00000257290,9606.ENSP00000259008,9606.ENSP00000259021,9606.ENSP00000261716,9606.ENSP00000262189,9606.ENSP00000262215,9606.ENSP00000263062,9606.ENSP00000263253,9606.ENSP00000263734,9606.ENSP00000263967,9606.ENSP00000264183,9606.ENSP00000264233,9606.ENSP00000264414,…	MYH9,NUP107,MLH1,MSH2,ARAP3,SBDS,PDGFRA,BRIP1,KAT7,TAOK1,KMT2C,ARFGEF1,EPC1,EP300,EPAS1,PIK3CA,ARID4B,POLQ,CUL3,CNTNAP1,MECOM,TP63,MSH3,NBN,KAT6A,RB1,NCOR1,TP53,SETDB1,ARHGAP26,NHP2,ATM,SEC24D,ANK3,ERCC3,BUB1B,FANCD2,NPM1,RAD21,WRN,KMT2D,SDHAF2,HDAC3,FEN1,PPM1D,BPTF,EIF2AK3,NUP93,NSD3,NUP98,SUZ12,TRIP10,EZH2,ARID1A,SMARCE1,WRAP53,PPP2R1A,MRE11,KLHDC8B,CLASP2,BRWD1,FES,NOP10,ARID2,HSP90AA1,SF3B1,R…
GO Process	GO:0044260	Cellular macromolecule metabolic process	140	2512	0.35	1.11	2.28e-18	9606.ENSP00000225792,9606.ENSP00000229769,9606.ENSP00000231790,9606.ENSP00000231948,9606.ENSP00000233146,9606.ENSP00000235372,9606.ENSP00000241052,9606.ENSP00000257430,9606.ENSP00000259008,9606.ENSP00000259021,9606.ENSP00000260665,9606.ENSP00000261479,9606.ENSP00000261584,9606.ENSP00000261609,9606.ENSP00000261712,9606.ENSP00000261716,9606.ENSP00000262189,9606.ENSP00000262215,9606.ENSP00000262367,…	DDX5,FANCE,MLH1,CRBN,MSH2,PRDM2,CAT,APC,BRIP1,KAT7,LRPPRC,PSMA6,PALB2,HERC2,PSMD11,TAOK1,KMT2C,ARFGEF1,CREBBP,SMURF2,EPC1,ARID4B,POLQ,CUL3,MECOM,XRN1,MSH3,NBN,PMS2,TP53,SETDB1,NHP2,ATM,XPC,ERCC3,FANCD2,NPM1,RAD21,WRN,KMT2D,FEN1,PPM1D,FANCI,CLSPN,PABPC1,NSD3,SUZ12,EZH2,CNOT1,POLE,WRAP53,MRE11,EIF4A2,CUL1,NOP10,HSP90AA1,RAD51C,MEN1,ZFP36L1,ELAC2,CMTR2,EED,EEF1A1,SMARCB1,ATR,THRAP3,BLM,ARID4A,MLH3,S…
GO Process	GO:0043009	Chordate embryonic development	65	654	0.61	1.68	2.38e-18	9606.ENSP00000216181,9606.ENSP00000219476,9606.ENSP00000228251,9606.ENSP00000233146,9606.ENSP00000241416,9606.ENSP00000246868,9606.ENSP00000249373,9606.ENSP00000256646,9606.ENSP00000257290,9606.ENSP00000260408,9606.ENSP00000261349,9606.ENSP00000261584,9606.ENSP00000262160,9606.ENSP00000263253,9606.ENSP00000263734,9606.ENSP00000264414,9606.ENSP00000265433,9606.ENSP00000269305,9606.ENSP00000275493,…	MYH9,TSC2,YBX3,MSH2,ACVR2A,SBDS,SMO,NOTCH2,PDGFRA,ADAM10,LRP6,PALB2,SMAD2,EP300,EPAS1,CUL3,NBN,TP53,EGFR,ATM,SEC24D,TSC1,COPS2,MAP2K1,BPTF,PRKACA,CNOT1,PTCH1,SMAD3,ZFP36L1,RTN4,SMARCB1,SMAD4,DLG1,TJP1,PAX5,NF1,CNOT3,CASP8,PLXNB2,ZEB1,PRDM1,TENT5C,BMPR1A,STK4,BMPR2,EXT1,BRCA2,NKX3-1,ERCC2,SIN3A,SETD2,FGFR1,BIRC6,ACVR1,FGFR2,HIF1A,HNF1A,ACVR1B,APAF1,AKT1,CHD8,CTNNB1,NOTCH1,ARHGAP35
GO Process	GO:0010564	Regulation of cell cycle process	68	716	0.59	1.63	2.74e-18	9606.ENSP00000217244,9606.ENSP00000228682,9606.ENSP00000233146,9606.ENSP00000257430,9606.ENSP00000259008,9606.ENSP00000261716,9606.ENSP00000264414,9606.ENSP00000264731,9606.ENSP00000265433,9606.ENSP00000267163,9606.ENSP00000269305,9606.ENSP00000275493,9606.ENSP00000278616,9606.ENSP00000285021,9606.ENSP00000285398,9606.ENSP00000287598,9606.ENSP00000287647,9606.ENSP00000293362,9606.ENSP00000296930,…	CSNK2A1,GLI1,MSH2,APC,BRIP1,TAOK1,CUL3,TP63,NBN,RB1,TP53,EGFR,ATM,XPC,ERCC3,BUB1B,FANCD2,PSME3,NPM1,RAD21,FEN1,CLSPN,EZH2,ARID1A,SMARCE1,PPP2R1A,MRE11,ARID2,RAD51C,MEN1,ZFP36L1,SMARCB1,ATR,SMARCA4,DLG1,BLM,SFPQ,AHCTF1,DDR2,TFDP1,RAD50,BRCA2,ABRAXAS1,NKX3-1,TP53BP1,ERCC2,SIN3A,SMARCD1,BCL6,XPO1,GPSM2,PBRM1,SETD2,BIRC6,RHOA,ACVR1,PPP2R5C,CLOCK,CDC27,AKT1,FBXW7,CLTC,PLCG2,PTPN11,ARID1B,CTCF,CTNNB1,C…
GO Process	GO:0051054	Positive regulation of DNA metabolic process	45	304	0.78	2.13	2.97e-18	9606.ENSP00000222390,9606.ENSP00000228682,9606.ENSP00000231790,9606.ENSP00000233146,9606.ENSP00000254108,9606.ENSP00000259021,9606.ENSP00000263062,9606.ENSP00000265433,9606.ENSP00000275493,9606.ENSP00000278616,9606.ENSP00000280326,9606.ENSP00000298139,9606.ENSP00000320485,9606.ENSP00000323967,9606.ENSP00000324203,9606.ENSP00000325863,9606.ENSP00000335044,9606.ENSP00000335153,9606.ENSP00000340883,…	HGF,GLI1,MLH1,MSH2,FUS,KAT7,EPC1,NBN,EGFR,ATM,CCT5,WRN,ARID1A,SMARCE1,WRAP53,MRE11,ARID2,HSP90AA1,SMARCB1,ATR,SMARCA4,POT1,TRRAP,RTEL1,FH,DHX9,SYNCRIP,SRC,RAD50,ABRAXAS1,TP53BP1,NSD2,ERCC2,MAP3K4,RFC4,SMARCD1,A1CF,FAF1,PBRM1,PARN,MAP2K4,AKT1,ARID1B,CTNNB1,CTC1
GO Process	GO:0009890	Negative regulation of biosynthetic process	107	1622	0.43	1.26	3.15e-18	9606.ENSP00000225792,9606.ENSP00000228251,9606.ENSP00000231790,9606.ENSP00000235372,9606.ENSP00000242057,9606.ENSP00000245414,9606.ENSP00000249373,9606.ENSP00000256646,9606.ENSP00000258886,9606.ENSP00000259021,9606.ENSP00000262160,9606.ENSP00000262367,9606.ENSP00000262435,9606.ENSP00000263062,9606.ENSP00000263253,9606.ENSP00000264183,9606.ENSP00000264414,9606.ENSP00000264657,9606.ENSP00000264674,…	DDX5,YBX3,MLH1,PRDM2,AHR,IRF1,SMO,NOTCH2,IREB2,KAT7,SMAD2,CREBBP,SMURF2,EPC1,EP300,ARID4B,CUL3,STAT3,MECOM,TP63,XRN1,KAT6A,CCAR1,RB1,IRF8,NCOR1,TP53,ARID5B,TSC1,COPS2,HDAC3,BPTF,EIF2AK3,PER1,SUZ12,SHMT1,EZH2,CNOT1,SMARCE1,EIF4A2,MXI1,PTCH1,SMAD3,MEN1,ZFP36L1,EED,LMO1,MEF2C,SMAD4,SMARCA4,DLG1,ARID4A,SFPQ,FXR1,POT1,PAX5,CNOT3,CUX1,ZEB1,FASLG,PRDM1,SYNCRIP,AGO3,SCAI,SRC,BMPR2,SPEN,DIS3,FOXO1,CHD3,NK…
GO Process	GO:0018193	Peptidyl-amino acid modification	76	900	0.54	1.49	7.3e-18	9606.ENSP00000217244,9606.ENSP00000241453,9606.ENSP00000250003,9606.ENSP00000257290,9606.ENSP00000259021,9606.ENSP00000262189,9606.ENSP00000262367,9606.ENSP00000263062,9606.ENSP00000263253,9606.ENSP00000263923,9606.ENSP00000264183,9606.ENSP00000264705,9606.ENSP00000265026,9606.ENSP00000265713,9606.ENSP00000267101,9606.ENSP00000269571,9606.ENSP00000271640,9606.ENSP00000275493,9606.ENSP00000277120,…	CSNK2A1,FLT3,MYOD1,PDGFRA,KAT7,KMT2C,CREBBP,EPC1,EP300,KDR,ARID4B,CAD,MAP3K13,KAT6A,ERBB3,ERBB2,SETDB1,EGFR,NTRK2,ATM,EPHA4,FLT1,CSF1R,KMT2D,MAP2K1,EIF2AK3,PRKACA,MAP3K11,CLSPN,PER1,MET,EZH2,FES,MEN1,EPHA3,WNK1,ERBB4,ATR,ARID4A,RET,TRRAP,MTOR,H3-3A,DDR2,ROS1,PRDM1,EPHA7,STK4,SRC,SYK,BRCA2,JAK2,NSD2,ALK,ASH1L,EPHB2,SETD2,FGFR1,ACVR1,HDAC9,FGFR2,MAP2K4,BRAF,CLOCK,ABL2,JAK3,KMT2A,HNF1A,MED24,ACVR1B,…
GO Process	GO:0031327	Negative regulation of cellular biosynthetic process	105	1592	0.43	1.25	7.8e-18	9606.ENSP00000225792,9606.ENSP00000228251,9606.ENSP00000231790,9606.ENSP00000235372,9606.ENSP00000242057,9606.ENSP00000245414,9606.ENSP00000249373,9606.ENSP00000256646,9606.ENSP00000258886,9606.ENSP00000259021,9606.ENSP00000262160,9606.ENSP00000262367,9606.ENSP00000262435,9606.ENSP00000263062,9606.ENSP00000263253,9606.ENSP00000264183,9606.ENSP00000264414,9606.ENSP00000264657,9606.ENSP00000264674,…	DDX5,YBX3,MLH1,PRDM2,AHR,IRF1,SMO,NOTCH2,IREB2,KAT7,SMAD2,CREBBP,SMURF2,EPC1,EP300,ARID4B,CUL3,STAT3,MECOM,TP63,XRN1,KAT6A,CCAR1,RB1,IRF8,NCOR1,TP53,ARID5B,TSC1,COPS2,HDAC3,BPTF,EIF2AK3,PER1,SUZ12,SHMT1,EZH2,CNOT1,SMARCE1,EIF4A2,MXI1,PTCH1,SMAD3,MEN1,ZFP36L1,EED,LMO1,MEF2C,SMAD4,SMARCA4,DLG1,ARID4A,SFPQ,FXR1,POT1,PAX5,CNOT3,CUX1,ZEB1,FASLG,PRDM1,SYNCRIP,AGO3,SCAI,SRC,BMPR2,SPEN,DIS3,FOXO1,CHD3,NK…
GO Process	GO:0035295	Tube development	75	880	0.54	1.5	8e-18	9606.ENSP00000216181,9606.ENSP00000219476,9606.ENSP00000228682,9606.ENSP00000241052,9606.ENSP00000249373,9606.ENSP00000256646,9606.ENSP00000257290,9606.ENSP00000259008,9606.ENSP00000261023,9606.ENSP00000262160,9606.ENSP00000262741,9606.ENSP00000263253,9606.ENSP00000263734,9606.ENSP00000263923,9606.ENSP00000263967,9606.ENSP00000264731,9606.ENSP00000267163,9606.ENSP00000274376,9606.ENSP00000275493,…	MYH9,TSC2,GLI1,CAT,SMO,NOTCH2,PDGFRA,BRIP1,ITGAV,SMAD2,PIK3R3,EP300,EPAS1,KDR,PIK3CA,TP63,RB1,RASA1,EGFR,NTRK2,EPHA4,FLT1,CSF1R,TSC1,MAP2K1,EIF2AK3,PRKACA,MET,PGR,PTCH1,SMAD3,PTPRB,ARID2,ZFP36L1,RTN4,STARD13,MEF2C,SMAD4,DLG1,FN1,RET,NF1,CASP8,PLXNB2,ZEB1,QKI,PRDM1,EPHA7,BMPR1A,STK4,SRC,BMPR2,ASXL1,SYK,EXT1,NKX3-1,EPHB2,SOS1,SETD2,CXCR4,NFATC4,RHOA,ACVR1,ESR1,FGFR2,HIF1A,CEP290,APAF1,AKT1,FBXW7,CH…
GO Process	GO:0001932	Regulation of protein phosphorylation	85	1108	0.49	1.4	9.65e-18	9606.ENSP00000219476,9606.ENSP00000222390,9606.ENSP00000241416,9606.ENSP00000241453,9606.ENSP00000246657,9606.ENSP00000257430,9606.ENSP00000261349,9606.ENSP00000261716,9606.ENSP00000262741,9606.ENSP00000263923,9606.ENSP00000263967,9606.ENSP00000265026,9606.ENSP00000265433,9606.ENSP00000267101,9606.ENSP00000267163,9606.ENSP00000269305,9606.ENSP00000269571,9606.ENSP00000275493,9606.ENSP00000277120,…	TSC2,HGF,ACVR2A,FLT3,CCR7,APC,LRP6,TAOK1,PIK3R3,KDR,PIK3CA,MAP3K13,NBN,ERBB3,RB1,TP53,ERBB2,EGFR,NTRK2,ATM,EPHA4,FLT1,CSF1R,GNAQ,NPM1,TSC1,MAP2K1,HDAC3,EIF2AK3,MAP3K11,RASGRP1,CLSPN,EZH2,PPP2R1A,MRE11,PTPRB,HSP90AA1,MEN1,MEF2C,WNK1,SMAD4,ERBB4,NF2,DLG1,FN1,BLM,RET,RAC1,FXR1,NF1,PLXNB2,MTOR,DDR2,EPHA7,BMPR1A,STK4,PTPRT,SRC,BMPR2,SYK,RAD50,NKX3-1,JAK2,ALK,MAP3K4,EPHB2,SOS1,FGFR1,PTPN13,NSD1,CDK12,R…
GO Process	GO:0030334	Regulation of cell migration	77	927	0.53	1.47	9.65e-18	9606.ENSP00000222390,9606.ENSP00000228682,9606.ENSP00000244007,9606.ENSP00000246657,9606.ENSP00000249373,9606.ENSP00000253693,9606.ENSP00000257290,9606.ENSP00000257430,9606.ENSP00000260408,9606.ENSP00000261023,9606.ENSP00000261769,9606.ENSP00000262435,9606.ENSP00000262741,9606.ENSP00000263923,9606.ENSP00000264183,9606.ENSP00000264657,9606.ENSP00000265131,9606.ENSP00000265872,9606.ENSP00000275493,…	HGF,GLI1,PLCG1,CCR7,SMO,CAPN7,PDGFRA,APC,ADAM10,ITGAV,CDH1,SMURF2,PIK3R3,KDR,ARID4B,STAT3,TNC,CCAR1,EGFR,ATM,EPHA4,FLT1,CSF1R,MET,CLASP2,SMAD3,PTPRU,ARID2,RTN4,STARD13,MEF2C,WNK1,ERBB4,NF2,MAGI2,FN1,SRGAP1,ARID4A,RET,TJP1,RAC1,NF1,PLXNB2,MTOR,MACF1,AFDN,DDR2,BMPR1A,STK4,PTPRT,SCAI,SRC,BMPR2,IRS2,PIK3CD,JAK2,PLXNA1,SIN3A,EPHB2,CTNNA2,CXCR4,MITF,FGFR1,RHOA,ACVR1,HDAC9,BRAF,ABL2,PIK3R1,HIF1A,ACVR1B,…
GO Process	GO:0007399	Nervous system development	127	2188	0.37	1.14	1.01e-17	9606.ENSP00000219476,9606.ENSP00000228682,9606.ENSP00000236959,9606.ENSP00000249373,9606.ENSP00000256646,9606.ENSP00000257430,9606.ENSP00000261349,9606.ENSP00000261716,9606.ENSP00000261769,9606.ENSP00000262187,9606.ENSP00000263253,9606.ENSP00000264638,9606.ENSP00000264657,9606.ENSP00000264731,9606.ENSP00000264932,9606.ENSP00000265131,9606.ENSP00000267101,9606.ENSP00000267163,9606.ENSP00000269305,…	TSC2,GLI1,ATIC,SMO,NOTCH2,APC,LRP6,TAOK1,CDH1,RHEB,EP300,CNTNAP1,STAT3,TP63,SDHA,TNC,ERBB3,RB1,TP53,ERBB2,ARHGAP26,EGFR,NTRK2,ATM,ANK3,EPHA4,ERCC3,CSF1R,FANCD2,PREX2,WRN,TSC1,COPS2,MAP2K1,CTNND2,BPTF,PRKACA,SUZ12,MET,EZH2,ARID1A,SMARCE1,PTCH1,PTPRB,HSP90AA1,MEN1,ZFP36L1,EPHA3,RTN4,EED,TRIO,MEF2C,SMARCB1,WNK1,SMAD4,ERBB4,SMARCA4,NF2,MAGI2,FN1,RET,RAC1,ACSL3,PAX5,NF1,PLXNB2,PTPRF,NCKAP1,ZEB1,MTOR,C…
GO Process	GO:0010648	Negative regulation of cell communication	95	1348	0.46	1.31	1.02e-17	9606.ENSP00000217244,9606.ENSP00000219476,9606.ENSP00000222254,9606.ENSP00000222390,9606.ENSP00000228251,9606.ENSP00000228682,9606.ENSP00000239440,9606.ENSP00000239882,9606.ENSP00000257430,9606.ENSP00000261023,9606.ENSP00000262435,9606.ENSP00000264183,9606.ENSP00000264414,9606.ENSP00000264674,9606.ENSP00000264731,9606.ENSP00000267101,9606.ENSP00000267163,9606.ENSP00000268184,9606.ENSP00000268712,…	CSNK2A1,TSC2,PIK3R2,HGF,YBX3,GLI1,ARAP3,ELF1,APC,ITGAV,SMURF2,ARID4B,CUL3,MECOM,TP63,ERBB3,RB1,CRTC3,NCOR1,TP53,RASA1,EGFR,ATM,EPHA4,RASA2,PSME3,WNK2,TSC1,SDHAF2,HDAC3,PRKACA,PER1,MET,EZH2,CNOT1,PPP2R1A,PTCH1,PTPRU,MEN1,SMAD4,SMARCA4,NF2,DLG1,MAGI2,ARID4A,NF1,CASP8,MTOR,RGS7,STK4,PTPRT,SCAI,SRC,RGS3,ASXL1,CTTN,FOXO1,NKX3-1,PTPRD,DNM2,ASH1L,SIN3A,GPS2,CTNND1,EPHB2,NCOR2,BCL6,ARNTL,NFATC4,CYLD,BIRC…
GO Process	GO:0023057	Negative regulation of signaling	95	1354	0.45	1.31	1.33e-17	9606.ENSP00000217244,9606.ENSP00000219476,9606.ENSP00000222254,9606.ENSP00000222390,9606.ENSP00000228251,9606.ENSP00000228682,9606.ENSP00000239440,9606.ENSP00000239882,9606.ENSP00000257430,9606.ENSP00000261023,9606.ENSP00000262435,9606.ENSP00000264183,9606.ENSP00000264414,9606.ENSP00000264674,9606.ENSP00000264731,9606.ENSP00000267101,9606.ENSP00000267163,9606.ENSP00000268184,9606.ENSP00000268712,…	CSNK2A1,TSC2,PIK3R2,HGF,YBX3,GLI1,ARAP3,ELF1,APC,ITGAV,SMURF2,ARID4B,CUL3,MECOM,TP63,ERBB3,RB1,CRTC3,NCOR1,TP53,RASA1,EGFR,ATM,EPHA4,RASA2,PSME3,WNK2,TSC1,SDHAF2,HDAC3,PRKACA,PER1,MET,EZH2,CNOT1,PPP2R1A,PTCH1,PTPRU,MEN1,SMAD4,SMARCA4,NF2,DLG1,MAGI2,ARID4A,NF1,CASP8,MTOR,RGS7,STK4,PTPRT,SCAI,SRC,RGS3,ASXL1,CTTN,FOXO1,NKX3-1,PTPRD,DNM2,ASH1L,SIN3A,GPS2,CTNND1,EPHB2,NCOR2,BCL6,ARNTL,NFATC4,CYLD,BIRC…
GO Process	GO:0010629	Negative regulation of gene expression	75	899	0.53	1.47	2.37e-17	9606.ENSP00000222390,9606.ENSP00000225792,9606.ENSP00000231790,9606.ENSP00000246657,9606.ENSP00000249373,9606.ENSP00000256646,9606.ENSP00000258886,9606.ENSP00000259008,9606.ENSP00000260408,9606.ENSP00000262160,9606.ENSP00000263062,9606.ENSP00000263923,9606.ENSP00000263967,9606.ENSP00000264657,9606.ENSP00000264951,9606.ENSP00000267163,9606.ENSP00000268712,9606.ENSP00000269305,9606.ENSP00000271640,…	HGF,DDX5,MLH1,CCR7,SMO,NOTCH2,IREB2,BRIP1,ADAM10,SMAD2,EPC1,KDR,PIK3CA,STAT3,XRN1,RB1,NCOR1,TP53,SETDB1,ATM,NPM1,TSC1,KMT2D,PPM1D,EIF2AK3,PABPC1,SHMT1,EZH2,CNOT1,PGR,SMAD3,ZFP36L1,MEF2C,THRAP3,FN1,RAC1,FXR1,CNOT3,H3-3A,DHX9,ROS1,PRDM1,SYNCRIP,BMPR1A,AGO3,DIS3,NKX3-1,EPHB2,NCOR2,BCL6,PARN,CYLD,PTPN13,ESR1,MSR1,HDAC9,HFE,DROSHA,ERBIN,JAK3,BCLAF1,DICER1,HIF1A,HNF1A,CHD4,ACVR1B,CNOT4,AKT1,FBXW7,TNFAI…
GO Process	GO:2000145	Regulation of cell motility	79	988	0.51	1.43	2.37e-17	9606.ENSP00000222390,9606.ENSP00000228682,9606.ENSP00000244007,9606.ENSP00000246657,9606.ENSP00000249373,9606.ENSP00000253693,9606.ENSP00000257290,9606.ENSP00000257430,9606.ENSP00000260408,9606.ENSP00000261023,9606.ENSP00000261769,9606.ENSP00000262435,9606.ENSP00000262741,9606.ENSP00000263923,9606.ENSP00000264183,9606.ENSP00000264657,9606.ENSP00000265131,9606.ENSP00000265872,9606.ENSP00000275493,…	HGF,GLI1,PLCG1,CCR7,SMO,CAPN7,PDGFRA,APC,ADAM10,ITGAV,CDH1,SMURF2,PIK3R3,KDR,ARID4B,STAT3,TNC,CCAR1,EGFR,ATM,EPHA4,FLT1,CSF1R,MET,CLASP2,FES,SMAD3,PTPRU,ARID2,RTN4,STARD13,MEF2C,WNK1,ERBB4,NF2,MAGI2,FN1,SRGAP1,ARID4A,RET,TJP1,RAC1,NF1,PLXNB2,MTOR,MACF1,AFDN,DDR2,BMPR1A,STK4,PTPRT,SCAI,SRC,BMPR2,IRS2,PIK3CD,JAK2,PLXNA1,SIN3A,EPHB2,CTNNA2,CXCR4,MITF,FGFR1,RHOA,RAF1,ACVR1,HDAC9,BRAF,ABL2,PIK3R1,HIF1…
GO Process	GO:0016310	Phosphorylation	78	966	0.52	1.44	2.41e-17	9606.ENSP00000217244,9606.ENSP00000241416,9606.ENSP00000241453,9606.ENSP00000250003,9606.ENSP00000257290,9606.ENSP00000260408,9606.ENSP00000261716,9606.ENSP00000262160,9606.ENSP00000263881,9606.ENSP00000263923,9606.ENSP00000263967,9606.ENSP00000264657,9606.ENSP00000264705,9606.ENSP00000265026,9606.ENSP00000267101,9606.ENSP00000269571,9606.ENSP00000275493,9606.ENSP00000277120,9606.ENSP00000278616,…	CSNK2A1,ACVR2A,FLT3,MYOD1,PDGFRA,ADAM10,TAOK1,SMAD2,MAP4K3,KDR,PIK3CA,STAT3,CAD,MAP3K13,ERBB3,ERBB2,EGFR,NTRK2,ATM,EPHA4,FLT1,CSF1R,BUB1B,WNK2,COPS2,MAP2K1,EIF2AK3,PRKACA,MAP3K11,CLSPN,MET,FES,EPHA3,TRIO,NT5C2,WNK1,ERBB4,ATR,MAGI2,RET,TRRAP,MTOR,H3-3A,PIK3C2B,RNASEL,DDR2,ROS1,PIP5K1A,EPHA7,BMPR1A,STK4,SRC,BMPR2,SYK,PIK3CD,JAK2,ALK,MAP3K4,MAP3K1,EPHB2,FGFR1,BIRC6,CDK12,RAF1,ACVR1,FGFR2,MAP2K4,BRAF…
GO Process	GO:0006468	Protein phosphorylation	67	736	0.57	1.55	3.82e-17	9606.ENSP00000217244,9606.ENSP00000241416,9606.ENSP00000241453,9606.ENSP00000250003,9606.ENSP00000257290,9606.ENSP00000260408,9606.ENSP00000261716,9606.ENSP00000262160,9606.ENSP00000263881,9606.ENSP00000263923,9606.ENSP00000264705,9606.ENSP00000265026,9606.ENSP00000267101,9606.ENSP00000269571,9606.ENSP00000275493,9606.ENSP00000277120,9606.ENSP00000278616,9606.ENSP00000281821,9606.ENSP00000282397,…	CSNK2A1,ACVR2A,FLT3,MYOD1,PDGFRA,ADAM10,TAOK1,SMAD2,MAP4K3,KDR,CAD,MAP3K13,ERBB3,ERBB2,EGFR,NTRK2,ATM,EPHA4,FLT1,CSF1R,WNK2,COPS2,MAP2K1,EIF2AK3,PRKACA,MAP3K11,CLSPN,MET,FES,EPHA3,TRIO,WNK1,ERBB4,ATR,RET,MTOR,H3-3A,RNASEL,DDR2,ROS1,EPHA7,BMPR1A,STK4,SRC,BMPR2,SYK,PIK3CD,JAK2,ALK,MAP3K4,MAP3K1,EPHB2,FGFR1,BIRC6,CDK12,RAF1,ACVR1,FGFR2,MAP2K4,BRAF,ABL2,PIK3R1,JAK3,ACVR1B,AKT1,PRKCB,JAK1
GO Process	GO:0002682	Regulation of immune system process	97	1438	0.44	1.26	6.2e-17	9606.ENSP00000216373,9606.ENSP00000231790,9606.ENSP00000233146,9606.ENSP00000239882,9606.ENSP00000241416,9606.ENSP00000242057,9606.ENSP00000244007,9606.ENSP00000245414,9606.ENSP00000246657,9606.ENSP00000256646,9606.ENSP00000259021,9606.ENSP00000260408,9606.ENSP00000262367,9606.ENSP00000263253,9606.ENSP00000263967,9606.ENSP00000264657,9606.ENSP00000265713,9606.ENSP00000267163,9606.ENSP00000269571,…	SOS2,MLH1,MSH2,ELF1,ACVR2A,AHR,PLCG1,IRF1,CCR7,NOTCH2,KAT7,ADAM10,CREBBP,EP300,PIK3CA,STAT3,KAT6A,RB1,ERBB2,ATM,CSF1R,FANCD2,STAT5B,CSMD3,IL7R,RASGRP1,ARID1A,SMARCE1,FES,SMAD3,ARID2,HSP90AA1,ZFP36L1,RTN4,LMO1,MEF2C,SMARCB1,WNK1,SMARCA4,DLG1,FN1,RAC1,SFPQ,NF1,CASP8,ZEB1,MTOR,DHX9,PRDM1,SRC,SYK,IRS2,PIK3CD,PTPRD,JAK2,TP53BP1,NSD2,FANCA,SIN3A,SMARCD1,GPS2,CARD11,MAP3K1,EPHB2,BCL6,SOS1,PBRM1,MITF,CYL…
GO Process	GO:0040012	Regulation of locomotion	80	1032	0.5	1.38	7.33e-17	9606.ENSP00000222390,9606.ENSP00000228682,9606.ENSP00000244007,9606.ENSP00000246657,9606.ENSP00000249373,9606.ENSP00000253693,9606.ENSP00000257290,9606.ENSP00000257430,9606.ENSP00000260408,9606.ENSP00000261023,9606.ENSP00000261769,9606.ENSP00000262435,9606.ENSP00000262741,9606.ENSP00000263923,9606.ENSP00000264183,9606.ENSP00000264657,9606.ENSP00000265131,9606.ENSP00000265872,9606.ENSP00000275493,…	HGF,GLI1,PLCG1,CCR7,SMO,CAPN7,PDGFRA,APC,ADAM10,ITGAV,CDH1,SMURF2,PIK3R3,KDR,ARID4B,STAT3,TNC,CCAR1,EGFR,ATM,EPHA4,FLT1,CSF1R,MET,CLASP2,FES,SMAD3,PTPRU,ARID2,RTN4,STARD13,MEF2C,WNK1,ERBB4,NF2,MAGI2,FN1,SRGAP1,ARID4A,RET,TJP1,RAC1,NF1,PLXNB2,MTOR,MACF1,AFDN,DDR2,BMPR1A,STK4,PTPRT,SCAI,SRC,BMPR2,IRS2,PIK3CD,JAK2,PLXNA1,SIN3A,EPHB2,CTNNA2,CXCR4,MITF,FGFR1,RHOA,RAF1,ACVR1,HDAC9,BRAF,ABL2,PIK3R1,HIF1…
GO Process	GO:0046649	Lymphocyte activation	52	457	0.66	1.76	9.66e-17	9606.ENSP00000027335,9606.ENSP00000216181,9606.ENSP00000222254,9606.ENSP00000231790,9606.ENSP00000233146,9606.ENSP00000241453,9606.ENSP00000245414,9606.ENSP00000246657,9606.ENSP00000256646,9606.ENSP00000259021,9606.ENSP00000262741,9606.ENSP00000263253,9606.ENSP00000264657,9606.ENSP00000265433,9606.ENSP00000268638,9606.ENSP00000269305,9606.ENSP00000269571,9606.ENSP00000278616,9606.ENSP00000293328,…	CDH17,MYH9,PIK3R2,MLH1,MSH2,FLT3,IRF1,CCR7,NOTCH2,KAT7,PIK3R3,EP300,STAT3,NBN,IRF8,TP53,ERBB2,ATM,STAT5B,TSC1,IL7R,RASGRP1,EZH2,SMAD3,ZFP36L1,MEF2C,DLG1,PAX5,CASP8,MTOR,SYK,PIK3CD,GPS2,CARD11,LCP1,EPHB2,BCL6,PRF1,RHOA,HDAC9,CBFB,BRAF,KLF6,PIK3R1,JAK3,TSHR,VAV1,PLCG2,FOXP1,CTNNB1,PRKCB,CBLB
GO Process	GO:0002376	Immune system process	122	2121	0.37	1.11	1.29e-16	9606.ENSP00000027335,9606.ENSP00000216181,9606.ENSP00000216373,9606.ENSP00000222254,9606.ENSP00000231368,9606.ENSP00000231790,9606.ENSP00000233146,9606.ENSP00000241453,9606.ENSP00000244007,9606.ENSP00000245414,9606.ENSP00000246657,9606.ENSP00000246868,9606.ENSP00000256646,9606.ENSP00000257290,9606.ENSP00000258886,9606.ENSP00000259021,9606.ENSP00000260408,9606.ENSP00000262367,9606.ENSP00000262741,…	CDH17,MYH9,SOS2,PIK3R2,LNPEP,MLH1,MSH2,FLT3,PLCG1,IRF1,CCR7,SBDS,NOTCH2,PDGFRA,IREB2,KAT7,ADAM10,CREBBP,PIK3R3,EP300,TYR,EPAS1,KDR,PIK3CA,POLQ,STAT3,MECOM,ITGA9,MSH3,NBN,KAT6A,PMS2,RB1,CRTC3,IRF8,TP53,ERBB2,ATM,CYSLTR2,FLT1,CSF1R,STAT5B,TSC1,MAP2K1,IL7R,RASGRP1,EZH2,FES,SMAD3,HSP90AA1,DHX15,ZFP36L1,RTN4,MEF2C,WNK1,DLG1,ARID4A,RET,SFPQ,PAX5,NF1,CASP8,MTOR,NCF2,DHX9,FASLG,PRDM1,SYNCRIP,BMPR1A,STK4,…
GO Process	GO:0051253	Negative regulation of RNA metabolic process	96	1434	0.43	1.24	1.55e-16	9606.ENSP00000225792,9606.ENSP00000228251,9606.ENSP00000235372,9606.ENSP00000242057,9606.ENSP00000245414,9606.ENSP00000249373,9606.ENSP00000254108,9606.ENSP00000256646,9606.ENSP00000259021,9606.ENSP00000260665,9606.ENSP00000262160,9606.ENSP00000262367,9606.ENSP00000262435,9606.ENSP00000263062,9606.ENSP00000263253,9606.ENSP00000264183,9606.ENSP00000264414,9606.ENSP00000264657,9606.ENSP00000264674,…	DDX5,YBX3,PRDM2,AHR,IRF1,SMO,FUS,NOTCH2,KAT7,LRPPRC,SMAD2,CREBBP,SMURF2,EPC1,EP300,ARID4B,CUL3,STAT3,MECOM,TP63,KAT6A,CCAR1,RB1,IRF8,NCOR1,TP53,ARID5B,NPM1,COPS2,HDAC3,BPTF,PABPC1,PER1,SUZ12,EZH2,CNOT1,SMARCE1,EIF4A2,MXI1,PTCH1,SMAD3,MEN1,EED,LMO1,MEF2C,SMAD4,SMARCA4,DLG1,THRAP3,ARID4A,SFPQ,PAX5,CUX1,ZEB1,DHX9,FASLG,PRDM1,TENT5C,SYNCRIP,SCAI,SRC,SPEN,FOXO1,CHD3,NKX3-1,NSD2,SIN3A,A1CF,ETV6,GPS2,NC…
GO Process	GO:0051130	Positive regulation of cellular component organization	80	1049	0.49	1.36	1.76e-16	9606.ENSP00000027335,9606.ENSP00000222390,9606.ENSP00000231948,9606.ENSP00000246657,9606.ENSP00000250003,9606.ENSP00000257430,9606.ENSP00000263253,9606.ENSP00000263923,9606.ENSP00000263967,9606.ENSP00000264414,9606.ENSP00000265026,9606.ENSP00000265433,9606.ENSP00000265723,9606.ENSP00000267163,9606.ENSP00000269305,9606.ENSP00000271640,9606.ENSP00000277120,9606.ENSP00000278616,9606.ENSP00000280326,…	CDH17,HGF,CRBN,CCR7,MYOD1,APC,EP300,KDR,PIK3CA,CUL3,MAP3K13,NBN,ABCB4,RB1,TP53,SETDB1,NTRK2,ATM,CCT5,EPHA4,RAD21,TSC1,MAP2K1,FEN1,MET,EZH2,CNOT1,MRE11,CLASP2,FES,SMAD3,HSP90AA1,EPHA3,ATR,NF2,DLG1,MAGI2,FN1,RET,RAC1,SFPQ,POT1,PLXNB2,RTEL1,CUX1,NCKAP1,MTOR,MACF1,CNTNAP2,FASLG,DDR2,SRC,BMPR2,SYK,CTTN,RAD50,PTPRD,ALK,DNM2,MAP3K4,PLXNA1,SIN3A,FAF1,LCP1,EPHB2,NEDD4L,GPSM2,PARN,RHOA,ESR1,SFRP4,HFE,BRAF,…
GO Process	GO:0048608	Reproductive structure development	50	436	0.67	1.75	3.41e-16	9606.ENSP00000228251,9606.ENSP00000228682,9606.ENSP00000229179,9606.ENSP00000233146,9606.ENSP00000241416,9606.ENSP00000256646,9606.ENSP00000257290,9606.ENSP00000259008,9606.ENSP00000263734,9606.ENSP00000263923,9606.ENSP00000264183,9606.ENSP00000264731,9606.ENSP00000265131,9606.ENSP00000275493,9606.ENSP00000278616,9606.ENSP00000279873,9606.ENSP00000293328,9606.ENSP00000302486,9606.ENSP00000307208,…	YBX3,GLI1,NUP107,MSH2,ACVR2A,NOTCH2,PDGFRA,BRIP1,EPAS1,KDR,ARID4B,TP63,TNC,EGFR,ATM,ARID5B,STAT5B,MAP2K1,BPTF,PGR,PTCH1,MEN1,ZFP36L1,SMAD4,DLG1,ARID4A,CASP8,H3-3A,ASPM,PRDM1,STK4,SRC,BMPR2,BRCA2,NKX3-1,FANCA,MAP3K4,ASH1L,SETD2,IDH1,BIRC6,ESR1,FGFR2,HIF1A,HNF1A,AKT1,CSDE1,PTPN11,CTNNB1,NOTCH1
GO Process	GO:0048732	Gland development	49	419	0.68	1.77	3.64e-16	9606.ENSP00000222390,9606.ENSP00000228682,9606.ENSP00000249373,9606.ENSP00000256646,9606.ENSP00000257290,9606.ENSP00000261769,9606.ENSP00000262160,9606.ENSP00000263321,9606.ENSP00000263967,9606.ENSP00000264414,9606.ENSP00000264731,9606.ENSP00000265131,9606.ENSP00000275493,9606.ENSP00000278616,9606.ENSP00000279873,9606.ENSP00000286301,9606.ENSP00000293328,9606.ENSP00000302486,9606.ENSP00000317272,…	HGF,GLI1,SMO,NOTCH2,PDGFRA,CDH1,SMAD2,TYR,PIK3CA,CUL3,TP63,TNC,EGFR,ATM,ARID5B,CSF1R,STAT5B,MAP2K1,MET,EZH2,PGR,PTCH1,SMAD3,SMARCB1,SMAD4,ERBB4,NF1,BMPR1A,SRC,ASXL1,IRS2,EXT1,NKX3-1,JAK2,ARHGAP5,ASH1L,PLXNA1,NCOR2,RAF1,ESR1,FGFR2,BRAF,HIF1A,HNF1A,AKT1,CTNNB1,CTC1,NOTCH1,ARHGAP35
GO Process	GO:0006325	Chromatin organization	59	612	0.59	1.57	5.06e-16	9606.ENSP00000259021,9606.ENSP00000262189,9606.ENSP00000263062,9606.ENSP00000263253,9606.ENSP00000264183,9606.ENSP00000264674,9606.ENSP00000264731,9606.ENSP00000265713,9606.ENSP00000267163,9606.ENSP00000268712,9606.ENSP00000269305,9606.ENSP00000271640,9606.ENSP00000296930,9606.ENSP00000301067,9606.ENSP00000302967,9606.ENSP00000306682,9606.ENSP00000307208,9606.ENSP00000313983,9606.ENSP00000316578,…	KAT7,KMT2C,EPC1,EP300,ARID4B,MECOM,TP63,KAT6A,RB1,NCOR1,TP53,SETDB1,NPM1,KMT2D,HDAC3,PPM1D,BPTF,NSD3,SUZ12,EZH2,ARID1A,SMARCE1,ARID2,SF3B1,MEN1,EED,SMARCB1,SMARCA4,ARID4A,TRRAP,H3-3A,CHD1L,RAD54L,CHD6,ASXL1,CHD3,ABRAXAS1,JAK2,NSD2,ASH1L,BAZ2B,CHD2,SMARCD1,PBRM1,SETD2,NSD1,CHD9,FOXA2,ESR1,HDAC9,KMT2A,HNF1A,CHD4,TET2,NAP1L1,ARID1B,CTCF,CHD8,PRKCB
GO Process	GO:1903706	Regulation of hemopoiesis	48	410	0.68	1.75	7.71e-16	9606.ENSP00000216373,9606.ENSP00000241416,9606.ENSP00000245414,9606.ENSP00000256646,9606.ENSP00000259021,9606.ENSP00000264657,9606.ENSP00000265713,9606.ENSP00000267163,9606.ENSP00000269571,9606.ENSP00000287647,9606.ENSP00000293328,9606.ENSP00000306157,9606.ENSP00000310244,9606.ENSP00000320485,9606.ENSP00000323967,9606.ENSP00000331504,9606.ENSP00000335044,9606.ENSP00000337386,9606.ENSP00000340874,…	SOS2,ACVR2A,IRF1,NOTCH2,KAT7,STAT3,KAT6A,RB1,ERBB2,FANCD2,STAT5B,IL7R,RASGRP1,ARID1A,SMARCE1,FES,ARID2,ZFP36L1,MEF2C,SMARCB1,SMARCA4,NF1,CASP8,ZEB1,MTOR,PRDM1,SYK,FANCA,SMARCD1,CARD11,BCL6,SOS1,PBRM1,MITF,HLA-B,RHOA,CBFB,BRAF,DROSHA,PIK3R1,JAK3,HIF1A,ACVR1B,CNOT4,FBXW7,FOXP1,ARID1B,CTNNB1
GO Process	GO:0001701	In utero embryonic development	47	393	0.69	1.77	8.05e-16	9606.ENSP00000216181,9606.ENSP00000228251,9606.ENSP00000233146,9606.ENSP00000246868,9606.ENSP00000249373,9606.ENSP00000256646,9606.ENSP00000257290,9606.ENSP00000260408,9606.ENSP00000261584,9606.ENSP00000262160,9606.ENSP00000263734,9606.ENSP00000264414,9606.ENSP00000265433,9606.ENSP00000269305,9606.ENSP00000275493,9606.ENSP00000280551,9606.ENSP00000299259,9606.ENSP00000302486,9606.ENSP00000307208,…	MYH9,YBX3,MSH2,SBDS,SMO,NOTCH2,PDGFRA,ADAM10,PALB2,SMAD2,EPAS1,CUL3,NBN,TP53,EGFR,SEC24D,COPS2,MAP2K1,BPTF,CNOT1,PTCH1,SMAD3,ZFP36L1,RTN4,SMARCB1,SMAD4,TJP1,CNOT3,CASP8,PRDM1,TENT5C,BMPR1A,STK4,BRCA2,ERCC2,SIN3A,SETD2,BIRC6,ACVR1,FGFR2,HIF1A,HNF1A,ACVR1B,AKT1,CHD8,CTNNB1,NOTCH1
GO Process	GO:0002521	Leukocyte differentiation	47	396	0.68	1.76	1.05e-15	9606.ENSP00000027335,9606.ENSP00000216181,9606.ENSP00000222254,9606.ENSP00000233146,9606.ENSP00000241453,9606.ENSP00000245414,9606.ENSP00000246657,9606.ENSP00000256646,9606.ENSP00000258886,9606.ENSP00000259021,9606.ENSP00000262741,9606.ENSP00000263253,9606.ENSP00000264657,9606.ENSP00000268638,9606.ENSP00000269305,9606.ENSP00000269571,9606.ENSP00000278616,9606.ENSP00000286301,9606.ENSP00000293328,…	CDH17,MYH9,PIK3R2,MSH2,FLT3,IRF1,CCR7,NOTCH2,IREB2,KAT7,PIK3R3,EP300,STAT3,IRF8,TP53,ERBB2,ATM,CSF1R,STAT5B,TSC1,IL7R,EZH2,ZFP36L1,PAX5,NF1,CASP8,MTOR,SRC,SYK,PIK3CD,GPS2,CARD11,BCL6,MITF,RHOA,HDAC9,CBFB,BRAF,KLF6,PIK3R1,JAK3,TSHR,TET2,VAV1,PLCG2,FOXP1,CTNNB1
GO Process	GO:0006796	Phosphate-containing compound metabolic process	111	1877	0.38	1.12	1.05e-15	9606.ENSP00000074304,9606.ENSP00000217244,9606.ENSP00000222254,9606.ENSP00000236959,9606.ENSP00000241416,9606.ENSP00000241453,9606.ENSP00000244007,9606.ENSP00000250003,9606.ENSP00000257290,9606.ENSP00000260408,9606.ENSP00000261461,9606.ENSP00000261716,9606.ENSP00000262160,9606.ENSP00000262741,9606.ENSP00000263881,9606.ENSP00000263923,9606.ENSP00000263967,9606.ENSP00000264657,9606.ENSP00000264705,…	INPP4A,CSNK2A1,PIK3R2,ATIC,ACVR2A,FLT3,PLCG1,MYOD1,PDGFRA,ADAM10,PPP2R5A,TAOK1,SMAD2,PIK3R3,MAP4K3,KDR,PIK3CA,STAT3,CAD,SDHA,MAP3K13,ERBB3,ERBB2,EGFR,NTRK2,ATM,EPHA4,FLT1,CSF1R,BUB1B,WNK2,COPS2,SDHAF2,MAP2K1,PPM1D,EIF2AK3,PRKACA,MAP3K11,CLSPN,MET,SHMT1,PPP2R1A,FES,PTPRB,PTPRU,EPHA3,TRIO,NT5C2,WNK1,ERBB4,ATR,DLG1,MAGI2,RET,ACSL3,TRRAP,PTPRF,MTOR,H3-3A,PIK3C2B,RNASEL,DDR2,SDHC,ROS1,PIP5K1A,EPHA7,MI…
GO Process	GO:0019538	Protein metabolic process	178	3910	0.27	0.92	1.54e-15	9606.ENSP00000216181,9606.ENSP00000217244,9606.ENSP00000229769,9606.ENSP00000231368,9606.ENSP00000231948,9606.ENSP00000235372,9606.ENSP00000241052,9606.ENSP00000241416,9606.ENSP00000241453,9606.ENSP00000250003,9606.ENSP00000253693,9606.ENSP00000257290,9606.ENSP00000257430,9606.ENSP00000259021,9606.ENSP00000260408,9606.ENSP00000261461,9606.ENSP00000261479,9606.ENSP00000261609,9606.ENSP00000261712,…	MYH9,CSNK2A1,FANCE,LNPEP,CRBN,PRDM2,CAT,ACVR2A,FLT3,MYOD1,CAPN7,PDGFRA,APC,KAT7,ADAM10,PPP2R5A,PSMA6,HERC2,PSMD11,TAOK1,SMAD2,KMT2C,ARFGEF1,CREBBP,SMURF2,EPC1,EP300,MAP4K3,KDR,ARID4B,CUL3,MECOM,CAD,MAP3K13,KAT6A,ERBB3,ERBB2,SETDB1,EGFR,NTRK2,ATM,EPHA4,FLT1,CSF1R,WNK2,COPS2,KMT2D,SDHAF2,MAP2K1,HDAC3,PPM1D,EIF2AK3,PRKACA,MAP3K11,CLSPN,MKRN3,NSD3,PER1,NUP98,SUZ12,MET,SHMT1,EZH2,PPP2R1A,EIF4A2,CUL1,F…
GO Process	GO:0001775	Cell activation	62	693	0.56	1.47	1.83e-15	9606.ENSP00000027335,9606.ENSP00000216181,9606.ENSP00000222254,9606.ENSP00000231790,9606.ENSP00000233146,9606.ENSP00000241453,9606.ENSP00000245414,9606.ENSP00000246657,9606.ENSP00000249373,9606.ENSP00000256646,9606.ENSP00000257290,9606.ENSP00000259021,9606.ENSP00000260408,9606.ENSP00000262741,9606.ENSP00000263253,9606.ENSP00000263967,9606.ENSP00000264657,9606.ENSP00000265433,9606.ENSP00000268184,…	CDH17,MYH9,PIK3R2,MLH1,MSH2,FLT3,IRF1,CCR7,SMO,NOTCH2,PDGFRA,KAT7,ADAM10,PIK3R3,EP300,PIK3CA,STAT3,NBN,CRTC3,IRF8,TP53,ERBB2,ATM,STAT5B,TSC1,IL7R,RASGRP1,EZH2,SMAD3,ZFP36L1,MEF2C,SMAD4,DLG1,FN1,PAX5,CASP8,MTOR,SRC,SYK,PIK3CD,JAK2,GPS2,CARD11,LCP1,EPHB2,BCL6,PRF1,RHOA,HDAC9,CBFB,BRAF,KLF6,PIK3R1,JAK3,TSHR,VAV1,PLCG2,FOXP1,CTNNB1,PRKCB,CBLB,PIK3CB
GO Process	GO:0045937	Positive regulation of phosphate metabolic process	72	912	0.51	1.36	1.95e-15	9606.ENSP00000222390,9606.ENSP00000241416,9606.ENSP00000241453,9606.ENSP00000246657,9606.ENSP00000257290,9606.ENSP00000261461,9606.ENSP00000261716,9606.ENSP00000262741,9606.ENSP00000263923,9606.ENSP00000263967,9606.ENSP00000265026,9606.ENSP00000265433,9606.ENSP00000267101,9606.ENSP00000269305,9606.ENSP00000269571,9606.ENSP00000275493,9606.ENSP00000277120,9606.ENSP00000278616,9606.ENSP00000281821,…	HGF,ACVR2A,FLT3,CCR7,PDGFRA,PPP2R5A,TAOK1,PIK3R3,KDR,PIK3CA,MAP3K13,NBN,ERBB3,TP53,ERBB2,EGFR,NTRK2,ATM,EPHA4,FLT1,CSF1R,NPM1,MAP2K1,HDAC3,MAP3K11,RASGRP1,CLSPN,MET,EZH2,MRE11,SMAD3,HSP90AA1,EPHA3,MEF2C,WNK1,SMAD4,ERBB4,DLG1,MAGI2,RET,RAC1,ACSL3,FXR1,MTOR,DDR2,ROS1,EPHA7,BMPR1A,STK4,SRC,BMPR2,SYK,RAD50,NKX3-1,JAK2,ALK,MAP3K4,EPHB2,FGFR1,RHOA,RAF1,ACVR1,FGFR2,MAP2K4,HFE,BRAF,HIF1A,HNF1A,AKT1,FBXW7…
GO Process	GO:0042327	Positive regulation of phosphorylation	68	826	0.52	1.39	2.32e-15	9606.ENSP00000222390,9606.ENSP00000241416,9606.ENSP00000241453,9606.ENSP00000246657,9606.ENSP00000257290,9606.ENSP00000261716,9606.ENSP00000262741,9606.ENSP00000263923,9606.ENSP00000263967,9606.ENSP00000265026,9606.ENSP00000265433,9606.ENSP00000267101,9606.ENSP00000269305,9606.ENSP00000269571,9606.ENSP00000275493,9606.ENSP00000277120,9606.ENSP00000278616,9606.ENSP00000281821,9606.ENSP00000282397,…	HGF,ACVR2A,FLT3,CCR7,PDGFRA,TAOK1,PIK3R3,KDR,PIK3CA,MAP3K13,NBN,ERBB3,TP53,ERBB2,EGFR,NTRK2,ATM,EPHA4,FLT1,CSF1R,NPM1,MAP2K1,HDAC3,MAP3K11,RASGRP1,CLSPN,MET,EZH2,MRE11,HSP90AA1,EPHA3,MEF2C,WNK1,SMAD4,ERBB4,DLG1,RET,RAC1,FXR1,MTOR,DDR2,ROS1,EPHA7,BMPR1A,STK4,SRC,BMPR2,SYK,RAD50,NKX3-1,JAK2,ALK,MAP3K4,EPHB2,FGFR1,RHOA,RAF1,ACVR1,FGFR2,MAP2K4,HFE,BRAF,HIF1A,HNF1A,AKT1,FBXW7,PLCG2,PTPN11
GO Process	GO:0051247	Positive regulation of protein metabolic process	96	1512	0.41	1.16	3.83e-15	9606.ENSP00000216181,9606.ENSP00000217244,9606.ENSP00000222390,9606.ENSP00000228251,9606.ENSP00000241416,9606.ENSP00000241453,9606.ENSP00000246657,9606.ENSP00000257430,9606.ENSP00000259021,9606.ENSP00000261461,9606.ENSP00000261716,9606.ENSP00000262741,9606.ENSP00000263923,9606.ENSP00000263967,9606.ENSP00000264414,9606.ENSP00000264657,9606.ENSP00000265026,9606.ENSP00000265433,9606.ENSP00000267101,…	MYH9,CSNK2A1,HGF,YBX3,ACVR2A,FLT3,CCR7,APC,KAT7,PPP2R5A,TAOK1,PIK3R3,KDR,PIK3CA,CUL3,STAT3,MAP3K13,NBN,ERBB3,TP53,ERBB2,EGFR,NTRK2,ATM,EPHA4,FLT1,CSF1R,PSME3,NPM1,MAP2K1,HDAC3,EIF2AK3,MAP3K11,RASGRP1,FANCI,CLSPN,PABPC1,NSD3,EZH2,MRE11,SMAD3,HSP90AA1,SF3B1,MEF2C,SMARCB1,WNK1,SMAD4,ERBB4,DLG1,MAGI2,FN1,RET,RAC1,FXR1,CASP8,PLXNB2,MTOR,DHX9,FASLG,DDR2,EPHA7,SYNCRIP,RPL5,BMPR1A,STK4,SRC,BMPR2,SYK,RAD5…
GO Process	GO:0016477	Cell migration	71	903	0.5	1.34	3.99e-15	9606.ENSP00000216181,9606.ENSP00000222390,9606.ENSP00000244007,9606.ENSP00000246657,9606.ENSP00000246868,9606.ENSP00000249373,9606.ENSP00000257290,9606.ENSP00000257430,9606.ENSP00000261023,9606.ENSP00000261800,9606.ENSP00000262741,9606.ENSP00000263923,9606.ENSP00000263967,9606.ENSP00000264414,9606.ENSP00000264741,9606.ENSP00000265036,9606.ENSP00000275493,9606.ENSP00000277120,9606.ENSP00000279873,…	MYH9,HGF,PLCG1,CCR7,SBDS,SMO,PDGFRA,APC,ITGAV,FAT2,PIK3R3,KDR,PIK3CA,CUL3,ITGA9,DEPDC1B,EGFR,NTRK2,ARID5B,EPHA4,FLT1,STAT5B,MET,PTPRB,HSP90AA1,EPHA3,RTN4,STARD13,MEF2C,WNK1,ERBB4,FN1,RET,RAC1,NF1,PTPRF,NCKAP1,PIK3C2B,ASPM,PIP5K1A,SRC,SYK,IRS2,CTTN,PIK3CD,EXT1,PLXNA1,LIMA1,LCP1,EPHB2,CTNNA2,SOS1,SETD2,CXCR4,DCC,FGFR1,RHOA,ACVR1,FAT1,PIK3R1,FAT3,HIF1A,AKT1,VAV1,TNFAIP3,PTPN11,CTNNB1,NOTCH1,MRTFA,AR…
GO Process	GO:0046777	Protein autophosphorylation	33	189	0.85	2.1	4.21e-15	9606.ENSP00000241453,9606.ENSP00000257290,9606.ENSP00000261716,9606.ENSP00000263923,9606.ENSP00000264705,9606.ENSP00000265026,9606.ENSP00000269571,9606.ENSP00000275493,9606.ENSP00000277120,9606.ENSP00000278616,9606.ENSP00000281821,9606.ENSP00000282397,9606.ENSP00000286301,9606.ENSP00000297954,9606.ENSP00000307235,9606.ENSP00000309591,9606.ENSP00000309597,9606.ENSP00000331504,9606.ENSP00000342235,…	FLT3,PDGFRA,TAOK1,KDR,CAD,MAP3K13,ERBB2,EGFR,NTRK2,ATM,EPHA4,FLT1,CSF1R,WNK2,EIF2AK3,PRKACA,MAP3K11,FES,ERBB4,ATR,MTOR,DDR2,ROS1,STK4,SRC,SYK,JAK2,ALK,FGFR1,CDK12,FGFR2,ACVR1B,AKT1
GO Process	GO:0009719	Response to endogenous stimulus	90	1363	0.43	1.19	4.59e-15	9606.ENSP00000222254,9606.ENSP00000225792,9606.ENSP00000241052,9606.ENSP00000241416,9606.ENSP00000241453,9606.ENSP00000242057,9606.ENSP00000244007,9606.ENSP00000246657,9606.ENSP00000250003,9606.ENSP00000256646,9606.ENSP00000257290,9606.ENSP00000257430,9606.ENSP00000259008,9606.ENSP00000261349,9606.ENSP00000261769,9606.ENSP00000262160,9606.ENSP00000262741,9606.ENSP00000263253,9606.ENSP00000263967,…	PIK3R2,DDX5,CAT,ACVR2A,FLT3,AHR,PLCG1,CCR7,MYOD1,NOTCH2,PDGFRA,APC,BRIP1,LRP6,CDH1,SMAD2,PIK3R3,EP300,PIK3CA,STAT3,XRN1,RB1,TP53,ERBB2,EGFR,NTRK2,EPHA4,CYSLTR2,STAT5B,TSC1,KMT2D,PRKACA,SHMT1,EZH2,ARID1A,PGR,SMAD3,PTPRU,HSP90AA1,MEN1,ZFP36L1,EEF1A1,MEF2C,SMAD4,ERBB4,MAGI2,BLM,ZEB1,MTOR,DDR2,BMPR1A,SRC,BMPR2,SYK,IRS2,EXT1,FOXO1,NKX3-1,JAK2,DNM2,SIN3A,EXT2,USP8,EPHB2,SOS1,IDH1,FGFR1,RHOA,ACVR1,ESR1,…
GO Process	GO:0060429	Epithelium development	78	1069	0.47	1.28	4.69e-15	9606.ENSP00000219476,9606.ENSP00000228682,9606.ENSP00000241052,9606.ENSP00000249373,9606.ENSP00000256646,9606.ENSP00000261349,9606.ENSP00000261584,9606.ENSP00000262160,9606.ENSP00000263253,9606.ENSP00000263734,9606.ENSP00000263923,9606.ENSP00000264183,9606.ENSP00000264731,9606.ENSP00000265131,9606.ENSP00000269305,9606.ENSP00000275493,9606.ENSP00000278616,9606.ENSP00000281821,9606.ENSP00000285398,…	TSC2,GLI1,CAT,SMO,NOTCH2,LRP6,PALB2,SMAD2,EP300,EPAS1,KDR,ARID4B,TP63,TNC,TP53,EGFR,ATM,EPHA4,ERCC3,CSF1R,TSC1,MAP2K1,PRKACA,MET,EZH2,PGR,PTCH1,SMAD3,MEN1,ZFP36L1,STARD13,MEF2C,SMARCB1,SMAD4,ERBB4,NF2,DLG1,MAGI2,ARID4A,RET,TJP1,NF1,PLXNB2,AFDN,ROS1,PIP5K1A,PRDM1,EPHA7,BMPR1A,STK4,SRC,BMPR2,ASXL1,EXT1,NKX3-1,JAK2,ERCC2,PLXNA1,SOS1,SETD2,CXCR4,NFATC4,RHOA,ACVR1,ESR1,FAT1,FGFR2,HIF1A,TJP2,ACVR1B,CEP…
GO Process	GO:0033043	Regulation of organelle organization	83	1190	0.45	1.24	4.78e-15	9606.ENSP00000219476,9606.ENSP00000222254,9606.ENSP00000222390,9606.ENSP00000246657,9606.ENSP00000256646,9606.ENSP00000257290,9606.ENSP00000257430,9606.ENSP00000261716,9606.ENSP00000262215,9606.ENSP00000263253,9606.ENSP00000263923,9606.ENSP00000263967,9606.ENSP00000264414,9606.ENSP00000264951,9606.ENSP00000265433,9606.ENSP00000267163,9606.ENSP00000269305,9606.ENSP00000271640,9606.ENSP00000274376,…	TSC2,PIK3R2,HGF,CCR7,NOTCH2,PDGFRA,APC,TAOK1,ARFGEF1,EP300,KDR,PIK3CA,CUL3,XRN1,NBN,RB1,TP53,SETDB1,RASA1,ATM,CCT5,CSF1R,BUB1B,NPM1,RAD21,TSC1,MAP2K1,FEN1,MET,ARID1A,CNOT1,SMARCE1,MRE11,CLASP2,FES,SMAD3,ARID2,EPHA3,SMARCB1,SMAD4,ATR,SMARCA4,NF2,DLG1,TJP1,RAC1,SFPQ,POT1,RHOT1,RTEL1,NCKAP1,MTOR,H3-3A,SRC,CTTN,RAD50,PTPRD,DNM2,MAP3K4,LIMA1,SIN3A,SMARCD1,LCP1,CTNNA2,GPSM2,PBRM1,PARN,CYLD,RHOA,BRAF,AB…
GO Process	GO:0030098	Lymphocyte differentiation	39	279	0.75	1.88	4.83e-15	9606.ENSP00000027335,9606.ENSP00000222254,9606.ENSP00000233146,9606.ENSP00000241453,9606.ENSP00000245414,9606.ENSP00000246657,9606.ENSP00000256646,9606.ENSP00000259021,9606.ENSP00000262741,9606.ENSP00000263253,9606.ENSP00000264657,9606.ENSP00000268638,9606.ENSP00000269305,9606.ENSP00000269571,9606.ENSP00000278616,9606.ENSP00000293328,9606.ENSP00000298552,9606.ENSP00000306157,9606.ENSP00000320147,…	CDH17,PIK3R2,MSH2,FLT3,IRF1,CCR7,NOTCH2,KAT7,PIK3R3,EP300,STAT3,IRF8,TP53,ERBB2,ATM,STAT5B,TSC1,IL7R,EZH2,ZFP36L1,PAX5,MTOR,SYK,PIK3CD,GPS2,CARD11,BCL6,RHOA,HDAC9,CBFB,BRAF,KLF6,PIK3R1,JAK3,TSHR,VAV1,PLCG2,FOXP1,CTNNB1
GO Process	GO:0045321	Leukocyte activation	55	574	0.59	1.51	8.52e-15	9606.ENSP00000027335,9606.ENSP00000216181,9606.ENSP00000222254,9606.ENSP00000231790,9606.ENSP00000233146,9606.ENSP00000241453,9606.ENSP00000245414,9606.ENSP00000246657,9606.ENSP00000256646,9606.ENSP00000259021,9606.ENSP00000260408,9606.ENSP00000262741,9606.ENSP00000263253,9606.ENSP00000264657,9606.ENSP00000265433,9606.ENSP00000268184,9606.ENSP00000268638,9606.ENSP00000269305,9606.ENSP00000269571,…	CDH17,MYH9,PIK3R2,MLH1,MSH2,FLT3,IRF1,CCR7,NOTCH2,KAT7,ADAM10,PIK3R3,EP300,STAT3,NBN,CRTC3,IRF8,TP53,ERBB2,ATM,STAT5B,TSC1,IL7R,RASGRP1,EZH2,SMAD3,ZFP36L1,MEF2C,DLG1,PAX5,CASP8,MTOR,SYK,PIK3CD,JAK2,GPS2,CARD11,LCP1,EPHB2,BCL6,PRF1,RHOA,HDAC9,CBFB,BRAF,KLF6,PIK3R1,JAK3,TSHR,VAV1,PLCG2,FOXP1,CTNNB1,PRKCB,CBLB
GO Process	GO:1903131	Mononuclear cell differentiation	41	321	0.71	1.77	1.27e-14	9606.ENSP00000027335,9606.ENSP00000216181,9606.ENSP00000222254,9606.ENSP00000233146,9606.ENSP00000241453,9606.ENSP00000245414,9606.ENSP00000246657,9606.ENSP00000256646,9606.ENSP00000259021,9606.ENSP00000262741,9606.ENSP00000263253,9606.ENSP00000264657,9606.ENSP00000268638,9606.ENSP00000269305,9606.ENSP00000269571,9606.ENSP00000278616,9606.ENSP00000286301,9606.ENSP00000293328,9606.ENSP00000298552,…	CDH17,MYH9,PIK3R2,MSH2,FLT3,IRF1,CCR7,NOTCH2,KAT7,PIK3R3,EP300,STAT3,IRF8,TP53,ERBB2,ATM,CSF1R,STAT5B,TSC1,IL7R,EZH2,ZFP36L1,PAX5,MTOR,SYK,PIK3CD,GPS2,CARD11,BCL6,RHOA,HDAC9,CBFB,BRAF,KLF6,PIK3R1,JAK3,TSHR,VAV1,PLCG2,FOXP1,CTNNB1
GO Process	GO:0043408	Regulation of MAPK cascade	59	668	0.55	1.42	1.86e-14	9606.ENSP00000222254,9606.ENSP00000222390,9606.ENSP00000241453,9606.ENSP00000246657,9606.ENSP00000256646,9606.ENSP00000257290,9606.ENSP00000261716,9606.ENSP00000263923,9606.ENSP00000264674,9606.ENSP00000265026,9606.ENSP00000268712,9606.ENSP00000269571,9606.ENSP00000275493,9606.ENSP00000277120,9606.ENSP00000281821,9606.ENSP00000282397,9606.ENSP00000286301,9606.ENSP00000297954,9606.ENSP00000302486,…	PIK3R2,HGF,FLT3,CCR7,NOTCH2,PDGFRA,TAOK1,KDR,MECOM,MAP3K13,NCOR1,ERBB2,EGFR,NTRK2,EPHA4,FLT1,CSF1R,WNK2,MAP2K1,HDAC3,MAP3K11,RASGRP1,PER1,EZH2,PPP2R1A,MEN1,MEF2C,SMAD4,ERBB4,NF2,DLG1,FN1,RET,NF1,DDR2,ROS1,EPHA7,STK4,SRC,SYK,FOXO1,JAK2,ALK,MAP3K4,ASH1L,GPS2,EPHB2,CYLD,FGFR1,RAF1,FGFR2,MAP2K4,BRAF,FBXW7,PLCG2,PTPN11,CTNNB1,NOTCH1,PIK3CB
GO Process	GO:0007049	Cell cycle	84	1246	0.44	1.19	1.91e-14	9606.ENSP00000216181,9606.ENSP00000217244,9606.ENSP00000222390,9606.ENSP00000231790,9606.ENSP00000233146,9606.ENSP00000242057,9606.ENSP00000246868,9606.ENSP00000257430,9606.ENSP00000259008,9606.ENSP00000261716,9606.ENSP00000263253,9606.ENSP00000264414,9606.ENSP00000264731,9606.ENSP00000265433,9606.ENSP00000265872,9606.ENSP00000267163,9606.ENSP00000268712,9606.ENSP00000269305,9606.ENSP00000274376,…	MYH9,CSNK2A1,HGF,MLH1,MSH2,AHR,SBDS,APC,BRIP1,TAOK1,EP300,CUL3,TP63,NBN,CCAR1,RB1,NCOR1,TP53,RASA1,ATM,ANK3,XPC,BUB1B,FANCD2,STAT5B,PSME3,NPM1,RAD21,WRN,HDAC3,FEN1,PPM1D,MAP3K11,FANCI,CLSPN,EZH2,POLE,PPP2R1A,MRE11,CUL1,KLHDC8B,CLASP2,FES,RAD51C,MEN1,SMARCB1,DLG1,BLM,MLH3,RTEL1,MYH10,AHCTF1,ASPM,RAD54L,SRC,TFDP1,RAD50,MCM8,BRCA2,CHD3,ABRAXAS1,STAG1,DNM2,FANCA,USP8,GPSM2,PBRM1,SETD2,CYLD,PPP6C,BIRC…
GO Process	GO:0051347	Positive regulation of transferase activity	55	586	0.58	1.48	1.91e-14	9606.ENSP00000241453,9606.ENSP00000246657,9606.ENSP00000257290,9606.ENSP00000261716,9606.ENSP00000263923,9606.ENSP00000263967,9606.ENSP00000265026,9606.ENSP00000265433,9606.ENSP00000267101,9606.ENSP00000269571,9606.ENSP00000275493,9606.ENSP00000277120,9606.ENSP00000281821,9606.ENSP00000282397,9606.ENSP00000286301,9606.ENSP00000296930,9606.ENSP00000302486,9606.ENSP00000309597,9606.ENSP00000310244,…	FLT3,CCR7,PDGFRA,TAOK1,KDR,PIK3CA,MAP3K13,NBN,ERBB3,ERBB2,EGFR,NTRK2,EPHA4,FLT1,CSF1R,NPM1,MAP2K1,MAP3K11,RASGRP1,CLSPN,MET,EZH2,WRAP53,MRE11,HSP90AA1,EPHA3,MEF2C,WNK1,ERBB4,DLG1,RET,POT1,MTOR,DDR2,ROS1,EPHA7,BMPR1A,STK4,SRC,BMPR2,SYK,RAD50,JAK2,ALK,MAP3K4,RFC4,EPHB2,PARN,FGFR1,RHOA,FGFR2,HNF1A,AKT1,FBXW7,CTNNB1
GO Process	GO:0051249	Regulation of lymphocyte activation	51	508	0.61	1.54	2.07e-14	9606.ENSP00000216373,9606.ENSP00000231790,9606.ENSP00000233146,9606.ENSP00000242057,9606.ENSP00000245414,9606.ENSP00000246657,9606.ENSP00000263967,9606.ENSP00000269571,9606.ENSP00000278616,9606.ENSP00000287647,9606.ENSP00000293328,9606.ENSP00000306157,9606.ENSP00000310244,9606.ENSP00000320485,9606.ENSP00000323967,9606.ENSP00000335044,9606.ENSP00000337386,9606.ENSP00000338207,9606.ENSP00000340874,…	SOS2,MLH1,MSH2,AHR,IRF1,CCR7,PIK3CA,ERBB2,ATM,FANCD2,STAT5B,IL7R,RASGRP1,ARID1A,SMARCE1,ARID2,ZFP36L1,LMO1,MEF2C,SMARCB1,SMARCA4,DLG1,ZEB1,PRDM1,SRC,SYK,IRS2,JAK2,TP53BP1,NSD2,FANCA,SMARCD1,CARD11,EPHB2,BCL6,SOS1,PBRM1,RHOA,CBFB,HFE,BRAF,DROSHA,ABL2,JAK3,AKT1,VAV1,TNFAIP3,PTPN11,ARID1B,CTNNB1,CBLB
GO Process	GO:0016570	Histone modification	45	396	0.66	1.65	2.08e-14	9606.ENSP00000235372,9606.ENSP00000250003,9606.ENSP00000259021,9606.ENSP00000262189,9606.ENSP00000262367,9606.ENSP00000263062,9606.ENSP00000263253,9606.ENSP00000264183,9606.ENSP00000264674,9606.ENSP00000265713,9606.ENSP00000271640,9606.ENSP00000278616,9606.ENSP00000301067,9606.ENSP00000302967,9606.ENSP00000313983,9606.ENSP00000314420,9606.ENSP00000316578,9606.ENSP00000320147,9606.ENSP00000337088,…	PRDM2,MYOD1,KAT7,KMT2C,CREBBP,EPC1,EP300,ARID4B,MECOM,KAT6A,SETDB1,ATM,KMT2D,HDAC3,NSD3,PER1,SUZ12,EZH2,MEN1,EED,ARID4A,SFPQ,TRRAP,H3-3A,PRDM1,ASXL1,BRCA2,CHD3,ABRAXAS1,JAK2,NSD2,ASH1L,SIN3A,BCL6,SETD2,NSD1,HDAC9,CLOCK,KMT2A,HNF1A,MED24,CHD4,TET2,PRKCB,SETBP1
GO Process	GO:0030335	Positive regulation of cell migration	52	529	0.6	1.52	2.28e-14	9606.ENSP00000222390,9606.ENSP00000228682,9606.ENSP00000244007,9606.ENSP00000246657,9606.ENSP00000249373,9606.ENSP00000253693,9606.ENSP00000257290,9606.ENSP00000257430,9606.ENSP00000260408,9606.ENSP00000261023,9606.ENSP00000262435,9606.ENSP00000262741,9606.ENSP00000263923,9606.ENSP00000264657,9606.ENSP00000265872,9606.ENSP00000275493,9606.ENSP00000278616,9606.ENSP00000281821,9606.ENSP00000282397,…	HGF,GLI1,PLCG1,CCR7,SMO,CAPN7,PDGFRA,APC,ADAM10,ITGAV,SMURF2,PIK3R3,KDR,STAT3,CCAR1,EGFR,ATM,EPHA4,FLT1,CSF1R,MET,CLASP2,SMAD3,RTN4,WNK1,FN1,RET,TJP1,RAC1,MTOR,DDR2,STK4,SRC,BMPR2,IRS2,PIK3CD,JAK2,EPHB2,CXCR4,FGFR1,RHOA,ACVR1,HDAC9,ABL2,PIK3R1,HIF1A,ACVR1B,AKT1,PLCG2,FOXP1,NOTCH1,PIK3CB
GO Process	GO:0042113	B cell activation	32	189	0.84	2.01	2.56e-14	9606.ENSP00000027335,9606.ENSP00000222254,9606.ENSP00000231790,9606.ENSP00000233146,9606.ENSP00000241453,9606.ENSP00000256646,9606.ENSP00000262741,9606.ENSP00000263253,9606.ENSP00000265433,9606.ENSP00000268638,9606.ENSP00000269305,9606.ENSP00000278616,9606.ENSP00000293328,9606.ENSP00000306157,9606.ENSP00000310244,9606.ENSP00000320147,9606.ENSP00000340874,9606.ENSP00000350844,9606.ENSP00000351273,…	CDH17,PIK3R2,MLH1,MSH2,FLT3,NOTCH2,PIK3R3,EP300,NBN,IRF8,TP53,ATM,STAT5B,IL7R,RASGRP1,EZH2,MEF2C,PAX5,CASP8,SYK,PIK3CD,GPS2,CARD11,EPHB2,BCL6,HDAC9,KLF6,PIK3R1,JAK3,TSHR,PLCG2,PRKCB
GO Process	GO:0033674	Positive regulation of kinase activity	50	494	0.61	1.54	3.02e-14	9606.ENSP00000241453,9606.ENSP00000246657,9606.ENSP00000257290,9606.ENSP00000261716,9606.ENSP00000263923,9606.ENSP00000263967,9606.ENSP00000265026,9606.ENSP00000265433,9606.ENSP00000267101,9606.ENSP00000269571,9606.ENSP00000275493,9606.ENSP00000277120,9606.ENSP00000281821,9606.ENSP00000282397,9606.ENSP00000286301,9606.ENSP00000296930,9606.ENSP00000302486,9606.ENSP00000309597,9606.ENSP00000310244,…	FLT3,CCR7,PDGFRA,TAOK1,KDR,PIK3CA,MAP3K13,NBN,ERBB3,ERBB2,EGFR,NTRK2,EPHA4,FLT1,CSF1R,NPM1,MAP2K1,MAP3K11,RASGRP1,CLSPN,MET,EZH2,MRE11,HSP90AA1,EPHA3,MEF2C,WNK1,ERBB4,DLG1,RET,MTOR,DDR2,ROS1,EPHA7,BMPR1A,STK4,SRC,BMPR2,SYK,RAD50,JAK2,ALK,MAP3K4,EPHB2,FGFR1,RHOA,FGFR2,HNF1A,AKT1,FBXW7
GO Process	GO:1902105	Regulation of leukocyte differentiation	40	315	0.71	1.74	3.45e-14	9606.ENSP00000216373,9606.ENSP00000245414,9606.ENSP00000256646,9606.ENSP00000267163,9606.ENSP00000269571,9606.ENSP00000287647,9606.ENSP00000293328,9606.ENSP00000306157,9606.ENSP00000310244,9606.ENSP00000320485,9606.ENSP00000323967,9606.ENSP00000331504,9606.ENSP00000335044,9606.ENSP00000337386,9606.ENSP00000340883,9606.ENSP00000343896,9606.ENSP00000351015,9606.ENSP00000351273,9606.ENSP00000354487,…	SOS2,IRF1,NOTCH2,RB1,ERBB2,FANCD2,STAT5B,IL7R,RASGRP1,ARID1A,SMARCE1,FES,ARID2,ZFP36L1,SMARCB1,SMARCA4,NF1,CASP8,ZEB1,MTOR,PRDM1,SYK,FANCA,SMARCD1,CARD11,BCL6,SOS1,PBRM1,MITF,HLA-B,RHOA,CBFB,BRAF,DROSHA,PIK3R1,JAK3,FBXW7,FOXP1,ARID1B,CTNNB1
GO Process	GO:0031401	Positive regulation of protein modification process	74	1018	0.47	1.25	3.73e-14	9606.ENSP00000222390,9606.ENSP00000241416,9606.ENSP00000241453,9606.ENSP00000246657,9606.ENSP00000259021,9606.ENSP00000261461,9606.ENSP00000261716,9606.ENSP00000262741,9606.ENSP00000263923,9606.ENSP00000263967,9606.ENSP00000264414,9606.ENSP00000265026,9606.ENSP00000265433,9606.ENSP00000267101,9606.ENSP00000269305,9606.ENSP00000269571,9606.ENSP00000275493,9606.ENSP00000277120,9606.ENSP00000278616,…	HGF,ACVR2A,FLT3,CCR7,KAT7,PPP2R5A,TAOK1,PIK3R3,KDR,PIK3CA,CUL3,MAP3K13,NBN,ERBB3,TP53,ERBB2,EGFR,NTRK2,ATM,EPHA4,FLT1,CSF1R,NPM1,MAP2K1,HDAC3,MAP3K11,RASGRP1,FANCI,CLSPN,NSD3,EZH2,MRE11,HSP90AA1,SF3B1,MEF2C,SMARCB1,WNK1,SMAD4,ERBB4,DLG1,MAGI2,RET,RAC1,FXR1,MTOR,DDR2,EPHA7,BMPR1A,STK4,SRC,BMPR2,SYK,RAD50,NKX3-1,JAK2,ALK,MAP3K4,BCL6,ARNTL,FGFR1,RHOA,RAF1,ACVR1,MAP2K4,HFE,BRAF,KMT2A,HNF1A,AKT1,FBXW7…
GO Process	GO:0065008	Regulation of biological quality	166	3654	0.27	0.89	3.95e-14	9606.ENSP00000216181,9606.ENSP00000216373,9606.ENSP00000222254,9606.ENSP00000228251,9606.ENSP00000231368,9606.ENSP00000231790,9606.ENSP00000241453,9606.ENSP00000246657,9606.ENSP00000249373,9606.ENSP00000254108,9606.ENSP00000257290,9606.ENSP00000257430,9606.ENSP00000258886,9606.ENSP00000260408,9606.ENSP00000261023,9606.ENSP00000261349,9606.ENSP00000261716,9606.ENSP00000262160,9606.ENSP00000262187,…	MYH9,SOS2,PIK3R2,YBX3,LNPEP,MLH1,FLT3,CCR7,SMO,FUS,PDGFRA,APC,IREB2,ADAM10,ITGAV,LRP6,TAOK1,SMAD2,RHEB,ARFGEF1,CREBBP,EP300,EPAS1,KDR,PIK3CA,CUL3,CNTNAP1,STAT3,TP63,MAP3K13,ABCB4,RB1,CRTC3,TP53,RASA1,NTRK2,CCT5,ANK3,EPHA4,CSF1R,GNAQ,STAT5B,NPM1,WNK2,TSC1,HDAC3,IL7R,ACO1,PRKACA,PABPC1,MET,EZH2,CNOT1,CLASP2,PTCH1,SMAD3,ARID2,HSP90AA1,MEN1,ZFP36L1,RTN4,MEF2C,WNK1,SMAD4,ERBB4,NF2,DLG1,THRAP3,FN1,ARID…
GO Process	GO:0071495	Cellular response to endogenous stimulus	77	1103	0.45	1.21	6.82e-14	9606.ENSP00000222254,9606.ENSP00000225792,9606.ENSP00000241416,9606.ENSP00000241453,9606.ENSP00000242057,9606.ENSP00000244007,9606.ENSP00000250003,9606.ENSP00000256646,9606.ENSP00000257290,9606.ENSP00000257430,9606.ENSP00000259008,9606.ENSP00000261769,9606.ENSP00000262160,9606.ENSP00000262741,9606.ENSP00000263967,9606.ENSP00000264657,9606.ENSP00000264951,9606.ENSP00000267163,9606.ENSP00000269305,…	PIK3R2,DDX5,ACVR2A,FLT3,AHR,PLCG1,MYOD1,NOTCH2,PDGFRA,APC,BRIP1,CDH1,SMAD2,PIK3R3,PIK3CA,STAT3,XRN1,RB1,TP53,ERBB2,EGFR,NTRK2,EPHA4,CYSLTR2,STAT5B,PRKACA,SHMT1,EZH2,ARID1A,PGR,SMAD3,MEN1,ZFP36L1,EEF1A1,MEF2C,SMAD4,ERBB4,MAGI2,BLM,ZEB1,MTOR,DDR2,BMPR1A,SRC,BMPR2,IRS2,EXT1,FOXO1,NKX3-1,JAK2,DNM2,SIN3A,EXT2,USP8,EPHB2,SOS1,FGFR1,RHOA,ACVR1,ESR1,HDAC9,FGFR2,HFE,PIK3R1,UBR5,JAK3,HSPA8,HNF1A,TSHR,ATP1A…
GO Process	GO:0008284	Positive regulation of cell population proliferation	70	945	0.48	1.25	1.05e-13	9606.ENSP00000217244,9606.ENSP00000228682,9606.ENSP00000241453,9606.ENSP00000244007,9606.ENSP00000249373,9606.ENSP00000256646,9606.ENSP00000257290,9606.ENSP00000259021,9606.ENSP00000260408,9606.ENSP00000261023,9606.ENSP00000263923,9606.ENSP00000263967,9606.ENSP00000264414,9606.ENSP00000264657,9606.ENSP00000264731,9606.ENSP00000265131,9606.ENSP00000265872,9606.ENSP00000267101,9606.ENSP00000269571,…	CSNK2A1,GLI1,FLT3,PLCG1,SMO,NOTCH2,PDGFRA,KAT7,ADAM10,ITGAV,KDR,PIK3CA,CUL3,STAT3,TP63,TNC,CCAR1,ERBB3,ERBB2,EGFR,NTRK2,EPHA4,FLT1,CSF1R,STAT5B,NPM1,KMT2D,IL7R,SUZ12,EZH2,RTN4,MEF2C,SMAD4,ERBB4,SMARCA4,DLG1,FN1,TJP1,NF1,ASPM,DHX9,FASLG,DDR2,NRAS,BMPR1A,SRC,BMPR2,SYK,IRS2,PIK3CD,NKX3-1,JAK2,SMARCD1,CARD11,EPHB2,BCL6,FGFR1,BIRC6,ESR1,FGFR2,JAK3,HIF1A,TSHR,AKT1,NAP1L1,TNFAIP3,FOXP1,CTNNB1,CTC1,NOTCH1
GO Process	GO:0007346	Regulation of mitotic cell cycle	49	493	0.61	1.49	1.13e-13	9606.ENSP00000233146,9606.ENSP00000257430,9606.ENSP00000261716,9606.ENSP00000264414,9606.ENSP00000265433,9606.ENSP00000267163,9606.ENSP00000269305,9606.ENSP00000275493,9606.ENSP00000278616,9606.ENSP00000285021,9606.ENSP00000285398,9606.ENSP00000287598,9606.ENSP00000287647,9606.ENSP00000293328,9606.ENSP00000293362,9606.ENSP00000297338,9606.ENSP00000312995,9606.ENSP00000320147,9606.ENSP00000320485,…	MSH2,APC,TAOK1,CUL3,NBN,RB1,TP53,EGFR,ATM,XPC,ERCC3,BUB1B,FANCD2,STAT5B,PSME3,RAD21,CLSPN,EZH2,ARID1A,SMARCE1,MRE11,PTCH1,ARID2,RAD51C,ZFP36L1,SMARCB1,SMARCA4,DLG1,BLM,DDR2,TFDP1,RAD50,BRCA2,ABRAXAS1,NKX3-1,ERCC2,SIN3A,SMARCD1,BCL6,PBRM1,CYLD,ACVR1,PPP2R5C,CDC27,AKT1,PTPN11,ARID1B,CTNNB1,CTC1
GO Process	GO:0001934	Positive regulation of protein phosphorylation	61	747	0.52	1.32	1.48e-13	9606.ENSP00000222390,9606.ENSP00000241416,9606.ENSP00000241453,9606.ENSP00000246657,9606.ENSP00000261716,9606.ENSP00000262741,9606.ENSP00000263923,9606.ENSP00000263967,9606.ENSP00000265026,9606.ENSP00000265433,9606.ENSP00000267101,9606.ENSP00000269305,9606.ENSP00000269571,9606.ENSP00000275493,9606.ENSP00000277120,9606.ENSP00000278616,9606.ENSP00000281821,9606.ENSP00000282397,9606.ENSP00000286301,…	HGF,ACVR2A,FLT3,CCR7,TAOK1,PIK3R3,KDR,PIK3CA,MAP3K13,NBN,ERBB3,TP53,ERBB2,EGFR,NTRK2,ATM,EPHA4,FLT1,CSF1R,NPM1,MAP2K1,HDAC3,MAP3K11,RASGRP1,CLSPN,EZH2,MRE11,HSP90AA1,MEF2C,WNK1,SMAD4,ERBB4,DLG1,RET,RAC1,FXR1,MTOR,DDR2,EPHA7,BMPR1A,STK4,SRC,BMPR2,SYK,RAD50,NKX3-1,JAK2,ALK,MAP3K4,FGFR1,RHOA,RAF1,ACVR1,MAP2K4,HFE,BRAF,HNF1A,AKT1,FBXW7,PLCG2,PTPN11
GO Process	GO:1903507	Negative regulation of nucleic acid-templated transcription	85	1324	0.42	1.13	1.67e-13	9606.ENSP00000225792,9606.ENSP00000228251,9606.ENSP00000235372,9606.ENSP00000242057,9606.ENSP00000245414,9606.ENSP00000249373,9606.ENSP00000256646,9606.ENSP00000259021,9606.ENSP00000262160,9606.ENSP00000262367,9606.ENSP00000262435,9606.ENSP00000263062,9606.ENSP00000263253,9606.ENSP00000264183,9606.ENSP00000264414,9606.ENSP00000264657,9606.ENSP00000264674,9606.ENSP00000264731,9606.ENSP00000265713,…	DDX5,YBX3,PRDM2,AHR,IRF1,SMO,NOTCH2,KAT7,SMAD2,CREBBP,SMURF2,EPC1,EP300,ARID4B,CUL3,STAT3,MECOM,TP63,KAT6A,CCAR1,RB1,IRF8,NCOR1,TP53,ARID5B,COPS2,HDAC3,BPTF,PER1,SUZ12,EZH2,CNOT1,SMARCE1,EIF4A2,MXI1,PTCH1,SMAD3,MEN1,EED,LMO1,MEF2C,SMAD4,SMARCA4,DLG1,ARID4A,SFPQ,PAX5,CUX1,ZEB1,FASLG,PRDM1,SCAI,SRC,SPEN,FOXO1,CHD3,NKX3-1,NSD2,SIN3A,ETV6,GPS2,NCOR2,BCL6,ARNTL,NFATC4,MITF,NSD1,ESR1,HDAC9,FGFR2,CBFB,C…
GO Process	GO:0070848	Response to growth factor	49	503	0.6	1.46	2.27e-13	9606.ENSP00000222390,9606.ENSP00000225792,9606.ENSP00000241052,9606.ENSP00000241416,9606.ENSP00000241453,9606.ENSP00000244007,9606.ENSP00000256646,9606.ENSP00000257290,9606.ENSP00000262160,9606.ENSP00000263923,9606.ENSP00000263967,9606.ENSP00000264657,9606.ENSP00000269305,9606.ENSP00000269571,9606.ENSP00000275493,9606.ENSP00000277120,9606.ENSP00000282397,9606.ENSP00000293328,9606.ENSP00000332973,…	HGF,DDX5,CAT,ACVR2A,FLT3,PLCG1,NOTCH2,PDGFRA,SMAD2,KDR,PIK3CA,STAT3,TP53,ERBB2,EGFR,NTRK2,FLT1,STAT5B,SMAD3,MEN1,ZFP36L1,EEF1A1,MEF2C,SMAD4,ERBB4,MAGI2,ZEB1,FASLG,DDR2,BMPR1A,SRC,BMPR2,PIK3CD,EXT1,EXT2,USP8,SOS1,FGFR1,RAF1,ACVR1,FGFR2,HFE,ACVR1B,APAF1,AKT1,PTPN11,ZFHX3,CTNNB1,NOTCH1
GO Process	GO:0048646	Anatomical structure formation involved in morphogenesis	69	938	0.48	1.23	2.31e-13	9606.ENSP00000216181,9606.ENSP00000219476,9606.ENSP00000249373,9606.ENSP00000250003,9606.ENSP00000256646,9606.ENSP00000257290,9606.ENSP00000261023,9606.ENSP00000261349,9606.ENSP00000261584,9606.ENSP00000262160,9606.ENSP00000262741,9606.ENSP00000263253,9606.ENSP00000263734,9606.ENSP00000263923,9606.ENSP00000263967,9606.ENSP00000264414,9606.ENSP00000264638,9606.ENSP00000264731,9606.ENSP00000269305,…	MYH9,TSC2,SMO,MYOD1,NOTCH2,PDGFRA,ITGAV,LRP6,PALB2,SMAD2,PIK3R3,EP300,EPAS1,KDR,PIK3CA,CUL3,CNTNAP1,TP63,TP53,ATM,FLT1,TSC1,MAP2K1,EIF2AK3,PRKACA,CNOT1,PTCH1,SMAD3,PTPRB,RTN4,MEF2C,SMAD4,NF2,FN1,RET,TJP1,NF1,CNOT3,CASP8,PLXNB2,BMPR1A,STK4,BMPR2,SYK,EXT1,NKX3-1,ERCC2,PLXNA1,EXT2,MYH11,EPHB2,BCL6,SETD2,NFATC4,FOXA2,ACVR1,FGFR2,FAT3,DICER1,HIF1A,HNF1A,CEP290,APAF1,AKT1,PTPN11,CTNNB1,NOTCH1,ARHGAP35,…
GO Process	GO:0009628	Response to abiotic stimulus	76	1107	0.45	1.18	2.39e-13	9606.ENSP00000228251,9606.ENSP00000233146,9606.ENSP00000241052,9606.ENSP00000245414,9606.ENSP00000250003,9606.ENSP00000259008,9606.ENSP00000262367,9606.ENSP00000263253,9606.ENSP00000263321,9606.ENSP00000263734,9606.ENSP00000263881,9606.ENSP00000263967,9606.ENSP00000269305,9606.ENSP00000275493,9606.ENSP00000278616,9606.ENSP00000285021,9606.ENSP00000285398,9606.ENSP00000286548,9606.ENSP00000287647,…	YBX3,MSH2,CAT,IRF1,MYOD1,BRIP1,CREBBP,EP300,TYR,EPAS1,MAP4K3,PIK3CA,TP53,EGFR,ATM,XPC,ERCC3,GNAQ,FANCD2,NPM1,WRN,TSC1,FEN1,PPM1D,EIF2AK3,PRKACA,PER1,PTCH1,SMAD3,HSP90AA1,MEN1,ZFP36L1,RTN4,SMAD4,ATR,BLM,TJP1,NF1,CASP8,MTOR,CNTNAP2,RGS7,DDR2,PRDM1,RAD54L,SRC,XPA,SDHD,EXT1,FOXO1,BRCA2,ABRAXAS1,PSIP1,NKX3-1,TP53BP1,DNM2,ERCC2,MAP3K4,MAP3K1,CXCR4,NFATC4,RHOA,RAF1,MAP2K4,BRAF,CLOCK,PIK3R1,CASP1,KMT2A,H…
GO Process	GO:0048870	Cell motility	74	1061	0.45	1.19	2.7e-13	9606.ENSP00000216181,9606.ENSP00000222390,9606.ENSP00000244007,9606.ENSP00000246657,9606.ENSP00000246868,9606.ENSP00000249373,9606.ENSP00000257290,9606.ENSP00000257430,9606.ENSP00000261023,9606.ENSP00000261800,9606.ENSP00000262741,9606.ENSP00000263923,9606.ENSP00000263967,9606.ENSP00000264414,9606.ENSP00000264741,9606.ENSP00000265036,9606.ENSP00000275493,9606.ENSP00000277120,9606.ENSP00000279873,…	MYH9,HGF,PLCG1,CCR7,SBDS,SMO,PDGFRA,APC,ITGAV,FAT2,PIK3R3,KDR,PIK3CA,CUL3,ITGA9,DEPDC1B,EGFR,NTRK2,ARID5B,EPHA4,FLT1,STAT5B,MAP2K1,MET,PTPRB,HSP90AA1,EPHA3,RTN4,STARD13,MEF2C,WNK1,ERBB4,FN1,RET,RAC1,NF1,PTPRF,NCKAP1,PIK3C2B,ASPM,PIP5K1A,SRC,SYK,IRS2,CTTN,PIK3CD,EXT1,ASH1L,PLXNA1,LIMA1,JMY,LCP1,EPHB2,CTNNA2,SOS1,SETD2,CXCR4,DCC,FGFR1,RHOA,ACVR1,FAT1,PIK3R1,FAT3,HIF1A,AKT1,VAV1,TNFAIP3,PTPN11,CTNNB…
GO Process	GO:0045892	Negative regulation of transcription, DNA-templated	84	1322	0.41	1.11	4.23e-13	9606.ENSP00000225792,9606.ENSP00000228251,9606.ENSP00000235372,9606.ENSP00000242057,9606.ENSP00000245414,9606.ENSP00000249373,9606.ENSP00000256646,9606.ENSP00000259021,9606.ENSP00000262160,9606.ENSP00000262367,9606.ENSP00000262435,9606.ENSP00000263062,9606.ENSP00000263253,9606.ENSP00000264183,9606.ENSP00000264414,9606.ENSP00000264657,9606.ENSP00000264674,9606.ENSP00000264731,9606.ENSP00000265713,…	DDX5,YBX3,PRDM2,AHR,IRF1,SMO,NOTCH2,KAT7,SMAD2,CREBBP,SMURF2,EPC1,EP300,ARID4B,CUL3,STAT3,MECOM,TP63,KAT6A,CCAR1,RB1,IRF8,NCOR1,TP53,ARID5B,COPS2,HDAC3,BPTF,PER1,SUZ12,EZH2,CNOT1,SMARCE1,MXI1,PTCH1,SMAD3,MEN1,EED,LMO1,MEF2C,SMAD4,SMARCA4,DLG1,ARID4A,SFPQ,PAX5,CUX1,ZEB1,FASLG,PRDM1,SCAI,SRC,SPEN,FOXO1,CHD3,NKX3-1,NSD2,SIN3A,ETV6,GPS2,NCOR2,BCL6,ARNTL,NFATC4,MITF,NSD1,ESR1,HDAC9,FGFR2,CBFB,CLOCK,BC…
GO Process	GO:0050865	Regulation of cell activation	56	658	0.54	1.34	4.46e-13	9606.ENSP00000216373,9606.ENSP00000231790,9606.ENSP00000233146,9606.ENSP00000242057,9606.ENSP00000245414,9606.ENSP00000246657,9606.ENSP00000257290,9606.ENSP00000263967,9606.ENSP00000269571,9606.ENSP00000278616,9606.ENSP00000286548,9606.ENSP00000287647,9606.ENSP00000293328,9606.ENSP00000306157,9606.ENSP00000310244,9606.ENSP00000320485,9606.ENSP00000323967,9606.ENSP00000331504,9606.ENSP00000335044,…	SOS2,MLH1,MSH2,AHR,IRF1,CCR7,PDGFRA,PIK3CA,ERBB2,ATM,GNAQ,FANCD2,STAT5B,IL7R,RASGRP1,ARID1A,SMARCE1,FES,ARID2,ZFP36L1,LMO1,MEF2C,SMARCB1,SMARCA4,DLG1,FN1,ZEB1,DDR2,PRDM1,SRC,SYK,IRS2,JAK2,TP53BP1,NSD2,FANCA,SMARCD1,CARD11,EPHB2,BCL6,SOS1,PBRM1,RHOA,CBFB,HFE,BRAF,DROSHA,ABL2,JAK3,AKT1,VAV1,TNFAIP3,PTPN11,ARID1B,CTNNB1,CBLB
GO Process	GO:0000003	Reproduction	91	1514	0.39	1.06	5.83e-13	9606.ENSP00000216181,9606.ENSP00000228251,9606.ENSP00000228682,9606.ENSP00000229179,9606.ENSP00000231368,9606.ENSP00000231790,9606.ENSP00000233146,9606.ENSP00000241416,9606.ENSP00000256646,9606.ENSP00000257290,9606.ENSP00000259008,9606.ENSP00000261609,9606.ENSP00000263062,9606.ENSP00000263734,9606.ENSP00000263923,9606.ENSP00000264183,9606.ENSP00000264657,9606.ENSP00000264731,9606.ENSP00000265131,…	MYH9,YBX3,GLI1,NUP107,LNPEP,MLH1,MSH2,ACVR2A,NOTCH2,PDGFRA,BRIP1,HERC2,EPC1,EPAS1,KDR,ARID4B,STAT3,TP63,TNC,AFF4,NBN,RB1,EGFR,ATM,ARID5B,CCT5,BUB1B,FANCD2,STAT5B,RAD21,KMT2D,MAP2K1,BPTF,PRKACA,PPP2R1A,PGR,MRE11,PTCH1,RAD51C,MEN1,ZFP36L1,SMAD4,DLG1,OCA2,ARID4A,MLH3,RAD23B,PAX5,CASP8,MTOR,QKI,H3-3A,ASPM,ROS1,PRDM1,RAD54L,BMPR1A,STK4,SRC,BMPR2,RAD50,MCM8,BRCA2,NKX3-1,STAG1,DNM2,FANCA,MAP3K4,ASH1L,A1…
GO Process	GO:0045859	Regulation of protein kinase activity	56	663	0.54	1.32	5.95e-13	9606.ENSP00000219476,9606.ENSP00000222390,9606.ENSP00000241453,9606.ENSP00000246657,9606.ENSP00000257430,9606.ENSP00000261349,9606.ENSP00000261716,9606.ENSP00000263967,9606.ENSP00000265026,9606.ENSP00000267101,9606.ENSP00000267163,9606.ENSP00000269571,9606.ENSP00000275493,9606.ENSP00000281821,9606.ENSP00000282397,9606.ENSP00000286301,9606.ENSP00000286548,9606.ENSP00000296930,9606.ENSP00000298552,…	TSC2,HGF,FLT3,CCR7,APC,LRP6,TAOK1,PIK3CA,MAP3K13,ERBB3,RB1,ERBB2,EGFR,EPHA4,FLT1,CSF1R,GNAQ,NPM1,TSC1,MAP2K1,MAP3K11,RASGRP1,CLSPN,EZH2,PTPRB,HSP90AA1,MEN1,MEF2C,WNK1,ERBB4,NF2,DLG1,BLM,NF1,MTOR,DDR2,BMPR1A,STK4,PTPRT,SRC,BMPR2,SYK,JAK2,ALK,MAP3K4,EPHB2,SOS1,FGFR1,CDK12,RHOA,HNF1A,AKT1,FBXW7,TNFAIP3,CBLB,PIK3CB
GO Process	GO:0002694	Regulation of leukocyte activation	53	601	0.55	1.36	6.58e-13	9606.ENSP00000216373,9606.ENSP00000231790,9606.ENSP00000233146,9606.ENSP00000242057,9606.ENSP00000245414,9606.ENSP00000246657,9606.ENSP00000263967,9606.ENSP00000269571,9606.ENSP00000278616,9606.ENSP00000287647,9606.ENSP00000293328,9606.ENSP00000306157,9606.ENSP00000310244,9606.ENSP00000320485,9606.ENSP00000323967,9606.ENSP00000331504,9606.ENSP00000335044,9606.ENSP00000337386,9606.ENSP00000338207,…	SOS2,MLH1,MSH2,AHR,IRF1,CCR7,PIK3CA,ERBB2,ATM,FANCD2,STAT5B,IL7R,RASGRP1,ARID1A,SMARCE1,FES,ARID2,ZFP36L1,LMO1,MEF2C,SMARCB1,SMARCA4,DLG1,FN1,ZEB1,PRDM1,SRC,SYK,IRS2,JAK2,TP53BP1,NSD2,FANCA,SMARCD1,CARD11,EPHB2,BCL6,SOS1,PBRM1,RHOA,CBFB,HFE,BRAF,DROSHA,ABL2,JAK3,AKT1,VAV1,TNFAIP3,PTPN11,ARID1B,CTNNB1,CBLB
GO Process	GO:0007417	Central nervous system development	72	1035	0.45	1.17	7.37e-13	9606.ENSP00000228682,9606.ENSP00000236959,9606.ENSP00000249373,9606.ENSP00000261349,9606.ENSP00000261716,9606.ENSP00000261769,9606.ENSP00000262187,9606.ENSP00000264638,9606.ENSP00000264657,9606.ENSP00000269305,9606.ENSP00000269571,9606.ENSP00000275493,9606.ENSP00000277120,9606.ENSP00000278616,9606.ENSP00000281821,9606.ENSP00000286301,9606.ENSP00000287647,9606.ENSP00000298139,9606.ENSP00000298552,…	GLI1,ATIC,SMO,LRP6,TAOK1,CDH1,RHEB,CNTNAP1,STAT3,TP53,ERBB2,EGFR,NTRK2,ATM,EPHA4,CSF1R,FANCD2,WRN,TSC1,MAP2K1,BPTF,SUZ12,EZH2,PTCH1,HSP90AA1,MEN1,RTN4,EED,TRIO,ERBB4,NF2,PAX5,NF1,PLXNB2,NCKAP1,ZEB1,MTOR,CNTNAP2,RGS7,ASPM,EPHA7,BMPR1A,STK4,SRC,IRS2,EXT1,BRCA2,ALK,ERCC2,PLXNA1,FAT4,SIN3A,CTNND1,EPHB2,CTNNA2,SOS1,SETD2,CXCR4,DCC,RHOA,FGFR2,HIF1A,LDHA,CEP290,APAF1,FOXP1,PTPN11,ZFHX3,CHD8,CTNNB1,NOTCH…
GO Process	GO:1901990	Regulation of mitotic cell cycle phase transition	39	332	0.68	1.59	7.46e-13	9606.ENSP00000257430,9606.ENSP00000261716,9606.ENSP00000264414,9606.ENSP00000265433,9606.ENSP00000267163,9606.ENSP00000269305,9606.ENSP00000275493,9606.ENSP00000278616,9606.ENSP00000285021,9606.ENSP00000285398,9606.ENSP00000287598,9606.ENSP00000293362,9606.ENSP00000297338,9606.ENSP00000312995,9606.ENSP00000320147,9606.ENSP00000320485,9606.ENSP00000323967,9606.ENSP00000325863,9606.ENSP00000335044,…	APC,TAOK1,CUL3,NBN,RB1,TP53,EGFR,ATM,XPC,ERCC3,BUB1B,PSME3,RAD21,CLSPN,EZH2,ARID1A,SMARCE1,MRE11,ARID2,RAD51C,ZFP36L1,SMARCB1,SMARCA4,DLG1,BLM,DDR2,TFDP1,RAD50,ABRAXAS1,ERCC2,SIN3A,SMARCD1,PBRM1,ACVR1,PPP2R5C,CDC27,AKT1,ARID1B,CTC1
GO Process	GO:0022008	Neurogenesis	82	1290	0.41	1.1	8.98e-13	9606.ENSP00000249373,9606.ENSP00000256646,9606.ENSP00000261349,9606.ENSP00000261716,9606.ENSP00000261769,9606.ENSP00000262187,9606.ENSP00000264638,9606.ENSP00000264657,9606.ENSP00000265131,9606.ENSP00000267101,9606.ENSP00000267163,9606.ENSP00000269305,9606.ENSP00000269571,9606.ENSP00000277120,9606.ENSP00000280772,9606.ENSP00000281821,9606.ENSP00000285398,9606.ENSP00000286301,9606.ENSP00000288368,…	SMO,NOTCH2,LRP6,TAOK1,CDH1,RHEB,CNTNAP1,STAT3,TNC,ERBB3,RB1,TP53,ERBB2,NTRK2,ANK3,EPHA4,ERCC3,CSF1R,PREX2,COPS2,MAP2K1,CTNND2,SUZ12,MET,SMARCE1,PTCH1,PTPRB,HSP90AA1,EPHA3,RTN4,TRIO,MEF2C,WNK1,SMAD4,ERBB4,NF2,RET,RAC1,ACSL3,NF1,PLXNB2,PTPRF,NCKAP1,MTOR,CNTNAP2,ASPM,PRDM1,EPHA7,BMPR1A,CTTN,EXT1,PTPRD,JAK2,ALK,DNM2,ERCC2,PLXNA1,FAT4,SIN3A,ETV6,EPHB2,BCL6,CTNNA2,SOS1,CXCR4,NFATC4,DCC,FGFR1,RHOA,FOXA2…
GO Process	GO:0048729	Tissue morphogenesis	51	565	0.56	1.37	9.23e-13	9606.ENSP00000219476,9606.ENSP00000249373,9606.ENSP00000256646,9606.ENSP00000262160,9606.ENSP00000263923,9606.ENSP00000264731,9606.ENSP00000265131,9606.ENSP00000275493,9606.ENSP00000281821,9606.ENSP00000286301,9606.ENSP00000298552,9606.ENSP00000309591,9606.ENSP00000317272,9606.ENSP00000325120,9606.ENSP00000332353,9606.ENSP00000332973,9606.ENSP00000338785,9606.ENSP00000340874,9606.ENSP00000341551,…	TSC2,SMO,NOTCH2,SMAD2,KDR,TP63,TNC,EGFR,EPHA4,CSF1R,TSC1,PRKACA,MET,PGR,PTCH1,SMAD3,STARD13,MEF2C,SMAD4,ERBB4,NF2,DLG1,RET,PLXNB2,EPHA7,BMPR1A,STK4,SRC,BMPR2,EXT1,NKX3-1,PLXNA1,EXT2,SOS1,SETD2,ACTG2,CXCR4,NFATC4,RHOA,ACVR1,ESR1,FAT1,FGFR2,HIF1A,HNF1A,CEP290,APAF1,CTNNB1,NOTCH1,MRTFA,ARHGAP35
GO Process	GO:0045785	Positive regulation of cell adhesion	47	485	0.6	1.42	9.72e-13	9606.ENSP00000222254,9606.ENSP00000246657,9606.ENSP00000261023,9606.ENSP00000263923,9606.ENSP00000263967,9606.ENSP00000269571,9606.ENSP00000278616,9606.ENSP00000280772,9606.ENSP00000281821,9606.ENSP00000293328,9606.ENSP00000298552,9606.ENSP00000306157,9606.ENSP00000310244,9606.ENSP00000320485,9606.ENSP00000323967,9606.ENSP00000332973,9606.ENSP00000334941,9606.ENSP00000335044,9606.ENSP00000340883,…	PIK3R2,CCR7,ITGAV,KDR,PIK3CA,ERBB2,ATM,ANK3,EPHA4,STAT5B,TSC1,IL7R,RASGRP1,ARID1A,SMARCE1,SMAD3,PTPRU,ARID2,SMARCB1,SMARCA4,FN1,RET,TJP1,RAC1,AFDN,STK4,SRC,SYK,JAK2,DNM2,SMARCD1,CARD11,FBLN2,BCL6,PBRM1,RHOA,FOXA2,CBFB,BRAF,ABL2,JAK3,AKT1,VAV1,PTPN11,ARID1B,ZFHX3,JAK1
GO Process	GO:0022414	Reproductive process	90	1504	0.39	1.05	1.04e-12	9606.ENSP00000216181,9606.ENSP00000228251,9606.ENSP00000228682,9606.ENSP00000229179,9606.ENSP00000231368,9606.ENSP00000231790,9606.ENSP00000233146,9606.ENSP00000241416,9606.ENSP00000256646,9606.ENSP00000257290,9606.ENSP00000259008,9606.ENSP00000261609,9606.ENSP00000263062,9606.ENSP00000263734,9606.ENSP00000263923,9606.ENSP00000264183,9606.ENSP00000264731,9606.ENSP00000265131,9606.ENSP00000265343,…	MYH9,YBX3,GLI1,NUP107,LNPEP,MLH1,MSH2,ACVR2A,NOTCH2,PDGFRA,BRIP1,HERC2,EPC1,EPAS1,KDR,ARID4B,TP63,TNC,AFF4,NBN,RB1,EGFR,ATM,ARID5B,CCT5,BUB1B,FANCD2,STAT5B,RAD21,KMT2D,MAP2K1,BPTF,PRKACA,PPP2R1A,PGR,MRE11,PTCH1,RAD51C,MEN1,ZFP36L1,SMAD4,DLG1,OCA2,ARID4A,MLH3,RAD23B,PAX5,CASP8,MTOR,QKI,H3-3A,ASPM,ROS1,PRDM1,RAD54L,BMPR1A,STK4,SRC,BMPR2,RAD50,MCM8,BRCA2,NKX3-1,STAG1,DNM2,FANCA,MAP3K4,ASH1L,A1CF,ETV…
GO Process	GO:1902533	Positive regulation of intracellular signal transduction	70	997	0.46	1.17	1.16e-12	9606.ENSP00000216373,9606.ENSP00000222390,9606.ENSP00000225792,9606.ENSP00000241052,9606.ENSP00000241453,9606.ENSP00000246657,9606.ENSP00000256646,9606.ENSP00000257290,9606.ENSP00000261023,9606.ENSP00000261716,9606.ENSP00000262187,9606.ENSP00000263253,9606.ENSP00000263923,9606.ENSP00000263967,9606.ENSP00000265026,9606.ENSP00000267101,9606.ENSP00000269305,9606.ENSP00000269571,9606.ENSP00000275493,…	SOS2,HGF,DDX5,CAT,FLT3,CCR7,NOTCH2,PDGFRA,ITGAV,TAOK1,RHEB,EP300,KDR,PIK3CA,MAP3K13,ERBB3,TP53,ERBB2,EGFR,NTRK2,ATM,EPHA4,FLT1,CSF1R,MAP2K1,HDAC3,MAP3K11,RASGRP1,MET,EZH2,HSP90AA1,DHX15,RTN4,MEF2C,ERBB4,ATR,FN1,RET,RAC1,SFPQ,CASP8,FASLG,DDR2,AGO3,SRC,SYK,PIK3CD,NKX3-1,JAK2,ALK,MAP3K4,CARD11,SOS1,FGFR1,RHOA,RAF1,FGFR2,MAP2K4,BRAF,ERBIN,CASP1,BCLAF1,HNF1A,FBXW7,PLCG2,PTPN11,CTNNB1,PRKCB,NOTCH1,PIK3…
GO Process	GO:0033044	Regulation of chromosome organization	34	253	0.74	1.68	1.2e-12	9606.ENSP00000257430,9606.ENSP00000264414,9606.ENSP00000264951,9606.ENSP00000265433,9606.ENSP00000267163,9606.ENSP00000271640,9606.ENSP00000278616,9606.ENSP00000280326,9606.ENSP00000287598,9606.ENSP00000297338,9606.ENSP00000305480,9606.ENSP00000320485,9606.ENSP00000323967,9606.ENSP00000325863,9606.ENSP00000335044,9606.ENSP00000340883,9606.ENSP00000343741,9606.ENSP00000343896,9606.ENSP00000349748,…	APC,CUL3,XRN1,NBN,RB1,SETDB1,ATM,CCT5,BUB1B,RAD21,FEN1,ARID1A,SMARCE1,MRE11,ARID2,SMARCB1,ATR,SMARCA4,SFPQ,POT1,RTEL1,H3-3A,SRC,RAD50,MAP3K4,SIN3A,SMARCD1,PBRM1,PARN,CDC27,ARID1B,CTCF,CTNNB1,CTC1
GO Process	GO:0022402	Cell cycle process	63	835	0.49	1.22	1.35e-12	9606.ENSP00000216181,9606.ENSP00000231790,9606.ENSP00000233146,9606.ENSP00000246868,9606.ENSP00000257430,9606.ENSP00000259008,9606.ENSP00000261716,9606.ENSP00000264414,9606.ENSP00000265433,9606.ENSP00000267163,9606.ENSP00000268712,9606.ENSP00000269305,9606.ENSP00000274376,9606.ENSP00000278616,9606.ENSP00000280772,9606.ENSP00000285021,9606.ENSP00000287598,9606.ENSP00000287647,9606.ENSP00000296930,…	MYH9,MLH1,MSH2,SBDS,APC,BRIP1,TAOK1,CUL3,NBN,RB1,NCOR1,TP53,RASA1,ATM,ANK3,XPC,BUB1B,FANCD2,NPM1,RAD21,WRN,HDAC3,FEN1,PPM1D,MAP3K11,CLSPN,EZH2,POLE,PPP2R1A,MRE11,CUL1,KLHDC8B,CLASP2,FES,RAD51C,DLG1,BLM,MLH3,RTEL1,MYH10,ASPM,RAD54L,TFDP1,RAD50,BRCA2,CHD3,ABRAXAS1,STAG1,DNM2,FANCA,USP8,GPSM2,SETD2,PPP6C,RHOA,PPP2R5C,CUL2,CDC27,ACVR1B,RAD51D,FBXW7,CTNNB1,PRKCB
GO Process	GO:0032508	DNA duplex unwinding	22	89	1	2.15	1.35e-12	9606.ENSP00000259008,9606.ENSP00000264233,9606.ENSP00000265433,9606.ENSP00000285398,9606.ENSP00000298139,9606.ENSP00000325863,9606.ENSP00000347232,9606.ENSP00000350249,9606.ENSP00000353332,9606.ENSP00000356520,9606.ENSP00000358262,9606.ENSP00000361043,9606.ENSP00000362330,9606.ENSP00000368100,9606.ENSP00000368164,9606.ENSP00000369716,9606.ENSP00000375809,9606.ENSP00000376272,9606.ENSP00000377747,…	BRIP1,POLQ,NBN,ERCC3,WRN,MRE11,BLM,POT1,RTEL1,DHX9,CHD1L,RAD54L,CHD6,RAD50,MCM8,CHD3,ERCC2,RFC4,CHD2,CHD9,CHD4,CHD8
GO Process	GO:0010467	Gene expression	111	2101	0.33	0.96	1.53e-12	9606.ENSP00000156471,9606.ENSP00000225792,9606.ENSP00000226798,9606.ENSP00000229179,9606.ENSP00000231790,9606.ENSP00000233146,9606.ENSP00000245414,9606.ENSP00000246868,9606.ENSP00000250003,9606.ENSP00000254108,9606.ENSP00000260408,9606.ENSP00000261023,9606.ENSP00000262160,9606.ENSP00000262367,9606.ENSP00000263062,9606.ENSP00000263253,9606.ENSP00000263734,9606.ENSP00000264183,9606.ENSP00000264233,…	AQR,DDX5,FRG1,NUP107,MLH1,MSH2,IRF1,SBDS,MYOD1,FUS,ADAM10,ITGAV,SMAD2,CREBBP,EPC1,EP300,EPAS1,ARID4B,POLQ,CUL3,STAT3,TP63,MSH3,NBN,PMS2,RB1,TP53,NHP2,ERCC3,U2AF1,STAT5B,COPS2,IL7R,PRKACA,NUP93,PABPC1,PPP2R1A,EIF4A2,NOP10,PTCH1,SMAD3,SF3B1,DHX15,FIP1L1,ZFP36L1,ELAC2,CMTR2,EEF1A1,SMARCB1,SMAD4,RBM5,SMARCA4,THRAP3,ARID4A,SFPQ,PAX5,CASP8,QKI,DHX9,RNASEL,MED23,ROS1,PRDM1,SYNCRIP,RPL5,SF3A3,AGO3,SCAI,S…
GO Process	GO:0071363	Cellular response to growth factor stimulus	46	473	0.6	1.42	1.63e-12	9606.ENSP00000222390,9606.ENSP00000225792,9606.ENSP00000241052,9606.ENSP00000241416,9606.ENSP00000241453,9606.ENSP00000244007,9606.ENSP00000256646,9606.ENSP00000257290,9606.ENSP00000262160,9606.ENSP00000263923,9606.ENSP00000263967,9606.ENSP00000264657,9606.ENSP00000269305,9606.ENSP00000269571,9606.ENSP00000275493,9606.ENSP00000277120,9606.ENSP00000282397,9606.ENSP00000293328,9606.ENSP00000332973,…	HGF,DDX5,CAT,ACVR2A,FLT3,PLCG1,NOTCH2,PDGFRA,SMAD2,KDR,PIK3CA,STAT3,TP53,ERBB2,EGFR,NTRK2,FLT1,STAT5B,SMAD3,ZFP36L1,EEF1A1,MEF2C,SMAD4,ERBB4,MAGI2,ZEB1,DDR2,BMPR1A,SRC,BMPR2,PIK3CD,EXT1,EXT2,USP8,SOS1,FGFR1,RAF1,ACVR1,FGFR2,HFE,ACVR1B,APAF1,AKT1,PTPN11,CTNNB1,NOTCH1
GO Process	GO:1901700	Response to oxygen-containing compound	91	1547	0.38	1.04	1.83e-12	9606.ENSP00000222254,9606.ENSP00000241052,9606.ENSP00000242057,9606.ENSP00000246657,9606.ENSP00000249373,9606.ENSP00000250003,9606.ENSP00000257290,9606.ENSP00000257430,9606.ENSP00000259008,9606.ENSP00000259021,9606.ENSP00000261349,9606.ENSP00000261769,9606.ENSP00000262160,9606.ENSP00000262741,9606.ENSP00000263321,9606.ENSP00000263967,9606.ENSP00000264657,9606.ENSP00000264951,9606.ENSP00000265723,…	PIK3R2,CAT,AHR,CCR7,SMO,MYOD1,PDGFRA,APC,BRIP1,KAT7,LRP6,CDH1,SMAD2,PIK3R3,TYR,PIK3CA,STAT3,XRN1,ABCB4,RB1,IRF8,TP53,EGFR,NTRK2,ATM,EPHA4,CYSLTR2,GNAQ,STAT5B,TSC1,PRKACA,PER1,SHMT1,EZH2,FES,PTCH1,HSP90AA1,MEN1,ZFP36L1,EPHA3,MEF2C,SMAD4,BLM,RET,TJP1,CASP8,ZEB1,MTOR,RGS7,FASLG,DDR2,SRC,ASXL1,IRS2,EXT1,FOXO1,NKX3-1,JAK2,DNM2,SIN3A,SMARCD1,USP8,EPHB2,NCOR2,EFTUD2,RHOA,RAF1,ESR1,HDAC9,FGFR2,MAP2K4,ERB…
GO Process	GO:0060322	Head development	62	823	0.49	1.21	2.33e-12	9606.ENSP00000228682,9606.ENSP00000236959,9606.ENSP00000249373,9606.ENSP00000257290,9606.ENSP00000261349,9606.ENSP00000261769,9606.ENSP00000263253,9606.ENSP00000269305,9606.ENSP00000275493,9606.ENSP00000277120,9606.ENSP00000278616,9606.ENSP00000279873,9606.ENSP00000286301,9606.ENSP00000287647,9606.ENSP00000298139,9606.ENSP00000298552,9606.ENSP00000302486,9606.ENSP00000307208,9606.ENSP00000320147,…	GLI1,ATIC,SMO,PDGFRA,LRP6,CDH1,EP300,TP53,EGFR,NTRK2,ATM,ARID5B,CSF1R,FANCD2,WRN,TSC1,MAP2K1,BPTF,EZH2,PTCH1,MEN1,RTN4,ERBB4,NF2,PAX5,NF1,PLXNB2,ZEB1,CNTNAP2,RGS7,ASPM,EPHA7,BMPR1A,SRC,IRS2,EXT1,BRCA2,ALK,PLXNA1,FAT4,SIN3A,CTNND1,EPHB2,CTNNA2,SOS1,SETD2,CXCR4,RHOA,RAF1,FGFR2,BRAF,HIF1A,LDHA,CEP290,APAF1,FOXP1,PTPN11,ZFHX3,CHD8,CTNNB1,NOTCH1,ARHGAP35
GO Process	GO:0000122	Negative regulation of transcription by RNA polymerase II	68	971	0.45	1.15	3.14e-12	9606.ENSP00000225792,9606.ENSP00000228251,9606.ENSP00000235372,9606.ENSP00000249373,9606.ENSP00000256646,9606.ENSP00000262367,9606.ENSP00000262435,9606.ENSP00000263062,9606.ENSP00000263253,9606.ENSP00000264183,9606.ENSP00000264414,9606.ENSP00000264657,9606.ENSP00000264731,9606.ENSP00000267163,9606.ENSP00000268638,9606.ENSP00000268712,9606.ENSP00000269305,9606.ENSP00000279873,9606.ENSP00000299259,…	DDX5,YBX3,PRDM2,SMO,NOTCH2,CREBBP,SMURF2,EPC1,EP300,ARID4B,CUL3,STAT3,TP63,RB1,IRF8,NCOR1,TP53,ARID5B,COPS2,HDAC3,BPTF,PER1,SUZ12,EZH2,CNOT1,MXI1,PTCH1,SMAD3,MEN1,EED,LMO1,MEF2C,SMAD4,SMARCA4,DLG1,ARID4A,SFPQ,PAX5,CUX1,ZEB1,FASLG,PRDM1,SPEN,FOXO1,CHD3,NSD2,SIN3A,ETV6,GPS2,NCOR2,BCL6,NFATC4,MITF,NSD1,ESR1,HDAC9,FGFR2,CBFB,DICER1,HNF1A,CHD4,TXNIP,FOXP1,ZFHX3,CTCF,CHD8,CTNNB1,NOTCH1
GO Process	GO:0051056	Regulation of small GTPase mediated signal transduction	37	314	0.68	1.55	3.19e-12	9606.ENSP00000216373,9606.ENSP00000219476,9606.ENSP00000239440,9606.ENSP00000248901,9606.ENSP00000256646,9606.ENSP00000260526,9606.ENSP00000261023,9606.ENSP00000262215,9606.ENSP00000264414,9606.ENSP00000274376,9606.ENSP00000274498,9606.ENSP00000286364,9606.ENSP00000288368,9606.ENSP00000310244,9606.ENSP00000317272,9606.ENSP00000337838,9606.ENSP00000338785,9606.ENSP00000339299,9606.ENSP00000348461,…	SOS2,TSC2,ARAP3,CYTH4,NOTCH2,ARHGAP29,ITGAV,ARFGEF1,CUL3,RASA1,ARHGAP26,RASA2,PREX2,RASGRP1,MET,RTN4,STARD13,TRIO,RAC1,NF1,ARFGEF2,SCAI,SRC,ITSN1,ARHGAP5,DNM2,EPHB2,BCL6,SOS1,RAF1,ERBIN,ABL2,VAV1,LZTR1,NOTCH1,ARHGAP35,PIK3CB
GO Process	GO:0009887	Animal organ morphogenesis	69	997	0.45	1.14	3.37e-12	9606.ENSP00000228682,9606.ENSP00000241416,9606.ENSP00000249373,9606.ENSP00000256646,9606.ENSP00000257290,9606.ENSP00000261584,9606.ENSP00000262160,9606.ENSP00000263253,9606.ENSP00000263923,9606.ENSP00000264414,9606.ENSP00000264657,9606.ENSP00000264731,9606.ENSP00000265131,9606.ENSP00000269305,9606.ENSP00000275493,9606.ENSP00000277120,9606.ENSP00000279873,9606.ENSP00000286301,9606.ENSP00000287647,…	GLI1,ACVR2A,SMO,NOTCH2,PDGFRA,PALB2,SMAD2,EP300,KDR,CUL3,STAT3,TP63,TNC,TP53,EGFR,NTRK2,ARID5B,CSF1R,FANCD2,MAP2K1,PGR,CUL1,PTCH1,SMAD3,ARID2,RTN4,MEF2C,SMAD4,ERBB4,NF2,DLG1,PAX5,NF1,ZEB1,MTOR,FASLG,PRDM1,BMPR1A,SRC,BMPR2,ASXL1,SYK,EXT1,NKX3-1,NSD2,ASH1L,PLXNA1,EXT2,EPHB2,ASXL2,CTNNA2,SOS1,SETD2,ACTG2,FGFR1,RHOA,ACVR1,ESR1,FAT1,FGFR2,SFRP4,BRAF,FAT3,HIF1A,HNF1A,TSHR,CEP290,CTNNB1,NOTCH1
GO Process	GO:0072359	Circulatory system development	65	901	0.47	1.17	3.37e-12	9606.ENSP00000216181,9606.ENSP00000219476,9606.ENSP00000242057,9606.ENSP00000249373,9606.ENSP00000256646,9606.ENSP00000257290,9606.ENSP00000261023,9606.ENSP00000262160,9606.ENSP00000262741,9606.ENSP00000263253,9606.ENSP00000263734,9606.ENSP00000263923,9606.ENSP00000263967,9606.ENSP00000267101,9606.ENSP00000267163,9606.ENSP00000269305,9606.ENSP00000269571,9606.ENSP00000274376,9606.ENSP00000277120,…	MYH9,TSC2,AHR,SMO,NOTCH2,PDGFRA,ITGAV,SMAD2,PIK3R3,EP300,EPAS1,KDR,PIK3CA,ERBB3,RB1,TP53,ERBB2,RASA1,NTRK2,ATM,FLT1,TSC1,MAP2K1,EIF2AK3,PTCH1,SMAD3,PTPRB,ARID2,ZFP36L1,RTN4,MEF2C,SMAD4,ERBB4,FN1,NF1,CASP8,MTOR,QKI,PRDM1,BMPR1A,STK4,SVEP1,BMPR2,ASXL1,SYK,EXT1,FOXO1,NKX3-1,NSD2,MYH11,EPHB2,SOS1,SETD2,NFATC4,ACVR1,HDAC9,FGFR2,MAP2K4,HIF1A,AKT1,FBXW7,PTPN11,CTNNB1,NOTCH1,PIK3CB
GO Process	GO:0003006	Developmental process involved in reproduction	70	1023	0.44	1.13	3.59e-12	9606.ENSP00000228251,9606.ENSP00000228682,9606.ENSP00000229179,9606.ENSP00000231790,9606.ENSP00000233146,9606.ENSP00000241416,9606.ENSP00000256646,9606.ENSP00000257290,9606.ENSP00000259008,9606.ENSP00000261609,9606.ENSP00000263062,9606.ENSP00000263734,9606.ENSP00000263923,9606.ENSP00000264183,9606.ENSP00000264731,9606.ENSP00000265131,9606.ENSP00000265343,9606.ENSP00000267163,9606.ENSP00000275493,…	YBX3,GLI1,NUP107,MLH1,MSH2,ACVR2A,NOTCH2,PDGFRA,BRIP1,HERC2,EPC1,EPAS1,KDR,ARID4B,TP63,TNC,AFF4,RB1,EGFR,ATM,ARID5B,STAT5B,KMT2D,MAP2K1,BPTF,PRKACA,PGR,PTCH1,RAD51C,MEN1,ZFP36L1,SMAD4,DLG1,OCA2,ARID4A,RAD23B,PAX5,CASP8,MTOR,QKI,H3-3A,ASPM,ROS1,PRDM1,BMPR1A,STK4,SRC,BMPR2,BRCA2,NKX3-1,DNM2,FANCA,MAP3K4,ASH1L,BCL6,ARNTL,SETD2,IDH1,BIRC6,ACVR1,ESR1,FGFR2,CLOCK,HIF1A,HNF1A,AKT1,CSDE1,PTPN11,CTNNB1,NO…
GO Process	GO:1901701	Cellular response to oxygen-containing compound	71	1057	0.44	1.11	5.39e-12	9606.ENSP00000222254,9606.ENSP00000241052,9606.ENSP00000242057,9606.ENSP00000249373,9606.ENSP00000250003,9606.ENSP00000257290,9606.ENSP00000257430,9606.ENSP00000259008,9606.ENSP00000261349,9606.ENSP00000261769,9606.ENSP00000262741,9606.ENSP00000263967,9606.ENSP00000264657,9606.ENSP00000264951,9606.ENSP00000265723,9606.ENSP00000267163,9606.ENSP00000268638,9606.ENSP00000269305,9606.ENSP00000275493,…	PIK3R2,CAT,AHR,SMO,MYOD1,PDGFRA,APC,BRIP1,LRP6,CDH1,PIK3R3,PIK3CA,STAT3,XRN1,ABCB4,RB1,IRF8,TP53,EGFR,NTRK2,ATM,EPHA4,CYSLTR2,GNAQ,STAT5B,PRKACA,SHMT1,EZH2,FES,PTCH1,MEN1,ZFP36L1,EPHA3,MEF2C,SMAD4,BLM,RET,TJP1,ZEB1,MTOR,DDR2,SRC,IRS2,FOXO1,JAK2,DNM2,SIN3A,SMARCD1,USP8,EPHB2,RHOA,RAF1,ESR1,HDAC9,FGFR2,MAP2K4,ABL2,PIK3R1,JAK3,CASP1,HIF1A,HNF1A,TSHR,AKT1,PRPF8,TNFAIP3,PLCG2,ACACA,CTNNB1,PRKCB,JAK1
GO Process	GO:0050863	Regulation of T cell activation	40	376	0.64	1.45	5.99e-12	9606.ENSP00000216373,9606.ENSP00000245414,9606.ENSP00000246657,9606.ENSP00000263967,9606.ENSP00000269571,9606.ENSP00000287647,9606.ENSP00000293328,9606.ENSP00000306157,9606.ENSP00000310244,9606.ENSP00000320485,9606.ENSP00000323967,9606.ENSP00000335044,9606.ENSP00000338207,9606.ENSP00000340883,9606.ENSP00000343896,9606.ENSP00000345731,9606.ENSP00000354487,9606.ENSP00000358092,9606.ENSP00000362680,…	SOS2,IRF1,CCR7,PIK3CA,ERBB2,FANCD2,STAT5B,IL7R,RASGRP1,ARID1A,SMARCE1,ARID2,LMO1,SMARCB1,SMARCA4,DLG1,ZEB1,PRDM1,SRC,SYK,JAK2,FANCA,SMARCD1,CARD11,BCL6,SOS1,PBRM1,RHOA,CBFB,HFE,BRAF,DROSHA,ABL2,JAK3,AKT1,VAV1,PTPN11,ARID1B,CTNNB1,CBLB
GO Process	GO:0000902	Cell morphogenesis	56	708	0.51	1.23	6.88e-12	9606.ENSP00000216181,9606.ENSP00000222390,9606.ENSP00000249373,9606.ENSP00000256646,9606.ENSP00000261023,9606.ENSP00000261716,9606.ENSP00000263253,9606.ENSP00000264414,9606.ENSP00000264638,9606.ENSP00000267163,9606.ENSP00000269571,9606.ENSP00000275493,9606.ENSP00000280772,9606.ENSP00000281821,9606.ENSP00000286301,9606.ENSP00000288368,9606.ENSP00000306157,9606.ENSP00000307134,9606.ENSP00000317272,…	MYH9,HGF,SMO,NOTCH2,ITGAV,TAOK1,EP300,CUL3,CNTNAP1,RB1,ERBB2,EGFR,ANK3,EPHA4,CSF1R,PREX2,IL7R,CTNND2,MET,PTCH1,HSP90AA1,EPHA3,TRIO,MEF2C,SMAD4,FN1,RET,RAC1,PLXNB2,NCKAP1,CNTNAP2,EPHA7,STK4,SRC,ASXL1,CTTN,EXT1,DNM2,PLXNA1,EPHB2,BCL6,CTNNA2,SOS1,NFATC4,DCC,RHOA,FAT1,FGFR2,BRAF,PIK3R1,FAT3,DICER1,PTPN11,CTNNB1,NOTCH1,ARHGAP35
GO Process	GO:0002009	Morphogenesis of an epithelium	44	457	0.59	1.37	8.06e-12	9606.ENSP00000219476,9606.ENSP00000249373,9606.ENSP00000256646,9606.ENSP00000263923,9606.ENSP00000264731,9606.ENSP00000265131,9606.ENSP00000275493,9606.ENSP00000281821,9606.ENSP00000286301,9606.ENSP00000298552,9606.ENSP00000309591,9606.ENSP00000317272,9606.ENSP00000325120,9606.ENSP00000332353,9606.ENSP00000332973,9606.ENSP00000338785,9606.ENSP00000340874,9606.ENSP00000341551,9606.ENSP00000342235,…	TSC2,SMO,NOTCH2,KDR,TP63,TNC,EGFR,EPHA4,CSF1R,TSC1,PRKACA,MET,PGR,PTCH1,SMAD3,STARD13,MEF2C,SMAD4,ERBB4,DLG1,RET,PLXNB2,EPHA7,STK4,SRC,EXT1,NKX3-1,PLXNA1,SOS1,SETD2,CXCR4,NFATC4,RHOA,ACVR1,ESR1,FAT1,FGFR2,HIF1A,CEP290,APAF1,CTNNB1,NOTCH1,MRTFA,ARHGAP35
GO Process	GO:0016070	RNA metabolic process	89	1550	0.37	0.99	1.31e-11	9606.ENSP00000156471,9606.ENSP00000225792,9606.ENSP00000226798,9606.ENSP00000231790,9606.ENSP00000245414,9606.ENSP00000246868,9606.ENSP00000250003,9606.ENSP00000254108,9606.ENSP00000260665,9606.ENSP00000262160,9606.ENSP00000263062,9606.ENSP00000263253,9606.ENSP00000263734,9606.ENSP00000264183,9606.ENSP00000264657,9606.ENSP00000264731,9606.ENSP00000264951,9606.ENSP00000267163,9606.ENSP00000269305,…	AQR,DDX5,FRG1,MLH1,IRF1,SBDS,MYOD1,FUS,LRPPRC,SMAD2,EPC1,EP300,EPAS1,ARID4B,STAT3,TP63,XRN1,RB1,TP53,NHP2,ATM,PABPC3,ERCC3,U2AF1,STAT5B,COPS2,FEN1,PRKACA,PABPC1,CNOT1,PPP2R1A,NOP10,SMAD3,SF3B1,DHX15,FIP1L1,ZFP36L1,ELAC2,CMTR2,SMARCB1,SMAD4,RBM5,SMARCA4,THRAP3,ARID4A,SFPQ,PAX5,CNOT3,QKI,DHX9,RNASEL,MED23,SYNCRIP,RPL5,SF3A3,AGO3,SCAI,TFDP1,CRNKL1,DIS3,PSIP1,POLR2B,JAK2,ERCC2,ASH1L,A1CF,BCL6,ZNF638,…
GO Process	GO:0060562	Epithelial tube morphogenesis	36	315	0.67	1.48	1.56e-11	9606.ENSP00000219476,9606.ENSP00000249373,9606.ENSP00000256646,9606.ENSP00000263923,9606.ENSP00000281821,9606.ENSP00000286301,9606.ENSP00000298552,9606.ENSP00000309591,9606.ENSP00000317272,9606.ENSP00000325120,9606.ENSP00000332353,9606.ENSP00000332973,9606.ENSP00000338785,9606.ENSP00000340874,9606.ENSP00000341551,9606.ENSP00000345731,9606.ENSP00000347942,9606.ENSP00000352288,9606.ENSP00000358309,…	TSC2,SMO,NOTCH2,KDR,EPHA4,CSF1R,TSC1,PRKACA,MET,PGR,PTCH1,SMAD3,STARD13,MEF2C,SMAD4,DLG1,RET,PLXNB2,EPHA7,STK4,SRC,EXT1,NKX3-1,SETD2,CXCR4,NFATC4,RHOA,ACVR1,ESR1,FGFR2,HIF1A,CEP290,APAF1,CTNNB1,NOTCH1,ARHGAP35
GO Process	GO:0043069	Negative regulation of programmed cell death	64	911	0.46	1.13	1.6e-11	9606.ENSP00000217244,9606.ENSP00000222390,9606.ENSP00000228251,9606.ENSP00000233146,9606.ENSP00000241052,9606.ENSP00000246657,9606.ENSP00000249373,9606.ENSP00000256646,9606.ENSP00000261023,9606.ENSP00000261349,9606.ENSP00000261584,9606.ENSP00000262741,9606.ENSP00000263923,9606.ENSP00000263967,9606.ENSP00000264674,9606.ENSP00000267101,9606.ENSP00000267163,9606.ENSP00000269305,9606.ENSP00000274376,…	CSNK2A1,HGF,YBX3,MSH2,CAT,CCR7,SMO,NOTCH2,ITGAV,LRP6,PALB2,PIK3R3,KDR,PIK3CA,MECOM,ERBB3,RB1,TP53,RASA1,EGFR,NTRK2,CSF1R,STAT5B,PSME3,NPM1,HDAC3,IL7R,MET,MRE11,SMAD3,MEF2C,ERBB4,TJP1,CASP8,MTOR,DDR2,SRC,IRS2,CTTN,FOXO1,JAK2,SIN3A,BCL6,NFATC4,MITF,BIRC6,RHOA,RAF1,ACVR1,FGFR2,MAP2K4,BRAF,PIK3R1,JAK3,HIF1A,HNF1A,AKT1,TNFAIP3,PLCG2,FOXP1,CHD8,CTNNB1,NOTCH1,PIK3CB
GO Process	GO:0030183	B cell differentiation	24	129	0.88	1.82	1.86e-11	9606.ENSP00000027335,9606.ENSP00000222254,9606.ENSP00000233146,9606.ENSP00000241453,9606.ENSP00000256646,9606.ENSP00000262741,9606.ENSP00000263253,9606.ENSP00000268638,9606.ENSP00000269305,9606.ENSP00000278616,9606.ENSP00000293328,9606.ENSP00000320147,9606.ENSP00000350844,9606.ENSP00000364898,9606.ENSP00000366563,9606.ENSP00000379841,9606.ENSP00000380150,9606.ENSP00000384371,9606.ENSP00000408617,…	CDH17,PIK3R2,MSH2,FLT3,NOTCH2,PIK3R3,EP300,IRF8,TP53,ATM,STAT5B,EZH2,PAX5,SYK,PIK3CD,GPS2,CARD11,BCL6,HDAC9,KLF6,PIK3R1,JAK3,TSHR,PLCG2
GO Process	GO:0019438	Aromatic compound biosynthetic process	67	992	0.44	1.09	2.26e-11	9606.ENSP00000225792,9606.ENSP00000236959,9606.ENSP00000245414,9606.ENSP00000250003,9606.ENSP00000258886,9606.ENSP00000262160,9606.ENSP00000263062,9606.ENSP00000263253,9606.ENSP00000263321,9606.ENSP00000263734,9606.ENSP00000264183,9606.ENSP00000264233,9606.ENSP00000264657,9606.ENSP00000264705,9606.ENSP00000264731,9606.ENSP00000264932,9606.ENSP00000267163,9606.ENSP00000269305,9606.ENSP00000274606,…	DDX5,ATIC,IRF1,MYOD1,IREB2,SMAD2,EPC1,EP300,TYR,EPAS1,ARID4B,POLQ,STAT3,CAD,TP63,SDHA,RB1,TP53,NHP2,ERCC3,STAT5B,WRN,COPS2,SHMT1,POLE,WRAP53,MRE11,NOP10,HSP90AA1,SMARCB1,SMAD4,SMARCA4,DLG1,OCA2,ARID4A,ACSL3,POT1,PAX5,DHX9,SDHC,MED23,SCAI,SRC,TFDP1,SDHD,RAD50,POLR2B,JAK2,TYRP1,ERCC2,ASH1L,CARD11,BCL6,SETD2,NFATC4,CDK12,POLG,ESR1,CBFB,PIK3R1,TJP2,HNF1A,MED24,ACACA,CTNNB1,ACSL6,NOTCH1
GO Process	GO:0033993	Response to lipid	60	827	0.47	1.14	2.67e-11	9606.ENSP00000225792,9606.ENSP00000241052,9606.ENSP00000241453,9606.ENSP00000242057,9606.ENSP00000246657,9606.ENSP00000249373,9606.ENSP00000250003,9606.ENSP00000261349,9606.ENSP00000262160,9606.ENSP00000263321,9606.ENSP00000263967,9606.ENSP00000264657,9606.ENSP00000264951,9606.ENSP00000265723,9606.ENSP00000268638,9606.ENSP00000275493,9606.ENSP00000278616,9606.ENSP00000293328,9606.ENSP00000320147,…	DDX5,CAT,FLT3,AHR,CCR7,SMO,MYOD1,LRP6,SMAD2,TYR,PIK3CA,STAT3,XRN1,ABCB4,IRF8,EGFR,ATM,STAT5B,EZH2,ARID1A,PGR,FES,PTCH1,PTPRU,ZFP36L1,EPHA3,MEF2C,RET,TJP1,CASP8,FASLG,SRC,ASXL1,SYK,FOXO1,NKX3-1,JAK2,SMARCD1,USP8,EPHB2,NCOR2,IDH1,RHOA,ACVR1,ESR1,FGFR2,ERBIN,ABL2,UBR5,CASP1,HSPA8,ATP1A1,AKT1,PRPF8,TXNIP,TNFAIP3,PLCG2,FOXP1,CTNNB1,NOTCH1
GO Process	GO:0051090	Regulation of DNA-binding transcription factor activity	42	436	0.59	1.34	2.85e-11	9606.ENSP00000228682,9606.ENSP00000241052,9606.ENSP00000249373,9606.ENSP00000261349,9606.ENSP00000261479,9606.ENSP00000263253,9606.ENSP00000264657,9606.ENSP00000265026,9606.ENSP00000267163,9606.ENSP00000268184,9606.ENSP00000279873,9606.ENSP00000287647,9606.ENSP00000296930,9606.ENSP00000320147,9606.ENSP00000332353,9606.ENSP00000332973,9606.ENSP00000337088,9606.ENSP00000340883,9606.ENSP00000343896,…	GLI1,CAT,SMO,LRP6,PSMA6,EP300,STAT3,MAP3K13,RB1,CRTC3,ARID5B,FANCD2,NPM1,EZH2,PTCH1,SMAD3,MEN1,SMARCB1,SMARCA4,DHX9,DDR2,TFDP1,SYK,NKX3-1,JAK2,TP53BP1,ALK,FANCA,JMY,FAF1,CARD11,CYLD,FOXA2,ESR1,SFRP4,ERBIN,CLOCK,AKT1,TNFAIP3,PLCG2,CTNNB1,PRKCB
GO Process	GO:1901564	Organonitrogen compound metabolic process	196	4981	0.2	0.75	2.85e-11	9606.ENSP00000216181,9606.ENSP00000217244,9606.ENSP00000229769,9606.ENSP00000231368,9606.ENSP00000231948,9606.ENSP00000235372,9606.ENSP00000236959,9606.ENSP00000241052,9606.ENSP00000241416,9606.ENSP00000241453,9606.ENSP00000250003,9606.ENSP00000253693,9606.ENSP00000257290,9606.ENSP00000257430,9606.ENSP00000258886,9606.ENSP00000259021,9606.ENSP00000260408,9606.ENSP00000261461,9606.ENSP00000261479,…	MYH9,CSNK2A1,FANCE,LNPEP,CRBN,PRDM2,ATIC,CAT,ACVR2A,FLT3,MYOD1,CAPN7,PDGFRA,APC,IREB2,KAT7,ADAM10,PPP2R5A,PSMA6,HERC2,PSMD11,TAOK1,SMAD2,KMT2C,ARFGEF1,CREBBP,SMURF2,EPC1,EP300,TYR,EPAS1,MAP4K3,KDR,ARID4B,CUL3,MECOM,CAD,SDHA,MAP3K13,KAT6A,ERBB3,ERBB2,SETDB1,EGFR,NTRK2,ATM,ACAD8,EPHA4,FLT1,CSF1R,STAT5B,WNK2,COPS2,KMT2D,SDHAF2,MAP2K1,HDAC3,PPM1D,EIF2AK3,PRKACA,MAP3K11,CLSPN,MKRN3,NSD3,PER1,NUP98,SUZ…
GO Process	GO:0048699	Generation of neurons	72	1131	0.41	1.05	3.93e-11	9606.ENSP00000249373,9606.ENSP00000256646,9606.ENSP00000261349,9606.ENSP00000261716,9606.ENSP00000261769,9606.ENSP00000264638,9606.ENSP00000264657,9606.ENSP00000265131,9606.ENSP00000267163,9606.ENSP00000269305,9606.ENSP00000269571,9606.ENSP00000277120,9606.ENSP00000280772,9606.ENSP00000281821,9606.ENSP00000285398,9606.ENSP00000286301,9606.ENSP00000288368,9606.ENSP00000299259,9606.ENSP00000302486,…	SMO,NOTCH2,LRP6,TAOK1,CDH1,CNTNAP1,STAT3,TNC,RB1,TP53,ERBB2,NTRK2,ANK3,EPHA4,ERCC3,CSF1R,PREX2,COPS2,MAP2K1,CTNND2,MET,PTCH1,HSP90AA1,EPHA3,RTN4,TRIO,MEF2C,WNK1,SMAD4,ERBB4,RET,RAC1,ACSL3,NF1,PLXNB2,PTPRF,NCKAP1,CNTNAP2,ASPM,PRDM1,EPHA7,BMPR1A,CTTN,EXT1,PTPRD,JAK2,ALK,DNM2,ERCC2,PLXNA1,SIN3A,EPHB2,BCL6,CTNNA2,SOS1,CXCR4,NFATC4,DCC,FGFR1,RHOA,FOXA2,FGFR2,FAT3,DICER1,HIF1A,TSHR,CEP290,PTPN11,CTNNB1…
GO Process	GO:0045580	Regulation of T cell differentiation	27	178	0.79	1.65	4.47e-11	9606.ENSP00000216373,9606.ENSP00000245414,9606.ENSP00000269571,9606.ENSP00000287647,9606.ENSP00000293328,9606.ENSP00000306157,9606.ENSP00000310244,9606.ENSP00000320485,9606.ENSP00000323967,9606.ENSP00000335044,9606.ENSP00000340883,9606.ENSP00000343896,9606.ENSP00000354487,9606.ENSP00000358092,9606.ENSP00000364898,9606.ENSP00000373952,9606.ENSP00000378414,9606.ENSP00000380150,9606.ENSP00000384371,…	SOS2,IRF1,ERBB2,FANCD2,STAT5B,IL7R,RASGRP1,ARID1A,SMARCE1,ARID2,SMARCB1,SMARCA4,ZEB1,PRDM1,SYK,FANCA,SMARCD1,CARD11,BCL6,SOS1,PBRM1,RHOA,CBFB,BRAF,DROSHA,JAK3,ARID1B
GO Process	GO:0050678	Regulation of epithelial cell proliferation	38	366	0.63	1.38	4.79e-11	9606.ENSP00000228682,9606.ENSP00000244007,9606.ENSP00000249373,9606.ENSP00000256646,9606.ENSP00000263923,9606.ENSP00000264657,9606.ENSP00000264731,9606.ENSP00000267163,9606.ENSP00000269571,9606.ENSP00000275493,9606.ENSP00000282397,9606.ENSP00000325120,9606.ENSP00000332353,9606.ENSP00000332973,9606.ENSP00000337088,9606.ENSP00000337386,9606.ENSP00000337838,9606.ENSP00000340874,9606.ENSP00000345731,…	GLI1,PLCG1,SMO,NOTCH2,KDR,STAT3,TP63,RB1,ERBB2,EGFR,FLT1,PGR,PTCH1,SMAD3,MEN1,ZFP36L1,RTN4,MEF2C,DLG1,NF1,ZEB1,NRAS,BMPR1A,STK4,BMPR2,IRS2,PIK3CD,BRCA2,NKX3-1,FUT2,FGFR1,FGFR2,HIF1A,AKT1,FBXW7,TNFAIP3,CTNNB1,NOTCH1
GO Process	GO:0034654	Nucleobase-containing compound biosynthetic process	63	913	0.45	1.09	5.06e-11	9606.ENSP00000225792,9606.ENSP00000236959,9606.ENSP00000245414,9606.ENSP00000250003,9606.ENSP00000262160,9606.ENSP00000263062,9606.ENSP00000263253,9606.ENSP00000263734,9606.ENSP00000264183,9606.ENSP00000264233,9606.ENSP00000264657,9606.ENSP00000264705,9606.ENSP00000264731,9606.ENSP00000264932,9606.ENSP00000267163,9606.ENSP00000269305,9606.ENSP00000274606,9606.ENSP00000285398,9606.ENSP00000293328,…	DDX5,ATIC,IRF1,MYOD1,SMAD2,EPC1,EP300,EPAS1,ARID4B,POLQ,STAT3,CAD,TP63,SDHA,RB1,TP53,NHP2,ERCC3,STAT5B,WRN,COPS2,SHMT1,POLE,WRAP53,MRE11,NOP10,HSP90AA1,SMARCB1,SMAD4,SMARCA4,DLG1,ARID4A,ACSL3,POT1,PAX5,DHX9,SDHC,MED23,SCAI,SRC,TFDP1,SDHD,RAD50,POLR2B,JAK2,ERCC2,ASH1L,CARD11,BCL6,SETD2,NFATC4,CDK12,POLG,ESR1,CBFB,PIK3R1,TJP2,HNF1A,MED24,ACACA,CTNNB1,ACSL6,NOTCH1
GO Process	GO:0060284	Regulation of cell development	45	506	0.56	1.27	5.13e-11	9606.ENSP00000249373,9606.ENSP00000250003,9606.ENSP00000256646,9606.ENSP00000262187,9606.ENSP00000265026,9606.ENSP00000267163,9606.ENSP00000269305,9606.ENSP00000277120,9606.ENSP00000281821,9606.ENSP00000302486,9606.ENSP00000320147,9606.ENSP00000337838,9606.ENSP00000341551,9606.ENSP00000344666,9606.ENSP00000346839,9606.ENSP00000347942,9606.ENSP00000348461,9606.ENSP00000351015,9606.ENSP00000352288,…	SMO,MYOD1,NOTCH2,RHEB,MAP3K13,RB1,TP53,NTRK2,EPHA4,MAP2K1,EZH2,RTN4,SMAD4,NF2,FN1,RET,RAC1,NF1,PLXNB2,CUX1,MTOR,MACF1,ASPM,EPHA7,BMPR1A,BMPR2,SPEN,PTPRD,DNM2,PLXNA1,EPHB2,ARNTL,CXCR4,NFATC4,DCC,HDAC9,BRAF,CLOCK,DICER1,HIF1A,AKT1,FBXW7,NAP1L1,CTNNB1,NOTCH1
GO Process	GO:0007420	Brain development	57	775	0.48	1.13	6.3e-11	9606.ENSP00000228682,9606.ENSP00000236959,9606.ENSP00000249373,9606.ENSP00000261349,9606.ENSP00000261769,9606.ENSP00000269305,9606.ENSP00000275493,9606.ENSP00000277120,9606.ENSP00000278616,9606.ENSP00000286301,9606.ENSP00000287647,9606.ENSP00000298139,9606.ENSP00000298552,9606.ENSP00000302486,9606.ENSP00000307208,9606.ENSP00000320147,9606.ENSP00000332353,9606.ENSP00000337088,9606.ENSP00000337838,…	GLI1,ATIC,SMO,LRP6,CDH1,TP53,EGFR,NTRK2,ATM,CSF1R,FANCD2,WRN,TSC1,MAP2K1,BPTF,EZH2,PTCH1,MEN1,RTN4,ERBB4,NF2,PAX5,NF1,PLXNB2,ZEB1,CNTNAP2,RGS7,ASPM,EPHA7,BMPR1A,SRC,IRS2,EXT1,BRCA2,ALK,PLXNA1,FAT4,SIN3A,CTNND1,EPHB2,CTNNA2,SOS1,SETD2,CXCR4,RHOA,FGFR2,HIF1A,LDHA,CEP290,APAF1,FOXP1,PTPN11,ZFHX3,CHD8,CTNNB1,NOTCH1,ARHGAP35
GO Process	GO:0022603	Regulation of anatomical structure morphogenesis	63	920	0.44	1.08	6.84e-11	9606.ENSP00000216181,9606.ENSP00000222390,9606.ENSP00000239440,9606.ENSP00000244007,9606.ENSP00000249373,9606.ENSP00000262435,9606.ENSP00000263923,9606.ENSP00000264657,9606.ENSP00000265026,9606.ENSP00000269571,9606.ENSP00000274376,9606.ENSP00000277120,9606.ENSP00000281821,9606.ENSP00000282397,9606.ENSP00000286301,9606.ENSP00000302486,9606.ENSP00000327760,9606.ENSP00000330753,9606.ENSP00000331504,…	MYH9,HGF,ARAP3,PLCG1,SMO,SMURF2,KDR,STAT3,MAP3K13,ERBB2,RASA1,NTRK2,EPHA4,FLT1,CSF1R,MAP2K1,CLASP2,BRWD1,FES,RTN4,MEF2C,DLG1,MAGI2,FN1,RET,TJP1,RAC1,NF1,PLXNB2,CUX1,MYH10,MACF1,FASLG,EPHA7,BMPR1A,SRC,BMPR2,PIK3CD,PTPRD,DNM2,PLXNA1,EPHB2,NEDD4L,BCL6,CXCR4,NFATC4,DCC,RHOA,FOXA2,ESR1,FGFR2,BRAF,HIF1A,ZNRF3,TNFAIP3,FOXP1,MYH14,CTNNB1,PRKCB,NOTCH1,JAK1,ARHGAP35,PIK3CB
GO Process	GO:0048589	Developmental growth	40	412	0.6	1.32	8.12e-11	9606.ENSP00000246868,9606.ENSP00000249373,9606.ENSP00000250003,9606.ENSP00000256646,9606.ENSP00000261584,9606.ENSP00000262160,9606.ENSP00000263253,9606.ENSP00000265433,9606.ENSP00000269305,9606.ENSP00000278616,9606.ENSP00000279873,9606.ENSP00000299259,9606.ENSP00000301067,9606.ENSP00000320147,9606.ENSP00000332973,9606.ENSP00000335044,9606.ENSP00000335153,9606.ENSP00000337386,9606.ENSP00000341551,…	SBDS,SMO,MYOD1,NOTCH2,PALB2,SMAD2,EP300,NBN,TP53,ATM,ARID5B,COPS2,KMT2D,EZH2,SMAD3,ARID2,HSP90AA1,ZFP36L1,SMAD4,ERBB4,MAGI2,MTOR,H3-3A,ASPM,DDR2,BMPR1A,STK4,SRC,EXT1,BRCA2,ERCC2,PLXNA1,SOS1,ESR1,FGFR2,MAP2K4,PTPN11,CTNNB1,CTC1,NOTCH1
GO Process	GO:0008285	Negative regulation of cell population proliferation	54	713	0.49	1.15	8.96e-11	9606.ENSP00000219476,9606.ENSP00000245414,9606.ENSP00000250003,9606.ENSP00000257430,9606.ENSP00000259008,9606.ENSP00000262160,9606.ENSP00000264657,9606.ENSP00000267163,9606.ENSP00000269305,9606.ENSP00000269571,9606.ENSP00000278616,9606.ENSP00000282397,9606.ENSP00000286301,9606.ENSP00000296930,9606.ENSP00000297954,9606.ENSP00000298552,9606.ENSP00000302486,9606.ENSP00000306682,9606.ENSP00000332353,…	TSC2,IRF1,MYOD1,APC,BRIP1,SMAD2,STAT3,RB1,TP53,ERBB2,ATM,FLT1,CSF1R,NPM1,WNK2,TSC1,MAP2K1,PPM1D,PTCH1,SMAD3,PTPRU,ARID2,MEN1,MEF2C,SMARCB1,SMAD4,ERBB4,RBM5,NF2,DLG1,MAGI2,NF1,ZEB1,STK4,BMPR2,TFDP1,BRCA2,NKX3-1,JAK2,BCL6,PBRM1,RHOA,RAF1,FGFR2,SFRP4,PPP2R5C,KMT2A,DICER1,FBXW7,TNFAIP3,CTCF,CTNNB1,NOTCH1,CBLB
GO Process	GO:0040008	Regulation of growth	52	671	0.5	1.16	1.07e-10	9606.ENSP00000217244,9606.ENSP00000228251,9606.ENSP00000228682,9606.ENSP00000249373,9606.ENSP00000250003,9606.ENSP00000259021,9606.ENSP00000260408,9606.ENSP00000263062,9606.ENSP00000263967,9606.ENSP00000264657,9606.ENSP00000265026,9606.ENSP00000265131,9606.ENSP00000267163,9606.ENSP00000269305,9606.ENSP00000269571,9606.ENSP00000275493,9606.ENSP00000293328,9606.ENSP00000296930,9606.ENSP00000298139,…	CSNK2A1,YBX3,GLI1,SMO,MYOD1,KAT7,ADAM10,EPC1,PIK3CA,STAT3,MAP3K13,TNC,RB1,TP53,ERBB2,EGFR,STAT5B,NPM1,WRN,PPP2R1A,CLASP2,PTCH1,SMAD3,RTN4,MEF2C,SMAD4,ERBB4,SMARCA4,FN1,MTOR,MACF1,H3-3A,ROS1,EPHA7,BMPR1A,STK4,BMPR2,CTTN,DNM2,SIN3A,NEDD4L,BCL6,CXCR4,DCC,RHOA,FGFR2,HIF1A,TSHR,ACVR1B,AKT1,FOXP1,NOTCH1
GO Process	GO:0018130	Heterocycle biosynthetic process	65	985	0.43	1.05	1.33e-10	9606.ENSP00000225792,9606.ENSP00000236959,9606.ENSP00000245414,9606.ENSP00000250003,9606.ENSP00000258886,9606.ENSP00000262160,9606.ENSP00000263062,9606.ENSP00000263253,9606.ENSP00000263734,9606.ENSP00000264183,9606.ENSP00000264233,9606.ENSP00000264657,9606.ENSP00000264705,9606.ENSP00000264731,9606.ENSP00000264932,9606.ENSP00000267163,9606.ENSP00000269305,9606.ENSP00000274606,9606.ENSP00000285398,…	DDX5,ATIC,IRF1,MYOD1,IREB2,SMAD2,EPC1,EP300,EPAS1,ARID4B,POLQ,STAT3,CAD,TP63,SDHA,RB1,TP53,NHP2,ERCC3,STAT5B,WRN,COPS2,SHMT1,POLE,WRAP53,MRE11,NOP10,HSP90AA1,SMARCB1,SMAD4,SMARCA4,DLG1,ARID4A,ACSL3,POT1,PAX5,MTOR,DHX9,SDHC,MED23,SCAI,SRC,TFDP1,SDHD,RAD50,POLR2B,JAK2,ERCC2,ASH1L,CARD11,BCL6,SETD2,NFATC4,CDK12,POLG,ESR1,CBFB,PIK3R1,TJP2,HNF1A,MED24,ACACA,CTNNB1,ACSL6,NOTCH1
GO Process	GO:0051336	Regulation of hydrolase activity	66	1011	0.42	1.04	1.38e-10	9606.ENSP00000216373,9606.ENSP00000217244,9606.ENSP00000219476,9606.ENSP00000222390,9606.ENSP00000239440,9606.ENSP00000246657,9606.ENSP00000257290,9606.ENSP00000260526,9606.ENSP00000262215,9606.ENSP00000264657,9606.ENSP00000264731,9606.ENSP00000269571,9606.ENSP00000274376,9606.ENSP00000275493,9606.ENSP00000277120,9606.ENSP00000281821,9606.ENSP00000282397,9606.ENSP00000286364,9606.ENSP00000286548,…	SOS2,CSNK2A1,TSC2,HGF,ARAP3,CCR7,PDGFRA,ARHGAP29,ARFGEF1,STAT3,TP63,ERBB2,RASA1,EGFR,NTRK2,EPHA4,FLT1,RASA2,GNAQ,PSME3,NPM1,WRN,TSC1,EIF2AK3,RASGRP1,MET,EZH2,SMAD3,EPHA3,MEF2C,WNK1,MAGI2,FN1,RET,NF1,CASP8,PLXNB2,MTOR,RGS7,AFDN,FASLG,PIP5K1A,EPHA7,SRC,SYK,NKX3-1,JAK2,PLXNA1,BCL6,SOS1,FGFR1,BIRC6,RHOA,RAF1,ESR1,HDAC9,FGFR2,ABL2,CASP1,HNF1A,APAF1,AKT1,USP6,VAV1,CBLB,ARHGAP35
GO Process	GO:0009894	Regulation of catabolic process	65	988	0.43	1.04	1.49e-10	9606.ENSP00000217244,9606.ENSP00000219476,9606.ENSP00000222254,9606.ENSP00000222390,9606.ENSP00000228251,9606.ENSP00000231790,9606.ENSP00000254108,9606.ENSP00000257430,9606.ENSP00000260665,9606.ENSP00000261769,9606.ENSP00000262187,9606.ENSP00000263253,9606.ENSP00000263923,9606.ENSP00000263967,9606.ENSP00000264657,9606.ENSP00000268184,9606.ENSP00000268712,9606.ENSP00000269305,9606.ENSP00000275493,…	CSNK2A1,TSC2,PIK3R2,HGF,YBX3,MLH1,FUS,APC,LRPPRC,CDH1,RHEB,EP300,KDR,PIK3CA,STAT3,CRTC3,NCOR1,TP53,EGFR,ATM,PSME3,NPM1,TSC1,PRKACA,PABPC1,MET,CNOT1,SMAD3,HSP90AA1,ZFP36L1,EEF1A1,SMAD4,THRAP3,FXR1,RAD23B,CNOT3,MTOR,DHX9,RNASEL,TENT5C,SYNCRIP,RPL5,AGO3,IRS2,CTTN,DIS3,FOXO1,ALK,A1CF,FAF1,USP8,XPO1,PARN,IDH1,HFE,ABL2,HIF1A,CNOT4,APAF1,AKT1,FBXW7,TNFAIP3,CSDE1,CBLB,PIK3CB
GO Process	GO:0030111	Regulation of Wnt signaling pathway	35	326	0.64	1.37	1.59e-10	9606.ENSP00000217244,9606.ENSP00000219476,9606.ENSP00000228682,9606.ENSP00000257430,9606.ENSP00000262435,9606.ENSP00000265036,9606.ENSP00000275493,9606.ENSP00000286548,9606.ENSP00000297954,9606.ENSP00000301761,9606.ENSP00000307134,9606.ENSP00000324804,9606.ENSP00000332973,9606.ENSP00000334941,9606.ENSP00000341292,9606.ENSP00000343896,9606.ENSP00000354573,9606.ENSP00000356379,9606.ENSP00000361892,…	CSNK2A1,TSC2,GLI1,APC,SMURF2,DEPDC1B,EGFR,GNAQ,WNK2,SDHAF2,CTNND2,PPP2R1A,SMAD3,PTPRU,WNK1,SMARCA4,MACF1,ASPM,STK4,SRC,FOXO1,USP8,CTNND1,ARNTL,NFATC4,CYLD,FGFR2,SFRP4,UBR5,HNF1A,ZNRF3,TNFAIP3,CHD8,CTNNB1,NOTCH1
GO Process	GO:0060548	Negative regulation of cell death	66	1016	0.42	1.03	1.68e-10	9606.ENSP00000217244,9606.ENSP00000222390,9606.ENSP00000228251,9606.ENSP00000233146,9606.ENSP00000241052,9606.ENSP00000246657,9606.ENSP00000249373,9606.ENSP00000256646,9606.ENSP00000261023,9606.ENSP00000261349,9606.ENSP00000261584,9606.ENSP00000262741,9606.ENSP00000263923,9606.ENSP00000263967,9606.ENSP00000264674,9606.ENSP00000267101,9606.ENSP00000267163,9606.ENSP00000269305,9606.ENSP00000274376,…	CSNK2A1,HGF,YBX3,MSH2,CAT,CCR7,SMO,NOTCH2,ITGAV,LRP6,PALB2,PIK3R3,KDR,PIK3CA,MECOM,ERBB3,RB1,TP53,RASA1,EGFR,NTRK2,CSF1R,STAT5B,PSME3,NPM1,TSC1,HDAC3,IL7R,MET,MRE11,SMAD3,MEF2C,SMAD4,ERBB4,TJP1,CASP8,MTOR,DDR2,SRC,IRS2,CTTN,FOXO1,JAK2,SIN3A,BCL6,NFATC4,MITF,BIRC6,RHOA,RAF1,ACVR1,FGFR2,MAP2K4,BRAF,PIK3R1,JAK3,HIF1A,HNF1A,AKT1,TNFAIP3,PLCG2,FOXP1,CHD8,CTNNB1,NOTCH1,PIK3CB
GO Process	GO:0007507	Heart development	46	548	0.53	1.2	1.74e-10	9606.ENSP00000219476,9606.ENSP00000249373,9606.ENSP00000256646,9606.ENSP00000257290,9606.ENSP00000262160,9606.ENSP00000263253,9606.ENSP00000263923,9606.ENSP00000267101,9606.ENSP00000267163,9606.ENSP00000269305,9606.ENSP00000269571,9606.ENSP00000278616,9606.ENSP00000298552,9606.ENSP00000302486,9606.ENSP00000332353,9606.ENSP00000332973,9606.ENSP00000335044,9606.ENSP00000337386,9606.ENSP00000337838,…	TSC2,SMO,NOTCH2,PDGFRA,SMAD2,EP300,KDR,ERBB3,RB1,TP53,ERBB2,ATM,TSC1,MAP2K1,PTCH1,SMAD3,ARID2,ZFP36L1,RTN4,MEF2C,SMAD4,ERBB4,FN1,NF1,CASP8,MTOR,PRDM1,BMPR1A,STK4,BMPR2,ASXL1,EXT1,NKX3-1,NSD2,MYH11,SOS1,SETD2,NFATC4,ACVR1,HDAC9,FGFR2,MAP2K4,HIF1A,PTPN11,CTNNB1,NOTCH1
GO Process	GO:1902806	Regulation of cell cycle G1/S phase transition	27	192	0.76	1.53	2.07e-10	9606.ENSP00000228682,9606.ENSP00000257430,9606.ENSP00000264731,9606.ENSP00000267163,9606.ENSP00000269305,9606.ENSP00000275493,9606.ENSP00000278616,9606.ENSP00000293362,9606.ENSP00000320147,9606.ENSP00000320485,9606.ENSP00000323967,9606.ENSP00000335044,9606.ENSP00000337088,9606.ENSP00000340883,9606.ENSP00000343896,9606.ENSP00000345731,9606.ENSP00000356899,9606.ENSP00000364519,9606.ENSP00000370253,…	GLI1,APC,TP63,RB1,TP53,EGFR,ATM,PSME3,EZH2,ARID1A,SMARCE1,ARID2,MEN1,SMARCB1,SMARCA4,DLG1,DDR2,TFDP1,NKX3-1,SMARCD1,PBRM1,ACVR1,PPP2R5C,AKT1,FBXW7,PLCG2,ARID1B
GO Process	GO:0045619	Regulation of lymphocyte differentiation	28	208	0.74	1.51	2.09e-10	9606.ENSP00000216373,9606.ENSP00000245414,9606.ENSP00000269571,9606.ENSP00000287647,9606.ENSP00000293328,9606.ENSP00000306157,9606.ENSP00000310244,9606.ENSP00000320485,9606.ENSP00000323967,9606.ENSP00000335044,9606.ENSP00000337386,9606.ENSP00000340883,9606.ENSP00000343896,9606.ENSP00000354487,9606.ENSP00000358092,9606.ENSP00000364898,9606.ENSP00000373952,9606.ENSP00000378414,9606.ENSP00000380150,…	SOS2,IRF1,ERBB2,FANCD2,STAT5B,IL7R,RASGRP1,ARID1A,SMARCE1,ARID2,ZFP36L1,SMARCB1,SMARCA4,ZEB1,PRDM1,SYK,FANCA,SMARCD1,CARD11,BCL6,SOS1,PBRM1,RHOA,CBFB,BRAF,DROSHA,JAK3,ARID1B
GO Process	GO:0045596	Negative regulation of cell differentiation	52	685	0.49	1.13	2.14e-10	9606.ENSP00000245414,9606.ENSP00000249373,9606.ENSP00000261023,9606.ENSP00000264657,9606.ENSP00000264731,9606.ENSP00000267163,9606.ENSP00000269305,9606.ENSP00000269571,9606.ENSP00000275493,9606.ENSP00000281821,9606.ENSP00000293328,9606.ENSP00000301761,9606.ENSP00000316578,9606.ENSP00000320147,9606.ENSP00000332353,9606.ENSP00000332973,9606.ENSP00000337088,9606.ENSP00000337386,9606.ENSP00000337838,…	IRF1,SMO,ITGAV,STAT3,TP63,RB1,TP53,ERBB2,EGFR,EPHA4,STAT5B,SDHAF2,SUZ12,EZH2,PTCH1,SMAD3,MEN1,ZFP36L1,RTN4,TRIO,SMAD4,SMARCA4,NF2,NF1,ZEB1,ASPM,EPHA7,TENT5C,BMPR1A,BMPR2,ASXL1,FOXO1,SMARCD1,GPS2,EPHB2,BCL6,ARNTL,NFATC4,DCC,CDK12,RHOA,FOXA2,CBFB,PIK3R1,JAK3,DICER1,FBXW7,FOXP1,PTPN11,ZFHX3,CTNNB1,NOTCH1
GO Process	GO:0016571	Histone methylation	21	109	0.89	1.71	2.92e-10	9606.ENSP00000235372,9606.ENSP00000262189,9606.ENSP00000262367,9606.ENSP00000264183,9606.ENSP00000264674,9606.ENSP00000271640,9606.ENSP00000301067,9606.ENSP00000313983,9606.ENSP00000316578,9606.ENSP00000320147,9606.ENSP00000337088,9606.ENSP00000338186,9606.ENSP00000347602,9606.ENSP00000358092,9606.ENSP00000372351,9606.ENSP00000376204,9606.ENSP00000386759,9606.ENSP00000395929,9606.ENSP00000436786,…	PRDM2,KMT2C,CREBBP,ARID4B,MECOM,SETDB1,KMT2D,NSD3,SUZ12,EZH2,MEN1,EED,ARID4A,PRDM1,NSD2,ASH1L,SETD2,NSD1,KMT2A,TET2,SETBP1
GO Process	GO:0051093	Negative regulation of developmental process	62	933	0.43	1.04	3.32e-10	9606.ENSP00000228251,9606.ENSP00000245414,9606.ENSP00000249373,9606.ENSP00000261023,9606.ENSP00000264183,9606.ENSP00000264657,9606.ENSP00000264731,9606.ENSP00000267163,9606.ENSP00000269305,9606.ENSP00000269571,9606.ENSP00000275493,9606.ENSP00000281821,9606.ENSP00000293328,9606.ENSP00000301761,9606.ENSP00000316578,9606.ENSP00000320147,9606.ENSP00000332353,9606.ENSP00000332973,9606.ENSP00000337088,…	YBX3,IRF1,SMO,ITGAV,ARID4B,STAT3,TP63,RB1,TP53,ERBB2,EGFR,EPHA4,STAT5B,SDHAF2,SUZ12,EZH2,PTCH1,SMAD3,MEN1,ZFP36L1,RTN4,TRIO,SMAD4,SMARCA4,NF2,ARID4A,NF1,ZEB1,ASPM,FASLG,EPHA7,TENT5C,BMPR1A,STK4,BMPR2,ASXL1,FOXO1,NKX3-1,SIN3A,SMARCD1,GPS2,EPHB2,BCL6,ARNTL,NFATC4,DCC,CDK12,RHOA,FOXA2,CBFB,PIK3R1,JAK3,FAT3,DICER1,HIF1A,FBXW7,FOXP1,PTPN11,ZFHX3,CTNNB1,NOTCH1,PIK3CB
GO Process	GO:0030182	Neuron differentiation	67	1062	0.41	1	3.75e-10	9606.ENSP00000249373,9606.ENSP00000256646,9606.ENSP00000261349,9606.ENSP00000261716,9606.ENSP00000261769,9606.ENSP00000264638,9606.ENSP00000264657,9606.ENSP00000265131,9606.ENSP00000267163,9606.ENSP00000269571,9606.ENSP00000277120,9606.ENSP00000280772,9606.ENSP00000281821,9606.ENSP00000285398,9606.ENSP00000286301,9606.ENSP00000288368,9606.ENSP00000299259,9606.ENSP00000302486,9606.ENSP00000307134,…	SMO,NOTCH2,LRP6,TAOK1,CDH1,CNTNAP1,STAT3,TNC,RB1,ERBB2,NTRK2,ANK3,EPHA4,ERCC3,CSF1R,PREX2,COPS2,MAP2K1,CTNND2,MET,PTCH1,HSP90AA1,EPHA3,RTN4,TRIO,MEF2C,WNK1,SMAD4,ERBB4,RET,RAC1,ACSL3,PLXNB2,PTPRF,NCKAP1,CNTNAP2,PRDM1,EPHA7,BMPR1A,CTTN,EXT1,PTPRD,JAK2,ALK,DNM2,ERCC2,PLXNA1,SIN3A,EPHB2,BCL6,CTNNA2,SOS1,CXCR4,NFATC4,DCC,RHOA,FOXA2,FGFR2,FAT3,DICER1,HIF1A,TSHR,CEP290,PTPN11,CTNNB1,NOTCH1,ARHGAP35
GO Process	GO:1902532	Negative regulation of intracellular signal transduction	44	519	0.54	1.19	3.83e-10	9606.ENSP00000219476,9606.ENSP00000222254,9606.ENSP00000228251,9606.ENSP00000239440,9606.ENSP00000264414,9606.ENSP00000264674,9606.ENSP00000268712,9606.ENSP00000274376,9606.ENSP00000278616,9606.ENSP00000281821,9606.ENSP00000286364,9606.ENSP00000297954,9606.ENSP00000298552,9606.ENSP00000302967,9606.ENSP00000314420,9606.ENSP00000317272,9606.ENSP00000324804,9606.ENSP00000337088,9606.ENSP00000341551,…	TSC2,PIK3R2,YBX3,ARAP3,CUL3,MECOM,NCOR1,RASA1,ATM,EPHA4,RASA2,WNK2,TSC1,HDAC3,PER1,MET,PPP2R1A,MEN1,SMAD4,NF2,DLG1,MAGI2,NF1,CASP8,MTOR,SCAI,SRC,FOXO1,ASH1L,GPS2,EPHB2,BCL6,ARNTL,CYLD,RHOA,ESR1,ERBIN,ABL2,HIF1A,AKT1,TNFAIP3,LZTR1,ARHGAP35,PIK3CB
GO Process	GO:0043066	Negative regulation of apoptotic process	60	891	0.44	1.04	4.5e-10	9606.ENSP00000217244,9606.ENSP00000222390,9606.ENSP00000228251,9606.ENSP00000233146,9606.ENSP00000241052,9606.ENSP00000246657,9606.ENSP00000249373,9606.ENSP00000256646,9606.ENSP00000261023,9606.ENSP00000261349,9606.ENSP00000261584,9606.ENSP00000262741,9606.ENSP00000263923,9606.ENSP00000263967,9606.ENSP00000267101,9606.ENSP00000267163,9606.ENSP00000269305,9606.ENSP00000274376,9606.ENSP00000275493,…	CSNK2A1,HGF,YBX3,MSH2,CAT,CCR7,SMO,NOTCH2,ITGAV,LRP6,PALB2,PIK3R3,KDR,PIK3CA,ERBB3,RB1,TP53,RASA1,EGFR,NTRK2,CSF1R,STAT5B,PSME3,NPM1,HDAC3,IL7R,MRE11,SMAD3,MEF2C,ERBB4,TJP1,MTOR,DDR2,SRC,IRS2,CTTN,FOXO1,JAK2,SIN3A,BCL6,NFATC4,MITF,BIRC6,RHOA,RAF1,ACVR1,FGFR2,MAP2K4,BRAF,PIK3R1,JAK3,HIF1A,HNF1A,AKT1,TNFAIP3,FOXP1,CHD8,CTNNB1,NOTCH1,PIK3CB
GO Process	GO:0048598	Embryonic morphogenesis	47	590	0.51	1.14	5.27e-10	9606.ENSP00000219476,9606.ENSP00000228682,9606.ENSP00000241416,9606.ENSP00000249373,9606.ENSP00000256646,9606.ENSP00000257290,9606.ENSP00000261023,9606.ENSP00000262160,9606.ENSP00000262367,9606.ENSP00000264414,9606.ENSP00000264731,9606.ENSP00000269305,9606.ENSP00000282397,9606.ENSP00000298552,9606.ENSP00000302486,9606.ENSP00000309591,9606.ENSP00000332353,9606.ENSP00000332973,9606.ENSP00000337386,…	TSC2,GLI1,ACVR2A,SMO,NOTCH2,PDGFRA,ITGAV,SMAD2,CREBBP,CUL3,TP63,TP53,FLT1,TSC1,MAP2K1,PRKACA,PTCH1,SMAD3,ZFP36L1,MEF2C,SMAD4,NF2,DLG1,FN1,RET,PAX5,PLXNB2,ZEB1,BMPR1A,STK4,BMPR2,EXT1,EXT2,EPHB2,SOS1,SETD2,FOXA2,ACVR1,FGFR2,HIF1A,HNF1A,TSHR,CEP290,APAF1,CTNNB1,NOTCH1,ARHGAP35
GO Process	GO:0001568	Blood vessel development	43	505	0.54	1.18	5.84e-10	9606.ENSP00000216181,9606.ENSP00000242057,9606.ENSP00000249373,9606.ENSP00000256646,9606.ENSP00000257290,9606.ENSP00000261023,9606.ENSP00000262741,9606.ENSP00000263734,9606.ENSP00000263923,9606.ENSP00000263967,9606.ENSP00000274376,9606.ENSP00000277120,9606.ENSP00000282397,9606.ENSP00000302486,9606.ENSP00000307235,9606.ENSP00000334928,9606.ENSP00000335044,9606.ENSP00000337386,9606.ENSP00000337838,…	MYH9,AHR,SMO,NOTCH2,PDGFRA,ITGAV,PIK3R3,EPAS1,KDR,PIK3CA,RASA1,NTRK2,FLT1,MAP2K1,EIF2AK3,PTPRB,ARID2,ZFP36L1,RTN4,MEF2C,FN1,NF1,CASP8,QKI,PRDM1,BMPR1A,STK4,BMPR2,SYK,FOXO1,NKX3-1,EPHB2,SOS1,SETD2,NFATC4,ACVR1,FGFR2,HIF1A,AKT1,FBXW7,CTNNB1,NOTCH1,PIK3CB
GO Process	GO:0001944	Vasculature development	44	527	0.53	1.17	6.03e-10	9606.ENSP00000216181,9606.ENSP00000242057,9606.ENSP00000249373,9606.ENSP00000256646,9606.ENSP00000257290,9606.ENSP00000261023,9606.ENSP00000262741,9606.ENSP00000263734,9606.ENSP00000263923,9606.ENSP00000263967,9606.ENSP00000274376,9606.ENSP00000277120,9606.ENSP00000282397,9606.ENSP00000302486,9606.ENSP00000307235,9606.ENSP00000334928,9606.ENSP00000335044,9606.ENSP00000337386,9606.ENSP00000337838,…	MYH9,AHR,SMO,NOTCH2,PDGFRA,ITGAV,PIK3R3,EPAS1,KDR,PIK3CA,RASA1,NTRK2,FLT1,MAP2K1,EIF2AK3,PTPRB,ARID2,ZFP36L1,RTN4,MEF2C,FN1,NF1,CASP8,QKI,PRDM1,BMPR1A,STK4,SVEP1,BMPR2,SYK,FOXO1,NKX3-1,EPHB2,SOS1,SETD2,NFATC4,ACVR1,FGFR2,HIF1A,AKT1,FBXW7,CTNNB1,NOTCH1,PIK3CB
GO Process	GO:0002684	Positive regulation of immune system process	59	874	0.44	1.03	6.14e-10	9606.ENSP00000231790,9606.ENSP00000233146,9606.ENSP00000244007,9606.ENSP00000246657,9606.ENSP00000256646,9606.ENSP00000260408,9606.ENSP00000262367,9606.ENSP00000263253,9606.ENSP00000263967,9606.ENSP00000267163,9606.ENSP00000286301,9606.ENSP00000293328,9606.ENSP00000306157,9606.ENSP00000310244,9606.ENSP00000320485,9606.ENSP00000323967,9606.ENSP00000331504,9606.ENSP00000335044,9606.ENSP00000335153,…	MLH1,MSH2,PLCG1,CCR7,NOTCH2,ADAM10,CREBBP,EP300,PIK3CA,RB1,CSF1R,STAT5B,IL7R,RASGRP1,ARID1A,SMARCE1,FES,ARID2,HSP90AA1,ZFP36L1,RTN4,MEF2C,SMARCB1,WNK1,SMARCA4,RAC1,SFPQ,NF1,CASP8,DHX9,SRC,SYK,IRS2,PIK3CD,JAK2,TP53BP1,NSD2,SIN3A,SMARCD1,CARD11,EPHB2,BCL6,PBRM1,HLA-B,RHOA,CBFB,BRAF,ABL2,PIK3R1,JAK3,AKT1,VAV1,PLCG2,FOXP1,PTPN11,ARID1B,PRKCB,CBLB,PIK3CB
GO Process	GO:0009314	Response to radiation	40	444	0.56	1.21	6.42e-10	9606.ENSP00000233146,9606.ENSP00000241052,9606.ENSP00000262367,9606.ENSP00000263253,9606.ENSP00000263321,9606.ENSP00000263881,9606.ENSP00000269305,9606.ENSP00000275493,9606.ENSP00000278616,9606.ENSP00000285021,9606.ENSP00000285398,9606.ENSP00000286548,9606.ENSP00000287647,9606.ENSP00000296930,9606.ENSP00000298139,9606.ENSP00000305480,9606.ENSP00000306682,9606.ENSP00000314420,9606.ENSP00000337088,…	MSH2,CAT,CREBBP,EP300,TYR,MAP4K3,TP53,EGFR,ATM,XPC,ERCC3,GNAQ,FANCD2,NPM1,WRN,FEN1,PPM1D,PER1,MEN1,ATR,BLM,NF1,PRDM1,RAD54L,XPA,EXT1,BRCA2,ABRAXAS1,TP53BP1,DNM2,ERCC2,MAP3K4,NFATC4,BRAF,CLOCK,PIK3R1,KMT2A,HIF1A,AKT1,FBXW7
GO Process	GO:0032880	Regulation of protein localization	58	852	0.44	1.04	6.79e-10	9606.ENSP00000222254,9606.ENSP00000249373,9606.ENSP00000257430,9606.ENSP00000259021,9606.ENSP00000260408,9606.ENSP00000261461,9606.ENSP00000261769,9606.ENSP00000267163,9606.ENSP00000269571,9606.ENSP00000275493,9606.ENSP00000280326,9606.ENSP00000280772,9606.ENSP00000296930,9606.ENSP00000302967,9606.ENSP00000307235,9606.ENSP00000309591,9606.ENSP00000324203,9606.ENSP00000332353,9606.ENSP00000332973,…	PIK3R2,SMO,APC,KAT7,ADAM10,PPP2R5A,CDH1,RB1,ERBB2,EGFR,CCT5,ANK3,NPM1,HDAC3,EIF2AK3,PRKACA,WRAP53,PTCH1,SMAD3,HSP90AA1,EPHA3,RTN4,ERBB4,NF2,DLG1,ACSL3,NF1,MYH10,AFDN,SRC,IRS2,FOXO1,NKX3-1,JAK2,NSD2,SIN3A,USP8,LCP1,EPHB2,NEDD4L,ARNTL,XPO1,GPSM2,SETD2,FOXA2,HFE,CLOCK,PIK3R1,UBR5,HSPA8,HIF1A,HNF1A,CEP290,AKT1,FBXW7,CLTC,PTPN11,CTNNB1
GO Process	GO:0001655	Urogenital system development	35	347	0.61	1.28	7.5e-10	9606.ENSP00000228682,9606.ENSP00000229179,9606.ENSP00000241052,9606.ENSP00000249373,9606.ENSP00000256646,9606.ENSP00000257290,9606.ENSP00000262160,9606.ENSP00000264731,9606.ENSP00000265131,9606.ENSP00000279873,9606.ENSP00000281821,9606.ENSP00000298552,9606.ENSP00000332353,9606.ENSP00000332973,9606.ENSP00000340874,9606.ENSP00000341551,9606.ENSP00000342235,9606.ENSP00000345731,9606.ENSP00000346151,…	GLI1,NUP107,CAT,SMO,NOTCH2,PDGFRA,SMAD2,TP63,TNC,ARID5B,EPHA4,TSC1,PTCH1,SMAD3,MEF2C,SMAD4,ERBB4,DLG1,MAGI2,RET,NF1,PRDM1,EPHA7,ASXL1,EXT1,NKX3-1,EPHB2,RHOA,ACVR1,ESR1,FGFR2,CEP290,APAF1,CTNNB1,NOTCH1
GO Process	GO:1901698	Response to nitrogen compound	66	1058	0.4	0.98	8.45e-10	9606.ENSP00000222254,9606.ENSP00000241052,9606.ENSP00000241453,9606.ENSP00000242057,9606.ENSP00000246657,9606.ENSP00000257290,9606.ENSP00000257430,9606.ENSP00000259008,9606.ENSP00000259021,9606.ENSP00000261349,9606.ENSP00000261769,9606.ENSP00000262741,9606.ENSP00000263321,9606.ENSP00000263967,9606.ENSP00000264657,9606.ENSP00000264951,9606.ENSP00000267163,9606.ENSP00000269305,9606.ENSP00000275493,…	PIK3R2,CAT,FLT3,AHR,CCR7,PDGFRA,APC,BRIP1,KAT7,LRP6,CDH1,PIK3R3,TYR,PIK3CA,STAT3,XRN1,RB1,TP53,EGFR,NTRK2,EPHA4,CYSLTR2,GNAQ,STAT5B,NPM1,TSC1,PRKACA,PER1,SHMT1,EZH2,HSP90AA1,DHX15,MEN1,ZFP36L1,MEF2C,BLM,ZEB1,MTOR,RGS7,DHX9,DDR2,SRC,SYK,IRS2,EXT1,FOXO1,JAK2,DNM2,SIN3A,FAF1,EPHB2,NCOR2,CXCR4,EFTUD2,RHOA,HDAC9,ERBIN,PIK3R1,JAK3,HNF1A,TSHR,AKT1,TNFAIP3,CTNNB1,NOTCH1,JAK1
GO Process	GO:1901988	Negative regulation of cell cycle phase transition	28	225	0.7	1.39	1.07e-09	9606.ENSP00000233146,9606.ENSP00000257430,9606.ENSP00000259008,9606.ENSP00000261716,9606.ENSP00000265433,9606.ENSP00000267163,9606.ENSP00000269305,9606.ENSP00000278616,9606.ENSP00000285021,9606.ENSP00000287598,9606.ENSP00000287647,9606.ENSP00000297338,9606.ENSP00000312995,9606.ENSP00000320147,9606.ENSP00000325863,9606.ENSP00000337088,9606.ENSP00000337386,9606.ENSP00000343741,9606.ENSP00000345731,…	MSH2,APC,BRIP1,TAOK1,NBN,RB1,TP53,ATM,XPC,BUB1B,FANCD2,RAD21,CLSPN,EZH2,MRE11,MEN1,ZFP36L1,ATR,DLG1,BLM,RAD50,ABRAXAS1,NKX3-1,TP53BP1,ACVR1,PPP2R5C,CLOCK,PTPN11
GO Process	GO:0010243	Response to organonitrogen compound	62	963	0.42	0.99	1.1e-09	9606.ENSP00000222254,9606.ENSP00000241052,9606.ENSP00000241453,9606.ENSP00000242057,9606.ENSP00000257290,9606.ENSP00000257430,9606.ENSP00000259008,9606.ENSP00000259021,9606.ENSP00000261349,9606.ENSP00000261769,9606.ENSP00000262741,9606.ENSP00000263321,9606.ENSP00000263967,9606.ENSP00000264657,9606.ENSP00000264951,9606.ENSP00000267163,9606.ENSP00000269305,9606.ENSP00000275493,9606.ENSP00000277120,…	PIK3R2,CAT,FLT3,AHR,PDGFRA,APC,BRIP1,KAT7,LRP6,CDH1,PIK3R3,TYR,PIK3CA,STAT3,XRN1,RB1,TP53,EGFR,NTRK2,EPHA4,CYSLTR2,STAT5B,TSC1,PRKACA,PER1,SHMT1,EZH2,HSP90AA1,DHX15,MEN1,ZFP36L1,MEF2C,BLM,ZEB1,MTOR,RGS7,DDR2,SRC,SYK,IRS2,EXT1,FOXO1,JAK2,DNM2,SIN3A,FAF1,EPHB2,NCOR2,CXCR4,EFTUD2,RHOA,HDAC9,ERBIN,PIK3R1,JAK3,HNF1A,TSHR,AKT1,TNFAIP3,CTNNB1,NOTCH1,JAK1
GO Process	GO:0032879	Regulation of localization	103	2103	0.3	0.84	1.12e-09	9606.ENSP00000219476,9606.ENSP00000222254,9606.ENSP00000231948,9606.ENSP00000244007,9606.ENSP00000246657,9606.ENSP00000249373,9606.ENSP00000257430,9606.ENSP00000259021,9606.ENSP00000260408,9606.ENSP00000261023,9606.ENSP00000261461,9606.ENSP00000261769,9606.ENSP00000265723,9606.ENSP00000267101,9606.ENSP00000267163,9606.ENSP00000269571,9606.ENSP00000274606,9606.ENSP00000275493,9606.ENSP00000280326,…	TSC2,PIK3R2,CRBN,PLCG1,CCR7,SMO,APC,KAT7,ADAM10,ITGAV,PPP2R5A,CDH1,ABCB4,ERBB3,RB1,ERBB2,NHP2,EGFR,CCT5,ANK3,NPM1,WNK2,MAP2K1,HDAC3,EIF2AK3,PRKACA,PER1,WRAP53,CLASP2,FES,NOP10,PTCH1,SMAD3,HSP90AA1,ZFP36L1,EPHA3,RTN4,MEF2C,WNK1,SMAD4,ERBB4,NF2,DLG1,MAGI2,RAC1,ACSL3,NF1,MYH10,RGS7,AFDN,DHX9,RNASEL,FASLG,ROS1,SRC,SDHD,SYK,IRS2,FOXO1,NKX3-1,JAK2,NSD2,DNM2,SIN3A,USP8,GPS2,LCP1,EPHB2,NEDD4L,ARNTL,XPO1,…
GO Process	GO:2001020	Regulation of response to DNA damage stimulus	33	316	0.63	1.28	1.24e-09	9606.ENSP00000225792,9606.ENSP00000254108,9606.ENSP00000259021,9606.ENSP00000263062,9606.ENSP00000264233,9606.ENSP00000269305,9606.ENSP00000275493,9606.ENSP00000278616,9606.ENSP00000296930,9606.ENSP00000320485,9606.ENSP00000323967,9606.ENSP00000324203,9606.ENSP00000335044,9606.ENSP00000340883,9606.ENSP00000343741,9606.ENSP00000343896,9606.ENSP00000350170,9606.ENSP00000350249,9606.ENSP00000352925,…	DDX5,FUS,KAT7,EPC1,POLQ,TP53,EGFR,ATM,NPM1,ARID1A,SMARCE1,WRAP53,ARID2,SMARCB1,ATR,SMARCA4,FXR1,POT1,TRRAP,RTEL1,FH,DHX9,BRCA2,ABRAXAS1,NKX3-1,TP53BP1,NSD2,SMARCD1,PBRM1,SETD2,UBR5,BCLAF1,ARID1B
GO Process	GO:0043068	Positive regulation of programmed cell death	43	519	0.53	1.14	1.27e-09	9606.ENSP00000244007,9606.ENSP00000256646,9606.ENSP00000257430,9606.ENSP00000264731,9606.ENSP00000265872,9606.ENSP00000269305,9606.ENSP00000278616,9606.ENSP00000285398,9606.ENSP00000309597,9606.ENSP00000324804,9606.ENSP00000340874,9606.ENSP00000341551,9606.ENSP00000343054,9606.ENSP00000347942,9606.ENSP00000349748,9606.ENSP00000351015,9606.ENSP00000351273,9606.ENSP00000356694,9606.ENSP00000358309,…	PLCG1,NOTCH2,APC,TP63,CCAR1,TP53,ATM,ERCC3,MAP3K11,PPP2R1A,MEF2C,SMAD4,RBM5,RET,SFPQ,NF1,CASP8,FASLG,EPHA7,STK4,SRC,SYK,PIK3CD,FOXO1,NKX3-1,JAK2,DNM2,JMY,FAF1,BCL6,NFATC4,CYLD,PRF1,RHOA,MAP2K4,SFRP4,BCLAF1,APAF1,TXNIP,FBXW7,CTNNB1,NOTCH1,PIK3CB
GO Process	GO:1901362	Organic cyclic compound biosynthetic process	68	1121	0.39	0.96	1.27e-09	9606.ENSP00000225792,9606.ENSP00000236959,9606.ENSP00000245414,9606.ENSP00000250003,9606.ENSP00000258886,9606.ENSP00000262160,9606.ENSP00000263062,9606.ENSP00000263253,9606.ENSP00000263321,9606.ENSP00000263734,9606.ENSP00000264183,9606.ENSP00000264233,9606.ENSP00000264657,9606.ENSP00000264705,9606.ENSP00000264731,9606.ENSP00000264932,9606.ENSP00000267163,9606.ENSP00000269305,9606.ENSP00000274606,…	DDX5,ATIC,IRF1,MYOD1,IREB2,SMAD2,EPC1,EP300,TYR,EPAS1,ARID4B,POLQ,STAT3,CAD,TP63,SDHA,RB1,TP53,NHP2,ERCC3,STAT5B,WRN,COPS2,SHMT1,POLE,WRAP53,MRE11,NOP10,HSP90AA1,SMARCB1,SMAD4,SMARCA4,DLG1,OCA2,ARID4A,ACSL3,POT1,PAX5,MTOR,DHX9,SDHC,MED23,SCAI,SRC,TFDP1,SDHD,RAD50,POLR2B,JAK2,TYRP1,ERCC2,ASH1L,CARD11,BCL6,SETD2,NFATC4,CDK12,POLG,ESR1,CBFB,PIK3R1,TJP2,HNF1A,MED24,ACACA,CTNNB1,ACSL6,NOTCH1
GO Process	GO:0000278	Mitotic cell cycle	48	631	0.49	1.09	1.34e-09	9606.ENSP00000222390,9606.ENSP00000233146,9606.ENSP00000246868,9606.ENSP00000257430,9606.ENSP00000261716,9606.ENSP00000264414,9606.ENSP00000265433,9606.ENSP00000267163,9606.ENSP00000269305,9606.ENSP00000274376,9606.ENSP00000278616,9606.ENSP00000280772,9606.ENSP00000285021,9606.ENSP00000287598,9606.ENSP00000287647,9606.ENSP00000293328,9606.ENSP00000306682,9606.ENSP00000312995,9606.ENSP00000320147,…	HGF,MSH2,SBDS,APC,TAOK1,CUL3,NBN,RB1,TP53,RASA1,ATM,ANK3,XPC,BUB1B,FANCD2,STAT5B,PPM1D,CLSPN,EZH2,POLE,PPP2R1A,MRE11,CUL1,KLHDC8B,CLASP2,MEN1,BLM,RTEL1,MYH10,TFDP1,RAD50,BRCA2,ABRAXAS1,STAG1,DNM2,USP8,GPSM2,PBRM1,SETD2,PPP6C,RHOA,PPP2R5C,CUL2,CDC27,ACVR1B,CLTC,PTPN11,PRKCB
GO Process	GO:0009605	Response to external stimulus	111	2355	0.28	0.81	1.41e-09	9606.ENSP00000219476,9606.ENSP00000222390,9606.ENSP00000231790,9606.ENSP00000241052,9606.ENSP00000245414,9606.ENSP00000246657,9606.ENSP00000246868,9606.ENSP00000249373,9606.ENSP00000250003,9606.ENSP00000256646,9606.ENSP00000257290,9606.ENSP00000259008,9606.ENSP00000261023,9606.ENSP00000261769,9606.ENSP00000263321,9606.ENSP00000263967,9606.ENSP00000264741,9606.ENSP00000268638,9606.ENSP00000269305,…	TSC2,HGF,MLH1,CAT,IRF1,CCR7,SBDS,SMO,MYOD1,NOTCH2,PDGFRA,BRIP1,ITGAV,CDH1,TYR,PIK3CA,ITGA9,IRF8,TP53,ERBB2,CCT5,EPHA4,FLT1,XPC,CSF1R,GNAQ,STAT5B,WRN,TSC1,MAP2K1,IL7R,PPM1D,EIF2AK3,PER1,MET,FES,PTCH1,SMAD3,HSP90AA1,DHX15,EPHA3,TRIO,MEF2C,SMAD4,RET,TJP1,RAC1,SFPQ,CASP8,PLXNB2,ZEB1,MTOR,CNTNAP2,PIK3C2B,NCF2,DHX9,RNASEL,FASLG,DDR2,PIP5K1A,PRDM1,EPHA7,SYNCRIP,SRC,BMPR2,SYK,PIK3CD,EXT1,FOXO1,JAK2,ALK,W…
GO Process	GO:0044087	Regulation of cellular component biogenesis	62	971	0.41	0.98	1.48e-09	9606.ENSP00000027335,9606.ENSP00000222254,9606.ENSP00000231948,9606.ENSP00000246657,9606.ENSP00000257430,9606.ENSP00000262215,9606.ENSP00000263253,9606.ENSP00000263923,9606.ENSP00000263967,9606.ENSP00000267163,9606.ENSP00000269305,9606.ENSP00000271640,9606.ENSP00000274376,9606.ENSP00000277120,9606.ENSP00000278616,9606.ENSP00000296930,9606.ENSP00000298552,9606.ENSP00000309591,9606.ENSP00000317272,…	CDH17,PIK3R2,CRBN,CCR7,APC,ARFGEF1,EP300,KDR,PIK3CA,RB1,TP53,SETDB1,RASA1,NTRK2,ATM,NPM1,TSC1,PRKACA,MET,CNOT1,CLASP2,FES,SMAD3,HSP90AA1,EPHA3,MEF2C,SMAD4,ATR,NF2,DLG1,TJP1,RAC1,FXR1,RTEL1,NCKAP1,MTOR,MACF1,CNTNAP2,H3-3A,EPHA7,SRC,SYK,CTTN,PTPRD,DNM2,SIN3A,FAF1,LCP1,EPHB2,GPSM2,CYLD,RHOA,RAF1,ESR1,BRAF,PIK3R1,HSPA8,PLCG2,SPTAN1,PTPN11,NOTCH1,ARHGAP35
GO Process	GO:0022407	Regulation of cell-cell adhesion	41	480	0.54	1.15	1.56e-09	9606.ENSP00000245414,9606.ENSP00000246657,9606.ENSP00000261769,9606.ENSP00000263967,9606.ENSP00000269571,9606.ENSP00000280772,9606.ENSP00000293328,9606.ENSP00000306157,9606.ENSP00000310244,9606.ENSP00000320485,9606.ENSP00000323967,9606.ENSP00000334941,9606.ENSP00000335044,9606.ENSP00000340883,9606.ENSP00000341292,9606.ENSP00000343896,9606.ENSP00000344666,9606.ENSP00000345731,9606.ENSP00000348416,…	IRF1,CCR7,CDH1,PIK3CA,ERBB2,ANK3,STAT5B,IL7R,RASGRP1,ARID1A,SMARCE1,PTPRU,ARID2,SMARCB1,WNK1,SMARCA4,NF2,DLG1,TJP1,AFDN,EPHA7,SRC,SYK,JAK2,SMARCD1,CARD11,BCL6,PBRM1,RHOA,FOXA2,CBFB,HFE,ABL2,JAK3,AKT1,VAV1,PTPN11,ARID1B,NOTCH1,CBLB,JAK1
GO Process	GO:0051345	Positive regulation of hydrolase activity	46	589	0.5	1.1	1.56e-09	9606.ENSP00000216373,9606.ENSP00000219476,9606.ENSP00000239440,9606.ENSP00000246657,9606.ENSP00000257290,9606.ENSP00000260526,9606.ENSP00000264657,9606.ENSP00000269571,9606.ENSP00000274376,9606.ENSP00000275493,9606.ENSP00000281821,9606.ENSP00000282397,9606.ENSP00000286548,9606.ENSP00000293362,9606.ENSP00000298139,9606.ENSP00000298552,9606.ENSP00000307235,9606.ENSP00000310244,9606.ENSP00000320147,…	SOS2,TSC2,ARAP3,CCR7,PDGFRA,ARHGAP29,STAT3,ERBB2,RASA1,EGFR,EPHA4,FLT1,GNAQ,PSME3,WRN,TSC1,EIF2AK3,RASGRP1,EZH2,SMAD3,MEF2C,MAGI2,FN1,RET,NF1,CASP8,MTOR,RGS7,AFDN,FASLG,PIP5K1A,SYK,NKX3-1,JAK2,SOS1,FGFR1,RHOA,ESR1,FGFR2,ABL2,CASP1,APAF1,AKT1,USP6,VAV1,ARHGAP35
GO Process	GO:0009411	Response to UV	23	150	0.79	1.5	1.62e-09	9606.ENSP00000233146,9606.ENSP00000241052,9606.ENSP00000262367,9606.ENSP00000263253,9606.ENSP00000263321,9606.ENSP00000263881,9606.ENSP00000269305,9606.ENSP00000275493,9606.ENSP00000285021,9606.ENSP00000285398,9606.ENSP00000296930,9606.ENSP00000298139,9606.ENSP00000305480,9606.ENSP00000337088,9606.ENSP00000343741,9606.ENSP00000364270,9606.ENSP00000369497,9606.ENSP00000375809,9606.ENSP00000375986,…	MSH2,CAT,CREBBP,EP300,TYR,MAP4K3,TP53,EGFR,XPC,ERCC3,NPM1,WRN,FEN1,MEN1,ATR,XPA,BRCA2,ERCC2,MAP3K4,NFATC4,PIK3R1,AKT1,FBXW7
GO Process	GO:0048514	Blood vessel morphogenesis	38	419	0.57	1.19	1.7e-09	9606.ENSP00000216181,9606.ENSP00000249373,9606.ENSP00000256646,9606.ENSP00000257290,9606.ENSP00000261023,9606.ENSP00000262741,9606.ENSP00000263734,9606.ENSP00000263923,9606.ENSP00000263967,9606.ENSP00000274376,9606.ENSP00000277120,9606.ENSP00000282397,9606.ENSP00000307235,9606.ENSP00000334928,9606.ENSP00000335044,9606.ENSP00000337386,9606.ENSP00000337838,9606.ENSP00000346839,9606.ENSP00000351015,…	MYH9,SMO,NOTCH2,PDGFRA,ITGAV,PIK3R3,EPAS1,KDR,PIK3CA,RASA1,NTRK2,FLT1,EIF2AK3,PTPRB,ARID2,ZFP36L1,RTN4,FN1,NF1,CASP8,QKI,PRDM1,BMPR1A,STK4,BMPR2,SYK,EPHB2,SOS1,SETD2,NFATC4,ACVR1,FGFR2,HIF1A,AKT1,FBXW7,CTNNB1,NOTCH1,PIK3CB
GO Process	GO:0046578	Regulation of Ras protein signal transduction	26	200	0.72	1.39	2.28e-09	9606.ENSP00000239440,9606.ENSP00000248901,9606.ENSP00000256646,9606.ENSP00000262215,9606.ENSP00000264414,9606.ENSP00000274376,9606.ENSP00000286364,9606.ENSP00000310244,9606.ENSP00000317272,9606.ENSP00000337838,9606.ENSP00000338785,9606.ENSP00000348461,9606.ENSP00000351015,9606.ENSP00000360985,9606.ENSP00000362650,9606.ENSP00000362680,9606.ENSP00000373905,9606.ENSP00000383053,9606.ENSP00000384371,…	ARAP3,CYTH4,NOTCH2,ARFGEF1,CUL3,RASA1,RASA2,RASGRP1,MET,RTN4,STARD13,RAC1,NF1,ARFGEF2,SCAI,SRC,DNM2,EPHB2,BCL6,RAF1,ERBIN,ABL2,LZTR1,NOTCH1,ARHGAP35,PIK3CB
GO Process	GO:0000904	Cell morphogenesis involved in differentiation	44	554	0.51	1.1	2.56e-09	9606.ENSP00000216181,9606.ENSP00000249373,9606.ENSP00000256646,9606.ENSP00000261023,9606.ENSP00000263253,9606.ENSP00000264414,9606.ENSP00000264638,9606.ENSP00000267163,9606.ENSP00000269571,9606.ENSP00000280772,9606.ENSP00000281821,9606.ENSP00000286301,9606.ENSP00000288368,9606.ENSP00000307134,9606.ENSP00000317272,9606.ENSP00000332353,9606.ENSP00000335153,9606.ENSP00000337451,9606.ENSP00000339299,…	MYH9,SMO,NOTCH2,ITGAV,EP300,CUL3,CNTNAP1,RB1,ERBB2,ANK3,EPHA4,CSF1R,PREX2,CTNND2,MET,PTCH1,HSP90AA1,EPHA3,TRIO,MEF2C,SMAD4,FN1,RET,RAC1,PLXNB2,EPHA7,SRC,EXT1,PLXNA1,EPHB2,CTNNA2,SOS1,NFATC4,DCC,RHOA,FAT1,FGFR2,BRAF,PIK3R1,FAT3,PTPN11,CTNNB1,NOTCH1,ARHGAP35
GO Process	GO:0051960	Regulation of nervous system development	39	447	0.55	1.15	2.67e-09	9606.ENSP00000222390,9606.ENSP00000249373,9606.ENSP00000262187,9606.ENSP00000265026,9606.ENSP00000267163,9606.ENSP00000269305,9606.ENSP00000277120,9606.ENSP00000281821,9606.ENSP00000302486,9606.ENSP00000307235,9606.ENSP00000320147,9606.ENSP00000337838,9606.ENSP00000344666,9606.ENSP00000345731,9606.ENSP00000346839,9606.ENSP00000351015,9606.ENSP00000352288,9606.ENSP00000353401,9606.ENSP00000354558,…	HGF,SMO,RHEB,MAP3K13,RB1,TP53,NTRK2,EPHA4,MAP2K1,EIF2AK3,EZH2,RTN4,NF2,DLG1,FN1,NF1,PLXNB2,CUX1,MTOR,MACF1,ASPM,EPHA7,BMPR1A,BMPR2,SPEN,PTPRD,PLXNA1,EPHB2,ARNTL,CXCR4,NFATC4,DCC,BRAF,DICER1,HIF1A,AKT1,NAP1L1,CTNNB1,NOTCH1
GO Process	GO:0050673	Epithelial cell proliferation	24	170	0.76	1.43	2.77e-09	9606.ENSP00000222390,9606.ENSP00000241416,9606.ENSP00000249373,9606.ENSP00000256646,9606.ENSP00000263923,9606.ENSP00000264731,9606.ENSP00000267163,9606.ENSP00000275493,9606.ENSP00000302486,9606.ENSP00000332353,9606.ENSP00000340874,9606.ENSP00000345731,9606.ENSP00000351015,9606.ENSP00000354487,9606.ENSP00000361107,9606.ENSP00000361892,9606.ENSP00000363708,9606.ENSP00000365016,9606.ENSP00000370253,…	HGF,ACVR2A,SMO,NOTCH2,KDR,TP63,RB1,EGFR,MAP2K1,PTCH1,MEF2C,DLG1,NF1,ZEB1,BMPR1A,STK4,BMPR2,IRS2,NKX3-1,ESR1,FGFR2,CTNNB1,NOTCH1,PIK3CB
GO Process	GO:0060341	Regulation of cellular localization	61	963	0.41	0.97	2.88e-09	9606.ENSP00000222254,9606.ENSP00000249373,9606.ENSP00000257430,9606.ENSP00000259021,9606.ENSP00000260408,9606.ENSP00000261461,9606.ENSP00000261769,9606.ENSP00000267163,9606.ENSP00000269571,9606.ENSP00000275493,9606.ENSP00000280326,9606.ENSP00000280772,9606.ENSP00000296930,9606.ENSP00000302486,9606.ENSP00000302967,9606.ENSP00000307235,9606.ENSP00000309591,9606.ENSP00000324203,9606.ENSP00000332353,…	PIK3R2,SMO,APC,KAT7,ADAM10,PPP2R5A,CDH1,RB1,ERBB2,EGFR,CCT5,ANK3,NPM1,MAP2K1,HDAC3,EIF2AK3,PRKACA,WRAP53,PTCH1,SMAD3,HSP90AA1,ZFP36L1,EPHA3,RTN4,ERBB4,NF2,DLG1,ACSL3,NF1,MYH10,AFDN,DHX9,SRC,IRS2,FOXO1,NKX3-1,JAK2,NSD2,SIN3A,USP8,LCP1,EPHB2,NEDD4L,ARNTL,XPO1,GPSM2,SETD2,FOXA2,HFE,CLOCK,PIK3R1,UBR5,HSPA8,HIF1A,HNF1A,CEP290,AKT1,FBXW7,CLTC,PTPN11,CTNNB1
GO Process	GO:0010948	Negative regulation of cell cycle process	30	272	0.65	1.29	2.9e-09	9606.ENSP00000233146,9606.ENSP00000257430,9606.ENSP00000259008,9606.ENSP00000261716,9606.ENSP00000265433,9606.ENSP00000267163,9606.ENSP00000269305,9606.ENSP00000278616,9606.ENSP00000285021,9606.ENSP00000287598,9606.ENSP00000287647,9606.ENSP00000296930,9606.ENSP00000297338,9606.ENSP00000312995,9606.ENSP00000320147,9606.ENSP00000325863,9606.ENSP00000337088,9606.ENSP00000337386,9606.ENSP00000343741,…	MSH2,APC,BRIP1,TAOK1,NBN,RB1,TP53,ATM,XPC,BUB1B,FANCD2,NPM1,RAD21,CLSPN,EZH2,MRE11,MEN1,ZFP36L1,ATR,DLG1,BLM,RAD50,ABRAXAS1,NKX3-1,TP53BP1,BCL6,ACVR1,PPP2R5C,CLOCK,PTPN11
GO Process	GO:0050767	Regulation of neurogenesis	35	368	0.59	1.2	3.11e-09	9606.ENSP00000249373,9606.ENSP00000262187,9606.ENSP00000265026,9606.ENSP00000267163,9606.ENSP00000269305,9606.ENSP00000277120,9606.ENSP00000281821,9606.ENSP00000302486,9606.ENSP00000320147,9606.ENSP00000337838,9606.ENSP00000344666,9606.ENSP00000346839,9606.ENSP00000351015,9606.ENSP00000352288,9606.ENSP00000353401,9606.ENSP00000354558,9606.ENSP00000354573,9606.ENSP00000356379,9606.ENSP00000358309,…	SMO,RHEB,MAP3K13,RB1,TP53,NTRK2,EPHA4,MAP2K1,EZH2,RTN4,NF2,FN1,NF1,PLXNB2,CUX1,MTOR,MACF1,ASPM,EPHA7,BMPR1A,BMPR2,SPEN,PTPRD,PLXNA1,EPHB2,ARNTL,CXCR4,NFATC4,DCC,BRAF,DICER1,HIF1A,NAP1L1,CTNNB1,NOTCH1
GO Process	GO:0048872	Homeostasis of number of cells	29	256	0.66	1.29	3.4e-09	9606.ENSP00000216373,9606.ENSP00000241453,9606.ENSP00000246657,9606.ENSP00000249373,9606.ENSP00000258886,9606.ENSP00000263734,9606.ENSP00000267163,9606.ENSP00000293328,9606.ENSP00000306157,9606.ENSP00000320147,9606.ENSP00000340874,9606.ENSP00000347602,9606.ENSP00000351015,9606.ENSP00000355518,9606.ENSP00000364839,9606.ENSP00000367446,9606.ENSP00000371067,9606.ENSP00000375809,9606.ENSP00000380150,…	SOS2,FLT3,CCR7,SMO,IREB2,EPAS1,RB1,STAT5B,IL7R,EZH2,MEF2C,ARID4A,NF1,FH,ASXL1,EXT1,JAK2,ERCC2,CARD11,NBEA,BCL6,SOS1,JAK3,KMT2A,HIF1A,AKT1,TNFAIP3,PTPN11,NOTCH1
GO Process	GO:0009416	Response to light stimulus	32	314	0.62	1.23	4.2e-09	9606.ENSP00000233146,9606.ENSP00000241052,9606.ENSP00000262367,9606.ENSP00000263253,9606.ENSP00000263321,9606.ENSP00000263881,9606.ENSP00000269305,9606.ENSP00000275493,9606.ENSP00000285021,9606.ENSP00000285398,9606.ENSP00000286548,9606.ENSP00000296930,9606.ENSP00000298139,9606.ENSP00000305480,9606.ENSP00000314420,9606.ENSP00000337088,9606.ENSP00000343741,9606.ENSP00000351015,9606.ENSP00000364270,…	MSH2,CAT,CREBBP,EP300,TYR,MAP4K3,TP53,EGFR,XPC,ERCC3,GNAQ,NPM1,WRN,FEN1,PER1,MEN1,ATR,NF1,XPA,EXT1,BRCA2,DNM2,ERCC2,MAP3K4,NFATC4,BRAF,CLOCK,PIK3R1,KMT2A,HIF1A,AKT1,FBXW7
GO Process	GO:0006606	Protein import into nucleus	20	115	0.85	1.52	4.23e-09	9606.ENSP00000016946,9606.ENSP00000219476,9606.ENSP00000229179,9606.ENSP00000249373,9606.ENSP00000264657,9606.ENSP00000269305,9606.ENSP00000310668,9606.ENSP00000316032,9606.ENSP00000330842,9606.ENSP00000336712,9606.ENSP00000351015,9606.ENSP00000361892,9606.ENSP00000364898,9606.ENSP00000386588,9606.ENSP00000407182,9606.ENSP00000428056,9606.ENSP00000451828,9606.ENSP00000462521,9606.ENSP00000498587,…	RGPD5,TSC2,NUP107,SMO,STAT3,TP53,NUP93,NUP98,RGPD6,TNPO1,NF1,STK4,SYK,RGPD3,TNPO2,PIK3R1,AKT1,TXNIP,NOTCH1,CBLB
GO Process	GO:0120035	Regulation of plasma membrane bounded cell projection organization	47	635	0.48	1.04	4.9e-09	9606.ENSP00000222390,9606.ENSP00000246657,9606.ENSP00000257430,9606.ENSP00000263253,9606.ENSP00000263967,9606.ENSP00000265026,9606.ENSP00000277120,9606.ENSP00000281821,9606.ENSP00000297405,9606.ENSP00000298552,9606.ENSP00000302486,9606.ENSP00000320147,9606.ENSP00000331504,9606.ENSP00000335153,9606.ENSP00000337451,9606.ENSP00000337838,9606.ENSP00000346151,9606.ENSP00000346839,9606.ENSP00000347942,…	HGF,CCR7,APC,EP300,PIK3CA,MAP3K13,NTRK2,EPHA4,CSMD3,TSC1,MAP2K1,EZH2,FES,HSP90AA1,EPHA3,RTN4,MAGI2,FN1,RET,RAC1,FXR1,PLXNB2,PTPRF,CUX1,NCKAP1,MTOR,MACF1,EPHA7,SRC,BMPR2,PTPRD,ALK,DNM2,PLXNA1,EPHB2,NEDD4L,CTNNA2,NFATC4,DCC,CYLD,RHOA,BRAF,ABL2,PIK3R1,FAT3,AKT1,ARHGAP35
GO Process	GO:0045860	Positive regulation of protein kinase activity	37	416	0.56	1.14	5e-09	9606.ENSP00000241453,9606.ENSP00000246657,9606.ENSP00000261716,9606.ENSP00000263967,9606.ENSP00000265026,9606.ENSP00000267101,9606.ENSP00000269571,9606.ENSP00000275493,9606.ENSP00000281821,9606.ENSP00000282397,9606.ENSP00000286301,9606.ENSP00000296930,9606.ENSP00000302486,9606.ENSP00000309597,9606.ENSP00000310244,9606.ENSP00000312995,9606.ENSP00000320147,9606.ENSP00000335153,9606.ENSP00000340874,…	FLT3,CCR7,TAOK1,PIK3CA,MAP3K13,ERBB3,ERBB2,EGFR,EPHA4,FLT1,CSF1R,NPM1,MAP2K1,MAP3K11,RASGRP1,CLSPN,EZH2,HSP90AA1,MEF2C,WNK1,ERBB4,DLG1,MTOR,DDR2,BMPR1A,STK4,SRC,BMPR2,SYK,JAK2,ALK,MAP3K4,FGFR1,RHOA,HNF1A,AKT1,FBXW7
GO Process	GO:0010942	Positive regulation of cell death	45	590	0.49	1.06	5.06e-09	9606.ENSP00000244007,9606.ENSP00000256646,9606.ENSP00000257430,9606.ENSP00000264731,9606.ENSP00000265872,9606.ENSP00000269305,9606.ENSP00000278616,9606.ENSP00000285398,9606.ENSP00000309597,9606.ENSP00000324804,9606.ENSP00000340874,9606.ENSP00000341551,9606.ENSP00000343054,9606.ENSP00000347942,9606.ENSP00000349748,9606.ENSP00000351015,9606.ENSP00000351273,9606.ENSP00000356694,9606.ENSP00000356899,…	PLCG1,NOTCH2,APC,TP63,CCAR1,TP53,ATM,ERCC3,MAP3K11,PPP2R1A,MEF2C,SMAD4,RBM5,RET,SFPQ,NF1,CASP8,FASLG,DDR2,EPHA7,STK4,SRC,SYK,PIK3CD,FOXO1,NKX3-1,JAK2,DNM2,JMY,FAF1,BCL6,NFATC4,CYLD,PRF1,RHOA,MAP2K4,SFRP4,BCLAF1,APAF1,TXNIP,FBXW7,FOXP1,CTNNB1,NOTCH1,PIK3CB
GO Process	GO:0051241	Negative regulation of multicellular organismal process	63	1035	0.39	0.93	6.15e-09	9606.ENSP00000222390,9606.ENSP00000231368,9606.ENSP00000245414,9606.ENSP00000246657,9606.ENSP00000249373,9606.ENSP00000257290,9606.ENSP00000262187,9606.ENSP00000264183,9606.ENSP00000264731,9606.ENSP00000267163,9606.ENSP00000269305,9606.ENSP00000269571,9606.ENSP00000275493,9606.ENSP00000281821,9606.ENSP00000301761,9606.ENSP00000307235,9606.ENSP00000320147,9606.ENSP00000332353,9606.ENSP00000332973,…	HGF,LNPEP,IRF1,CCR7,SMO,PDGFRA,RHEB,ARID4B,TP63,RB1,TP53,ERBB2,EGFR,EPHA4,SDHAF2,EIF2AK3,EZH2,PTCH1,SMAD3,RTN4,STARD13,MEF2C,WNK1,SMAD4,NF2,FN1,ARID4A,RAC1,NF1,FASLG,EPHA7,BMPR1A,STK4,BMPR2,FOXO1,BRCA2,NKX3-1,JAK2,SIN3A,EPHB2,BCL6,ARNTL,NFATC4,DCC,CYLD,RHOA,FOXA2,HDAC9,CBFB,HFE,ERBIN,PIK3R1,JAK3,DICER1,HIF1A,ATP1A1,FBXW7,TNFAIP3,FOXP1,PTPN11,CTNNB1,NOTCH1,PIK3CB
GO Process	GO:0043065	Positive regulation of apoptotic process	41	507	0.52	1.08	6.99e-09	9606.ENSP00000244007,9606.ENSP00000256646,9606.ENSP00000257430,9606.ENSP00000264731,9606.ENSP00000265872,9606.ENSP00000269305,9606.ENSP00000278616,9606.ENSP00000285398,9606.ENSP00000309597,9606.ENSP00000324804,9606.ENSP00000340874,9606.ENSP00000341551,9606.ENSP00000343054,9606.ENSP00000347942,9606.ENSP00000349748,9606.ENSP00000351015,9606.ENSP00000351273,9606.ENSP00000356694,9606.ENSP00000358309,…	PLCG1,NOTCH2,APC,TP63,CCAR1,TP53,ATM,ERCC3,MAP3K11,PPP2R1A,MEF2C,SMAD4,RBM5,RET,SFPQ,NF1,CASP8,FASLG,EPHA7,STK4,SRC,PIK3CD,FOXO1,NKX3-1,JAK2,DNM2,JMY,FAF1,BCL6,NFATC4,CYLD,RHOA,MAP2K4,SFRP4,BCLAF1,APAF1,TXNIP,FBXW7,CTNNB1,NOTCH1,PIK3CB
GO Process	GO:0009725	Response to hormone	52	762	0.44	0.99	7.14e-09	9606.ENSP00000222254,9606.ENSP00000225792,9606.ENSP00000241052,9606.ENSP00000241453,9606.ENSP00000246657,9606.ENSP00000250003,9606.ENSP00000257430,9606.ENSP00000259008,9606.ENSP00000261349,9606.ENSP00000262741,9606.ENSP00000263253,9606.ENSP00000263967,9606.ENSP00000264657,9606.ENSP00000267163,9606.ENSP00000282018,9606.ENSP00000293328,9606.ENSP00000298552,9606.ENSP00000301067,9606.ENSP00000309591,…	PIK3R2,DDX5,CAT,FLT3,CCR7,MYOD1,APC,BRIP1,LRP6,PIK3R3,EP300,PIK3CA,STAT3,RB1,CYSLTR2,STAT5B,TSC1,KMT2D,PRKACA,ARID1A,PGR,PTPRU,HSP90AA1,MEN1,ZFP36L1,MEF2C,MTOR,DDR2,SRC,IRS2,FOXO1,NKX3-1,JAK2,USP8,IDH1,RHOA,ACVR1,ESR1,HDAC9,SFRP4,PIK3R1,UBR5,JAK3,HSPA8,TSHR,ATP1A1,AKT1,TXNIP,ACACA,PTPN11,NOTCH1,JAK1
GO Process	GO:0051053	Negative regulation of DNA metabolic process	22	149	0.78	1.4	7.87e-09	9606.ENSP00000231790,9606.ENSP00000233146,9606.ENSP00000264233,9606.ENSP00000264951,9606.ENSP00000265081,9606.ENSP00000265433,9606.ENSP00000269305,9606.ENSP00000278616,9606.ENSP00000337088,9606.ENSP00000343741,9606.ENSP00000347232,9606.ENSP00000350249,9606.ENSP00000353332,9606.ENSP00000362680,9606.ENSP00000363708,9606.ENSP00000368100,9606.ENSP00000369497,9606.ENSP00000371475,9606.ENSP00000384371,…	MLH1,MSH2,POLQ,XRN1,MSH3,NBN,TP53,ATM,MEN1,ATR,BLM,POT1,RTEL1,SRC,BMPR2,RAD50,BRCA2,TP53BP1,BCL6,UBR5,KMT2A,CTC1
GO Process	GO:0032870	Cellular response to hormone stimulus	40	489	0.52	1.08	8.54e-09	9606.ENSP00000222254,9606.ENSP00000225792,9606.ENSP00000241453,9606.ENSP00000250003,9606.ENSP00000257430,9606.ENSP00000259008,9606.ENSP00000262741,9606.ENSP00000263967,9606.ENSP00000264657,9606.ENSP00000267163,9606.ENSP00000282018,9606.ENSP00000293328,9606.ENSP00000309591,9606.ENSP00000320485,9606.ENSP00000325120,9606.ENSP00000337088,9606.ENSP00000337386,9606.ENSP00000340874,9606.ENSP00000356899,…	PIK3R2,DDX5,FLT3,MYOD1,APC,BRIP1,PIK3R3,PIK3CA,STAT3,RB1,CYSLTR2,STAT5B,PRKACA,ARID1A,PGR,MEN1,ZFP36L1,MEF2C,DDR2,SRC,IRS2,FOXO1,NKX3-1,JAK2,USP8,RHOA,ACVR1,ESR1,HDAC9,PIK3R1,UBR5,JAK3,HSPA8,TSHR,ATP1A1,AKT1,ACACA,PTPN11,NOTCH1,JAK1
GO Process	GO:2000779	Regulation of double-strand break repair	21	135	0.8	1.42	8.7e-09	9606.ENSP00000254108,9606.ENSP00000263062,9606.ENSP00000264233,9606.ENSP00000320485,9606.ENSP00000323967,9606.ENSP00000324203,9606.ENSP00000335044,9606.ENSP00000340883,9606.ENSP00000343741,9606.ENSP00000343896,9606.ENSP00000350249,9606.ENSP00000352925,9606.ENSP00000353332,9606.ENSP00000355518,9606.ENSP00000371475,9606.ENSP00000372351,9606.ENSP00000378414,9606.ENSP00000386593,9606.ENSP00000386759,…	FUS,EPC1,POLQ,ARID1A,SMARCE1,WRAP53,ARID2,SMARCB1,ATR,SMARCA4,POT1,TRRAP,RTEL1,FH,TP53BP1,NSD2,SMARCD1,PBRM1,SETD2,UBR5,ARID1B
GO Process	GO:0006479	Protein methylation	22	150	0.78	1.39	8.74e-09	9606.ENSP00000235372,9606.ENSP00000262189,9606.ENSP00000262367,9606.ENSP00000264183,9606.ENSP00000264674,9606.ENSP00000271640,9606.ENSP00000301067,9606.ENSP00000313983,9606.ENSP00000316578,9606.ENSP00000320147,9606.ENSP00000337088,9606.ENSP00000338186,9606.ENSP00000347602,9606.ENSP00000358092,9606.ENSP00000372351,9606.ENSP00000376204,9606.ENSP00000384823,9606.ENSP00000386759,9606.ENSP00000395929,…	PRDM2,KMT2C,CREBBP,ARID4B,MECOM,SETDB1,KMT2D,NSD3,SUZ12,EZH2,MEN1,EED,ARID4A,PRDM1,NSD2,ASH1L,FBXO11,SETD2,NSD1,KMT2A,TET2,SETBP1
GO Process	GO:1903047	Mitotic cell cycle process	42	537	0.5	1.05	1.04e-08	9606.ENSP00000233146,9606.ENSP00000246868,9606.ENSP00000257430,9606.ENSP00000261716,9606.ENSP00000264414,9606.ENSP00000265433,9606.ENSP00000267163,9606.ENSP00000269305,9606.ENSP00000274376,9606.ENSP00000278616,9606.ENSP00000280772,9606.ENSP00000285021,9606.ENSP00000287598,9606.ENSP00000287647,9606.ENSP00000306682,9606.ENSP00000312995,9606.ENSP00000320147,9606.ENSP00000322570,9606.ENSP00000324804,…	MSH2,SBDS,APC,TAOK1,CUL3,NBN,RB1,TP53,RASA1,ATM,ANK3,XPC,BUB1B,FANCD2,PPM1D,CLSPN,EZH2,POLE,PPP2R1A,MRE11,CUL1,KLHDC8B,CLASP2,BLM,RTEL1,MYH10,TFDP1,RAD50,BRCA2,ABRAXAS1,STAG1,DNM2,USP8,GPSM2,SETD2,PPP6C,RHOA,PPP2R5C,CUL2,CDC27,ACVR1B,PRKCB
GO Process	GO:0031346	Positive regulation of cell projection organization	33	347	0.59	1.16	1.05e-08	9606.ENSP00000222390,9606.ENSP00000246657,9606.ENSP00000257430,9606.ENSP00000263253,9606.ENSP00000263967,9606.ENSP00000265026,9606.ENSP00000277120,9606.ENSP00000281821,9606.ENSP00000302486,9606.ENSP00000320147,9606.ENSP00000331504,9606.ENSP00000335153,9606.ENSP00000337451,9606.ENSP00000346151,9606.ENSP00000346839,9606.ENSP00000347942,9606.ENSP00000348461,9606.ENSP00000352288,9606.ENSP00000353401,…	HGF,CCR7,APC,EP300,PIK3CA,MAP3K13,NTRK2,EPHA4,MAP2K1,EZH2,FES,HSP90AA1,EPHA3,MAGI2,FN1,RET,RAC1,PLXNB2,CUX1,NCKAP1,MTOR,MACF1,SRC,BMPR2,PTPRD,ALK,DNM2,PLXNA1,EPHB2,BRAF,ABL2,PIK3R1,ARHGAP35
GO Process	GO:0014066	Regulation of phosphatidylinositol 3-kinase signaling	19	109	0.85	1.47	1.16e-08	9606.ENSP00000219476,9606.ENSP00000222390,9606.ENSP00000241052,9606.ENSP00000241453,9606.ENSP00000257290,9606.ENSP00000263923,9606.ENSP00000267101,9606.ENSP00000275493,9606.ENSP00000277120,9606.ENSP00000282397,9606.ENSP00000310244,9606.ENSP00000342235,9606.ENSP00000346839,9606.ENSP00000357883,9606.ENSP00000362680,9606.ENSP00000370253,9606.ENSP00000371067,9606.ENSP00000393312,9606.ENSP00000394794	TSC2,HGF,CAT,FLT3,PDGFRA,KDR,ERBB3,EGFR,NTRK2,FLT1,RASGRP1,ERBB4,FN1,PIP5K1A,SRC,NKX3-1,JAK2,FGFR1,PTPN13
GO Process	GO:0043933	Protein-containing complex organization	78	1465	0.33	0.84	1.25e-08	9606.ENSP00000229179,9606.ENSP00000254108,9606.ENSP00000257430,9606.ENSP00000260408,9606.ENSP00000261712,9606.ENSP00000262160,9606.ENSP00000262367,9606.ENSP00000264233,9606.ENSP00000264414,9606.ENSP00000264731,9606.ENSP00000265713,9606.ENSP00000268184,9606.ENSP00000269305,9606.ENSP00000275493,9606.ENSP00000296930,9606.ENSP00000301067,9606.ENSP00000301761,9606.ENSP00000303147,9606.ENSP00000309591,…	NUP107,FUS,APC,ADAM10,PSMD11,SMAD2,CREBBP,POLQ,CUL3,TP63,KAT6A,CRTC3,TP53,EGFR,NPM1,KMT2D,SDHAF2,MAT2A,PRKACA,NUP93,NUP98,SHMT1,ARID1A,SMARCE1,PPP2R1A,CLASP2,SMAD3,ARID2,HSP90AA1,SF3B1,RAD51C,RTN4,SMARCB1,SMAD4,RBM5,SMARCA4,DLG1,FN1,BLM,RAC1,ACSL3,AHCTF1,AFDN,H3-3A,DHX9,MED23,RPL5,STK4,SF3A3,AGO3,SRC,CTTN,CRNKL1,EXT1,PSIP1,JAK2,TP53BP1,FANCA,WIPF1,CHD2,SMARCD1,MYH11,CARD11,TCF4,SETD2,MITF,PPP6C,P…
GO Process	GO:0000165	MAPK cascade	26	219	0.68	1.27	1.26e-08	9606.ENSP00000261023,9606.ENSP00000261716,9606.ENSP00000263881,9606.ENSP00000263923,9606.ENSP00000265026,9606.ENSP00000275493,9606.ENSP00000302486,9606.ENSP00000309597,9606.ENSP00000332973,9606.ENSP00000337088,9606.ENSP00000337386,9606.ENSP00000340874,9606.ENSP00000341551,9606.ENSP00000344666,9606.ENSP00000347942,9606.ENSP00000351015,9606.ENSP00000358548,9606.ENSP00000375986,9606.ENSP00000376204,…	ITGAV,TAOK1,MAP4K3,KDR,MAP3K13,EGFR,MAP2K1,MAP3K11,SMAD3,MEN1,ZFP36L1,MEF2C,SMAD4,NF2,RET,NF1,NRAS,MAP3K4,ASH1L,GPS2,MAP3K1,FGFR1,RAF1,MAP2K4,BRAF,CTNNB1
GO Process	GO:0030900	Forebrain development	35	391	0.56	1.12	1.32e-08	9606.ENSP00000228682,9606.ENSP00000236959,9606.ENSP00000249373,9606.ENSP00000261769,9606.ENSP00000275493,9606.ENSP00000277120,9606.ENSP00000286301,9606.ENSP00000298552,9606.ENSP00000320147,9606.ENSP00000337838,9606.ENSP00000342235,9606.ENSP00000344666,9606.ENSP00000350844,9606.ENSP00000351015,9606.ENSP00000354487,9606.ENSP00000354778,9606.ENSP00000356379,9606.ENSP00000361107,9606.ENSP00000362680,…	GLI1,ATIC,SMO,CDH1,EGFR,NTRK2,CSF1R,TSC1,EZH2,RTN4,ERBB4,NF2,PAX5,NF1,ZEB1,CNTNAP2,ASPM,BMPR1A,SRC,EXT1,ALK,PLXNA1,FAT4,SIN3A,EPHB2,SETD2,CXCR4,RHOA,FGFR2,HIF1A,APAF1,FOXP1,CTNNB1,NOTCH1,ARHGAP35
GO Process	GO:0048568	Embryonic organ development	38	454	0.53	1.08	1.32e-08	9606.ENSP00000228682,9606.ENSP00000249373,9606.ENSP00000256646,9606.ENSP00000257290,9606.ENSP00000261584,9606.ENSP00000262160,9606.ENSP00000263734,9606.ENSP00000263923,9606.ENSP00000269305,9606.ENSP00000275493,9606.ENSP00000285398,9606.ENSP00000302486,9606.ENSP00000307208,9606.ENSP00000322570,9606.ENSP00000332353,9606.ENSP00000332973,9606.ENSP00000335044,9606.ENSP00000337386,9606.ENSP00000340874,…	GLI1,SMO,NOTCH2,PDGFRA,PALB2,SMAD2,EPAS1,KDR,TP53,EGFR,ERCC3,MAP2K1,BPTF,POLE,PTCH1,SMAD3,ARID2,ZFP36L1,MEF2C,DLG1,PAX5,CASP8,ZEB1,PRDM1,BMPR1A,STK4,EPHB2,SETD2,BIRC6,ACVR1,FGFR2,KMT2A,HIF1A,TSHR,CEP290,AKT1,CTNNB1,NOTCH1
GO Process	GO:0000723	Telomere maintenance	18	97	0.88	1.48	1.39e-08	9606.ENSP00000265433,9606.ENSP00000274606,9606.ENSP00000278616,9606.ENSP00000298139,9606.ENSP00000305480,9606.ENSP00000324203,9606.ENSP00000325863,9606.ENSP00000332198,9606.ENSP00000335153,9606.ENSP00000336701,9606.ENSP00000343741,9606.ENSP00000347232,9606.ENSP00000350249,9606.ENSP00000353332,9606.ENSP00000368100,9606.ENSP00000369497,9606.ENSP00000466399,9606.ENSP00000498499	NBN,NHP2,ATM,WRN,FEN1,WRAP53,MRE11,NOP10,HSP90AA1,RAD51C,ATR,BLM,POT1,RTEL1,RAD50,BRCA2,RAD51D,CTC1
GO Process	GO:0006302	Double-strand break repair	25	204	0.7	1.28	1.51e-08	9606.ENSP00000231790,9606.ENSP00000233146,9606.ENSP00000259008,9606.ENSP00000261584,9606.ENSP00000263062,9606.ENSP00000264233,9606.ENSP00000265433,9606.ENSP00000269305,9606.ENSP00000278616,9606.ENSP00000287647,9606.ENSP00000297338,9606.ENSP00000298139,9606.ENSP00000305480,9606.ENSP00000325863,9606.ENSP00000336701,9606.ENSP00000347232,9606.ENSP00000349748,9606.ENSP00000361043,9606.ENSP00000368100,…	MLH1,MSH2,BRIP1,PALB2,EPC1,POLQ,NBN,TP53,ATM,FANCD2,RAD21,WRN,FEN1,MRE11,RAD51C,BLM,SFPQ,RAD54L,RAD50,MCM8,BRCA2,ABRAXAS1,TP53BP1,NSD2,RAD51D
GO Process	GO:0044089	Positive regulation of cellular component biogenesis	40	500	0.51	1.05	1.51e-08	9606.ENSP00000027335,9606.ENSP00000231948,9606.ENSP00000246657,9606.ENSP00000257430,9606.ENSP00000263923,9606.ENSP00000263967,9606.ENSP00000269305,9606.ENSP00000271640,9606.ENSP00000277120,9606.ENSP00000278616,9606.ENSP00000298552,9606.ENSP00000317272,9606.ENSP00000320949,9606.ENSP00000327760,9606.ENSP00000331504,9606.ENSP00000332973,9606.ENSP00000335153,9606.ENSP00000343741,9606.ENSP00000344666,…	CDH17,CRBN,CCR7,APC,KDR,PIK3CA,TP53,SETDB1,NTRK2,ATM,TSC1,MET,CNOT1,CLASP2,FES,SMAD3,HSP90AA1,ATR,NF2,DLG1,RAC1,NCKAP1,MTOR,CNTNAP2,SRC,SYK,CTTN,PTPRD,DNM2,SIN3A,FAF1,LCP1,EPHB2,GPSM2,RHOA,ESR1,BRAF,PIK3R1,PLCG2,ARHGAP35
GO Process	GO:0030855	Epithelial cell differentiation	45	617	0.47	1	1.82e-08	9606.ENSP00000228682,9606.ENSP00000249373,9606.ENSP00000256646,9606.ENSP00000263734,9606.ENSP00000263923,9606.ENSP00000264183,9606.ENSP00000264731,9606.ENSP00000285398,9606.ENSP00000302486,9606.ENSP00000317272,9606.ENSP00000320147,9606.ENSP00000325120,9606.ENSP00000332353,9606.ENSP00000332973,9606.ENSP00000337088,9606.ENSP00000340874,9606.ENSP00000340883,9606.ENSP00000341551,9606.ENSP00000342235,…	GLI1,SMO,NOTCH2,EPAS1,KDR,ARID4B,TP63,ERCC3,MAP2K1,MET,EZH2,PGR,PTCH1,SMAD3,MEN1,MEF2C,SMARCB1,SMAD4,ERBB4,NF2,MAGI2,ARID4A,TJP1,AFDN,ROS1,PIP5K1A,PRDM1,STK4,SRC,BMPR2,ASXL1,EXT1,ERCC2,CXCR4,RHOA,ACVR1,ESR1,FAT1,FGFR2,HIF1A,TJP2,AKT1,TXNIP,CTNNB1,NOTCH1
GO Process	GO:0051251	Positive regulation of lymphocyte activation	32	336	0.59	1.14	1.87e-08	9606.ENSP00000231790,9606.ENSP00000233146,9606.ENSP00000246657,9606.ENSP00000263967,9606.ENSP00000293328,9606.ENSP00000306157,9606.ENSP00000310244,9606.ENSP00000320485,9606.ENSP00000323967,9606.ENSP00000335044,9606.ENSP00000340874,9606.ENSP00000340883,9606.ENSP00000343896,9606.ENSP00000362680,9606.ENSP00000364898,9606.ENSP00000365016,9606.ENSP00000371067,9606.ENSP00000371475,9606.ENSP00000372351,…	MLH1,MSH2,CCR7,PIK3CA,STAT5B,IL7R,RASGRP1,ARID1A,SMARCE1,ARID2,MEF2C,SMARCB1,SMARCA4,SRC,SYK,IRS2,JAK2,TP53BP1,NSD2,SMARCD1,CARD11,EPHB2,BCL6,PBRM1,RHOA,CBFB,ABL2,JAK3,AKT1,VAV1,PTPN11,ARID1B
GO Process	GO:0097190	Apoptotic signaling pathway	31	318	0.6	1.15	2.09e-08	9606.ENSP00000225792,9606.ENSP00000231790,9606.ENSP00000233146,9606.ENSP00000261023,9606.ENSP00000263253,9606.ENSP00000264414,9606.ENSP00000264731,9606.ENSP00000265433,9606.ENSP00000267101,9606.ENSP00000269305,9606.ENSP00000278616,9606.ENSP00000326804,9606.ENSP00000332973,9606.ENSP00000351015,9606.ENSP00000351132,9606.ENSP00000351273,9606.ENSP00000356694,9606.ENSP00000361892,9606.ENSP00000365745,…	DDX5,MLH1,MSH2,ITGAV,EP300,CUL3,TP63,NBN,ERBB3,TP53,ATM,CUL1,SMAD3,NF1,RHOT1,CASP8,FASLG,STK4,CTTN,BRCA2,JAK2,JMY,NFATC4,RAF1,PPP2R5C,CUL2,PIK3R1,CASP1,ACVR1B,APAF1,CTNNB1
GO Process	GO:0010638	Positive regulation of organelle organization	40	508	0.5	1.03	2.3e-08	9606.ENSP00000246657,9606.ENSP00000263923,9606.ENSP00000264414,9606.ENSP00000265433,9606.ENSP00000267163,9606.ENSP00000269305,9606.ENSP00000271640,9606.ENSP00000278616,9606.ENSP00000280326,9606.ENSP00000297338,9606.ENSP00000298552,9606.ENSP00000305480,9606.ENSP00000317272,9606.ENSP00000320949,9606.ENSP00000325863,9606.ENSP00000331504,9606.ENSP00000332973,9606.ENSP00000343741,9606.ENSP00000344666,…	CCR7,KDR,CUL3,NBN,RB1,TP53,SETDB1,ATM,CCT5,RAD21,TSC1,FEN1,MET,CNOT1,MRE11,FES,SMAD3,ATR,NF2,DLG1,RAC1,SFPQ,POT1,RTEL1,NCKAP1,MTOR,SRC,CTTN,RAD50,MAP3K4,SIN3A,LCP1,GPSM2,PARN,RHOA,BRAF,CDC27,HIF1A,CTNNB1,ARHGAP35
GO Process	GO:0032200	Telomere organization	20	129	0.8	1.37	2.36e-08	9606.ENSP00000265433,9606.ENSP00000274606,9606.ENSP00000278616,9606.ENSP00000298139,9606.ENSP00000305480,9606.ENSP00000320147,9606.ENSP00000324203,9606.ENSP00000325863,9606.ENSP00000332198,9606.ENSP00000335153,9606.ENSP00000336701,9606.ENSP00000343741,9606.ENSP00000347232,9606.ENSP00000350249,9606.ENSP00000353332,9606.ENSP00000355780,9606.ENSP00000368100,9606.ENSP00000369497,9606.ENSP00000466399,…	NBN,NHP2,ATM,WRN,FEN1,EZH2,WRAP53,MRE11,NOP10,HSP90AA1,RAD51C,ATR,BLM,POT1,RTEL1,H3-3A,RAD50,BRCA2,RAD51D,CTC1
GO Process	GO:0030099	Myeloid cell differentiation	28	263	0.64	1.19	2.42e-08	9606.ENSP00000216181,9606.ENSP00000246657,9606.ENSP00000256646,9606.ENSP00000258886,9606.ENSP00000263253,9606.ENSP00000263734,9606.ENSP00000265713,9606.ENSP00000267163,9606.ENSP00000268638,9606.ENSP00000286301,9606.ENSP00000293328,9606.ENSP00000340874,9606.ENSP00000347602,9606.ENSP00000351015,9606.ENSP00000351273,9606.ENSP00000362680,9606.ENSP00000366563,9606.ENSP00000371067,9606.ENSP00000375809,…	MYH9,CCR7,NOTCH2,IREB2,EP300,EPAS1,KAT6A,RB1,IRF8,CSF1R,STAT5B,MEF2C,ARID4A,NF1,CASP8,SRC,PIK3CD,JAK2,ERCC2,BCL6,MITF,CBFB,PIK3R1,JAK3,TET2,FOXP1,PTPN11,CTNNB1
GO Process	GO:0044085	Cellular component biogenesis	118	2702	0.25	0.73	2.42e-08	9606.ENSP00000226798,9606.ENSP00000229179,9606.ENSP00000231790,9606.ENSP00000246868,9606.ENSP00000254108,9606.ENSP00000257290,9606.ENSP00000257430,9606.ENSP00000259008,9606.ENSP00000260408,9606.ENSP00000261712,9606.ENSP00000261769,9606.ENSP00000262160,9606.ENSP00000262367,9606.ENSP00000264233,9606.ENSP00000264414,9606.ENSP00000264638,9606.ENSP00000264731,9606.ENSP00000265433,9606.ENSP00000265713,…	FRG1,NUP107,MLH1,SBDS,FUS,PDGFRA,APC,BRIP1,ADAM10,PSMD11,CDH1,SMAD2,CREBBP,POLQ,CUL3,CNTNAP1,TP63,NBN,KAT6A,RB1,CRTC3,NCOR1,TP53,NHP2,EGFR,ANK3,NPM1,WRN,TSC1,KMT2D,SDHAF2,HDAC3,MAT2A,PPM1D,CTNND2,PRKACA,NUP93,NUP98,SHMT1,EZH2,WRAP53,PPP2R1A,CLASP2,NOP10,SMAD3,HSP90AA1,SF3B1,RAD51C,RTN4,SMARCB1,SMAD4,ERBB4,RBM5,SMARCA4,DLG1,FN1,BLM,MLH3,TJP1,RAC1,ACSL3,POT1,PLXNB2,NCKAP1,AHCTF1,AFDN,H3-3A,ASPM,DHX…
GO Process	GO:0022409	Positive regulation of cell-cell adhesion	31	322	0.59	1.13	2.73e-08	9606.ENSP00000246657,9606.ENSP00000263967,9606.ENSP00000280772,9606.ENSP00000293328,9606.ENSP00000306157,9606.ENSP00000310244,9606.ENSP00000320485,9606.ENSP00000323967,9606.ENSP00000334941,9606.ENSP00000335044,9606.ENSP00000340883,9606.ENSP00000343896,9606.ENSP00000348416,9606.ENSP00000355771,9606.ENSP00000362680,9606.ENSP00000364898,9606.ENSP00000371067,9606.ENSP00000378414,9606.ENSP00000380150,…	CCR7,PIK3CA,ANK3,STAT5B,IL7R,RASGRP1,ARID1A,SMARCE1,PTPRU,ARID2,SMARCB1,SMARCA4,TJP1,AFDN,SRC,SYK,JAK2,SMARCD1,CARD11,BCL6,PBRM1,RHOA,FOXA2,CBFB,ABL2,JAK3,AKT1,VAV1,PTPN11,ARID1B,JAK1
GO Process	GO:0006338	Chromatin remodeling	30	303	0.6	1.14	2.82e-08	9606.ENSP00000264731,9606.ENSP00000265713,9606.ENSP00000267163,9606.ENSP00000296930,9606.ENSP00000307208,9606.ENSP00000320147,9606.ENSP00000320485,9606.ENSP00000323967,9606.ENSP00000335044,9606.ENSP00000335321,9606.ENSP00000340883,9606.ENSP00000343896,9606.ENSP00000355780,9606.ENSP00000358262,9606.ENSP00000361043,9606.ENSP00000362330,9606.ENSP00000369716,9606.ENSP00000376204,9606.ENSP00000376534,…	TP63,KAT6A,RB1,NPM1,BPTF,EZH2,ARID1A,SMARCE1,ARID2,SF3B1,SMARCB1,SMARCA4,H3-3A,CHD1L,RAD54L,CHD6,CHD3,ASH1L,BAZ2B,CHD2,SMARCD1,PBRM1,SETD2,CHD9,ESR1,HNF1A,CHD4,NAP1L1,ARID1B,CHD8
GO Process	GO:0010632	Regulation of epithelial cell migration	26	229	0.66	1.21	2.88e-08	9606.ENSP00000244007,9606.ENSP00000253693,9606.ENSP00000263923,9606.ENSP00000317272,9606.ENSP00000327760,9606.ENSP00000337838,9606.ENSP00000338785,9606.ENSP00000340874,9606.ENSP00000348461,9606.ENSP00000351015,9606.ENSP00000354558,9606.ENSP00000354573,9606.ENSP00000362680,9606.ENSP00000363708,9606.ENSP00000365016,9606.ENSP00000366563,9606.ENSP00000393312,9606.ENSP00000400175,9606.ENSP00000408617,…	PLCG1,CAPN7,KDR,MET,CLASP2,RTN4,STARD13,MEF2C,RAC1,NF1,MTOR,MACF1,SRC,BMPR2,IRS2,PIK3CD,FGFR1,RHOA,HDAC9,HIF1A,AKT1,FBXW7,PLCG2,FOXP1,NOTCH1,PIK3CB
GO Process	GO:0034504	Protein localization to nucleus	24	195	0.7	1.25	3.06e-08	9606.ENSP00000016946,9606.ENSP00000219476,9606.ENSP00000229179,9606.ENSP00000249373,9606.ENSP00000264657,9606.ENSP00000269305,9606.ENSP00000298139,9606.ENSP00000310668,9606.ENSP00000316032,9606.ENSP00000324203,9606.ENSP00000330842,9606.ENSP00000336712,9606.ENSP00000351015,9606.ENSP00000361892,9606.ENSP00000364270,9606.ENSP00000364898,9606.ENSP00000384863,9606.ENSP00000386588,9606.ENSP00000407182,…	RGPD5,TSC2,NUP107,SMO,STAT3,TP53,WRN,NUP93,NUP98,WRAP53,RGPD6,TNPO1,NF1,STK4,XPA,SYK,XPO1,RGPD3,TNPO2,PIK3R1,AKT1,TXNIP,NOTCH1,CBLB
GO Process	GO:0051091	Positive regulation of DNA-binding transcription factor activity	28	267	0.63	1.17	3.25e-08	9606.ENSP00000241052,9606.ENSP00000249373,9606.ENSP00000261349,9606.ENSP00000261479,9606.ENSP00000263253,9606.ENSP00000264657,9606.ENSP00000265026,9606.ENSP00000268184,9606.ENSP00000279873,9606.ENSP00000296930,9606.ENSP00000332973,9606.ENSP00000340883,9606.ENSP00000343896,9606.ENSP00000356520,9606.ENSP00000356899,9606.ENSP00000364519,9606.ENSP00000370253,9606.ENSP00000371067,9606.ENSP00000371475,…	CAT,SMO,LRP6,PSMA6,EP300,STAT3,MAP3K13,CRTC3,ARID5B,NPM1,SMAD3,SMARCB1,SMARCA4,DHX9,DDR2,TFDP1,NKX3-1,JAK2,TP53BP1,ALK,JMY,CARD11,ESR1,CLOCK,AKT1,PLCG2,CTNNB1,PRKCB
GO Process	GO:0006282	Regulation of DNA repair	25	213	0.68	1.22	3.27e-08	9606.ENSP00000254108,9606.ENSP00000259021,9606.ENSP00000263062,9606.ENSP00000264233,9606.ENSP00000275493,9606.ENSP00000320485,9606.ENSP00000323967,9606.ENSP00000324203,9606.ENSP00000335044,9606.ENSP00000340883,9606.ENSP00000343741,9606.ENSP00000343896,9606.ENSP00000350249,9606.ENSP00000352925,9606.ENSP00000353332,9606.ENSP00000355518,9606.ENSP00000356520,9606.ENSP00000369857,9606.ENSP00000371475,…	FUS,KAT7,EPC1,POLQ,EGFR,ARID1A,SMARCE1,WRAP53,ARID2,SMARCB1,ATR,SMARCA4,POT1,TRRAP,RTEL1,FH,DHX9,ABRAXAS1,TP53BP1,NSD2,SMARCD1,PBRM1,SETD2,UBR5,ARID1B
GO Process	GO:2001233	Regulation of apoptotic signaling pathway	33	365	0.56	1.09	3.27e-08	9606.ENSP00000217244,9606.ENSP00000222390,9606.ENSP00000228251,9606.ENSP00000261023,9606.ENSP00000264731,9606.ENSP00000267163,9606.ENSP00000269305,9606.ENSP00000293362,9606.ENSP00000307235,9606.ENSP00000324804,9606.ENSP00000347942,9606.ENSP00000349748,9606.ENSP00000351015,9606.ENSP00000361892,9606.ENSP00000362680,9606.ENSP00000365745,9606.ENSP00000370253,9606.ENSP00000371067,9606.ENSP00000379457,…	CSNK2A1,HGF,YBX3,ITGAV,TP63,RB1,TP53,PSME3,EIF2AK3,PPP2R1A,RET,SFPQ,NF1,STK4,SRC,CTTN,NKX3-1,JAK2,FAF1,NFATC4,CYLD,FGFR1,BIRC6,RAF1,ACVR1,BCLAF1,HIF1A,APAF1,AKT1,FBXW7,TNFAIP3,CTNNB1,PIK3CB
GO Process	GO:0065003	Protein-containing complex assembly	71	1303	0.35	0.84	3.34e-08	9606.ENSP00000229179,9606.ENSP00000254108,9606.ENSP00000257430,9606.ENSP00000260408,9606.ENSP00000261712,9606.ENSP00000262160,9606.ENSP00000262367,9606.ENSP00000264233,9606.ENSP00000264414,9606.ENSP00000264731,9606.ENSP00000265713,9606.ENSP00000268184,9606.ENSP00000269305,9606.ENSP00000275493,9606.ENSP00000296930,9606.ENSP00000301067,9606.ENSP00000301761,9606.ENSP00000303147,9606.ENSP00000309591,…	NUP107,FUS,APC,ADAM10,PSMD11,SMAD2,CREBBP,POLQ,CUL3,TP63,KAT6A,CRTC3,TP53,EGFR,NPM1,KMT2D,SDHAF2,MAT2A,PRKACA,NUP93,NUP98,SHMT1,PPP2R1A,CLASP2,SMAD3,HSP90AA1,SF3B1,RAD51C,RTN4,SMARCB1,SMAD4,RBM5,SMARCA4,DLG1,FN1,BLM,RAC1,ACSL3,AHCTF1,AFDN,H3-3A,DHX9,MED23,RPL5,STK4,SF3A3,AGO3,SRC,CTTN,CRNKL1,EXT1,PSIP1,JAK2,TP53BP1,FANCA,WIPF1,MYH11,CARD11,TCF4,MITF,PPP6C,PRF1,RAF1,HFE,KMT2A,DICER1,MED24,PRPF8,NA…
GO Process	GO:0001503	Ossification	29	287	0.61	1.15	3.49e-08	9606.ENSP00000228682,9606.ENSP00000241052,9606.ENSP00000246868,9606.ENSP00000249373,9606.ENSP00000265131,9606.ENSP00000275493,9606.ENSP00000307235,9606.ENSP00000332973,9606.ENSP00000337088,9606.ENSP00000340874,9606.ENSP00000341551,9606.ENSP00000351015,9606.ENSP00000355780,9606.ENSP00000356520,9606.ENSP00000356899,9606.ENSP00000358635,9606.ENSP00000361064,9606.ENSP00000361107,9606.ENSP00000363708,…	GLI1,CAT,SBDS,SMO,TNC,EGFR,EIF2AK3,SMAD3,MEN1,MEF2C,SMAD4,NF1,H3-3A,DHX9,DDR2,SYNCRIP,MINPP1,BMPR1A,BMPR2,EXT1,ERCC2,EXT2,RHOA,FGFR2,CBFB,HIF1A,AKT1,CLTC,CTNNB1
GO Process	GO:0022607	Cellular component assembly	110	2467	0.26	0.74	3.55e-08	9606.ENSP00000229179,9606.ENSP00000231790,9606.ENSP00000246868,9606.ENSP00000254108,9606.ENSP00000257290,9606.ENSP00000257430,9606.ENSP00000259008,9606.ENSP00000260408,9606.ENSP00000261712,9606.ENSP00000261769,9606.ENSP00000262160,9606.ENSP00000262367,9606.ENSP00000264233,9606.ENSP00000264414,9606.ENSP00000264638,9606.ENSP00000264731,9606.ENSP00000265433,9606.ENSP00000265713,9606.ENSP00000267163,…	NUP107,MLH1,SBDS,FUS,PDGFRA,APC,BRIP1,ADAM10,PSMD11,CDH1,SMAD2,CREBBP,POLQ,CUL3,CNTNAP1,TP63,NBN,KAT6A,RB1,CRTC3,NCOR1,TP53,EGFR,ANK3,NPM1,WRN,KMT2D,SDHAF2,HDAC3,MAT2A,PPM1D,CTNND2,PRKACA,NUP93,NUP98,SHMT1,EZH2,WRAP53,PPP2R1A,CLASP2,SMAD3,HSP90AA1,SF3B1,RAD51C,RTN4,SMARCB1,SMAD4,ERBB4,RBM5,SMARCA4,DLG1,FN1,BLM,MLH3,TJP1,RAC1,ACSL3,POT1,PLXNB2,NCKAP1,AHCTF1,AFDN,H3-3A,ASPM,DHX9,MED23,PIP5K1A,RPL5,…
GO Process	GO:0048511	Rhythmic process	28	270	0.62	1.15	4.01e-08	9606.ENSP00000217244,9606.ENSP00000225792,9606.ENSP00000226067,9606.ENSP00000242057,9606.ENSP00000257290,9606.ENSP00000262367,9606.ENSP00000263253,9606.ENSP00000268712,9606.ENSP00000269305,9606.ENSP00000277120,9606.ENSP00000293328,9606.ENSP00000302967,9606.ENSP00000314420,9606.ENSP00000320147,9606.ENSP00000325120,9606.ENSP00000346634,9606.ENSP00000349748,9606.ENSP00000354558,9606.ENSP00000356520,…	CSNK2A1,DDX5,HLF,AHR,PDGFRA,CREBBP,EP300,NCOR1,TP53,NTRK2,STAT5B,HDAC3,PER1,EZH2,PGR,THRAP3,SFPQ,MTOR,DHX9,SRC,SIN3A,NCOR2,ARNTL,ESR1,CLOCK,KMT2A,FBXW7,ZFHX3
GO Process	GO:0070727	Cellular macromolecule localization	93	1948	0.29	0.77	4.01e-08	9606.ENSP00000016946,9606.ENSP00000216181,9606.ENSP00000219476,9606.ENSP00000222254,9606.ENSP00000229179,9606.ENSP00000233146,9606.ENSP00000249373,9606.ENSP00000261349,9606.ENSP00000261609,9606.ENSP00000261769,9606.ENSP00000262160,9606.ENSP00000262215,9606.ENSP00000264638,9606.ENSP00000264657,9606.ENSP00000267163,9606.ENSP00000269305,9606.ENSP00000275493,9606.ENSP00000278616,9606.ENSP00000280551,…	RGPD5,MYH9,TSC2,PIK3R2,NUP107,MSH2,SMO,LRP6,HERC2,CDH1,SMAD2,ARFGEF1,CNTNAP1,STAT3,RB1,TP53,EGFR,ATM,SEC24D,ANK3,ERCC3,BUB1B,NPM1,RAD21,WRN,PRKACA,NUP93,NUP98,EZH2,WRAP53,CLASP2,RGPD6,PTCH1,PTPRU,HSP90AA1,TNPO1,RTN4,SEC23B,ATR,DLG1,MAGI2,MLH3,TJP1,POT1,NF1,MACF1,CNTNAP2,AHCTF1,AFDN,H3-3A,DHX9,PIP5K1A,ARFGEF2,STK4,XPA,SYK,CTTN,MCM8,BRCA2,ITSN1,DNM2,LRP1B,SIN3A,SEC31A,A1CF,FAF1,NBEA,BCL6,XPO1,RGPD3…
GO Process	GO:0048609	Multicellular organismal reproductive process	55	883	0.4	0.9	4.28e-08	9606.ENSP00000228251,9606.ENSP00000228682,9606.ENSP00000231790,9606.ENSP00000233146,9606.ENSP00000241416,9606.ENSP00000257290,9606.ENSP00000259008,9606.ENSP00000261609,9606.ENSP00000263062,9606.ENSP00000264183,9606.ENSP00000264731,9606.ENSP00000265343,9606.ENSP00000267163,9606.ENSP00000278616,9606.ENSP00000287647,9606.ENSP00000293328,9606.ENSP00000301067,9606.ENSP00000309591,9606.ENSP00000324804,…	YBX3,GLI1,MLH1,MSH2,ACVR2A,PDGFRA,BRIP1,HERC2,EPC1,ARID4B,TP63,AFF4,RB1,ATM,FANCD2,STAT5B,KMT2D,PRKACA,PPP2R1A,PGR,PTCH1,RAD51C,MEN1,SMAD4,OCA2,ARID4A,MLH3,RAD23B,PAX5,MTOR,QKI,H3-3A,ASPM,ROS1,PRDM1,SRC,BMPR2,MCM8,BRCA2,DNM2,FANCA,ASH1L,ETV6,NCOR2,BCL6,ARNTL,SOS1,PARN,ACVR1,ESR1,CLOCK,AKT1,PTPN11,CTNNB1,NOTCH1
GO Process	GO:1901699	Cellular response to nitrogen compound	45	637	0.46	0.96	4.41e-08	9606.ENSP00000222254,9606.ENSP00000242057,9606.ENSP00000257290,9606.ENSP00000257430,9606.ENSP00000259008,9606.ENSP00000261769,9606.ENSP00000262741,9606.ENSP00000263967,9606.ENSP00000264657,9606.ENSP00000264951,9606.ENSP00000267163,9606.ENSP00000269305,9606.ENSP00000275493,9606.ENSP00000277120,9606.ENSP00000281821,9606.ENSP00000282018,9606.ENSP00000286548,9606.ENSP00000293328,9606.ENSP00000296930,…	PIK3R2,AHR,PDGFRA,APC,BRIP1,CDH1,PIK3R3,PIK3CA,STAT3,XRN1,RB1,TP53,EGFR,NTRK2,EPHA4,CYSLTR2,GNAQ,STAT5B,NPM1,PRKACA,SHMT1,EZH2,MEN1,ZFP36L1,MEF2C,BLM,ZEB1,MTOR,DHX9,DDR2,SRC,IRS2,FOXO1,JAK2,DNM2,SIN3A,EPHB2,HDAC9,PIK3R1,JAK3,HNF1A,TSHR,AKT1,CTNNB1,JAK1
GO Process	GO:0032101	Regulation of response to external stimulus	58	964	0.39	0.88	4.84e-08	9606.ENSP00000222390,9606.ENSP00000244007,9606.ENSP00000245414,9606.ENSP00000246657,9606.ENSP00000250003,9606.ENSP00000257290,9606.ENSP00000260408,9606.ENSP00000261479,9606.ENSP00000262367,9606.ENSP00000263253,9606.ENSP00000263923,9606.ENSP00000265131,9606.ENSP00000267163,9606.ENSP00000278616,9606.ENSP00000281821,9606.ENSP00000286301,9606.ENSP00000287647,9606.ENSP00000293328,9606.ENSP00000302486,…	HGF,PLCG1,IRF1,CCR7,MYOD1,PDGFRA,ADAM10,PSMA6,CREBBP,EP300,KDR,TNC,RB1,ATM,EPHA4,CSF1R,FANCD2,STAT5B,MAP2K1,RASGRP1,MET,CLASP2,SMAD3,HSP90AA1,WNK1,RAC1,SFPQ,CASP8,PTPRF,DHX9,SRC,BMPR2,SYK,JAK2,FANCA,ASH1L,SIN3A,GPS2,EPHB2,BCL6,CTNNA2,CXCR4,CYLD,FGFR1,HLA-B,FOXA2,ESR1,BRAF,DROSHA,CLOCK,CASP1,VAV1,TNFAIP3,PLCG2,FOXP1,PTPN11,CHD8,NOTCH1
GO Process	GO:0010608	Post-transcriptional regulation of gene expression	41	546	0.48	0.99	4.85e-08	9606.ENSP00000228251,9606.ENSP00000231790,9606.ENSP00000254108,9606.ENSP00000258886,9606.ENSP00000260665,9606.ENSP00000264951,9606.ENSP00000269571,9606.ENSP00000296930,9606.ENSP00000298552,9606.ENSP00000307235,9606.ENSP00000309477,9606.ENSP00000313007,9606.ENSP00000314420,9606.ENSP00000318868,9606.ENSP00000320949,9606.ENSP00000326381,9606.ENSP00000337386,9606.ENSP00000339063,9606.ENSP00000346634,…	YBX3,MLH1,FUS,IREB2,LRPPRC,XRN1,ERBB2,NPM1,TSC1,EIF2AK3,ACO1,PABPC1,PER1,SHMT1,CNOT1,EIF4A2,ZFP36L1,EEF1A1,THRAP3,FXR1,CNOT3,PLXNB2,MTOR,QKI,DHX9,RNASEL,TENT5C,SYNCRIP,RPL5,AGO3,DIS3,EEF1B2,A1CF,EIF4G3,PARN,RHOA,BCLAF1,DICER1,CNOT4,AKT1,CSDE1
GO Process	GO:0014070	Response to organic cyclic compound	54	861	0.41	0.9	4.85e-08	9606.ENSP00000225792,9606.ENSP00000241052,9606.ENSP00000241453,9606.ENSP00000242057,9606.ENSP00000249373,9606.ENSP00000250003,9606.ENSP00000261349,9606.ENSP00000261769,9606.ENSP00000262160,9606.ENSP00000263321,9606.ENSP00000263967,9606.ENSP00000264657,9606.ENSP00000264951,9606.ENSP00000265723,9606.ENSP00000275493,9606.ENSP00000293328,9606.ENSP00000296930,9606.ENSP00000309591,9606.ENSP00000314420,…	DDX5,CAT,FLT3,AHR,SMO,MYOD1,LRP6,CDH1,SMAD2,TYR,PIK3CA,STAT3,XRN1,ABCB4,EGFR,STAT5B,NPM1,PRKACA,PER1,EZH2,ARID1A,PGR,FES,PTCH1,PTPRU,HSP90AA1,ZFP36L1,MEF2C,BLM,CASP8,DHX9,SRC,NKX3-1,JAK2,DNM2,SIN3A,USP8,NCOR2,CXCR4,IDH1,EFTUD2,RHOA,ACVR1,ESR1,MSR1,UBR5,HSPA8,HNF1A,TET2,ATP1A1,TXNIP,FOXP1,CTNNB1,NOTCH1
GO Process	GO:0007155	Cell adhesion	58	965	0.39	0.88	4.98e-08	9606.ENSP00000027335,9606.ENSP00000216181,9606.ENSP00000257290,9606.ENSP00000257430,9606.ENSP00000261023,9606.ENSP00000261349,9606.ENSP00000261769,9606.ENSP00000261800,9606.ENSP00000264638,9606.ENSP00000264741,9606.ENSP00000265131,9606.ENSP00000275493,9606.ENSP00000281821,9606.ENSP00000298552,9606.ENSP00000307134,9606.ENSP00000331504,9606.ENSP00000334941,9606.ENSP00000337386,9606.ENSP00000337451,…	CDH17,MYH9,PDGFRA,APC,ITGAV,LRP6,CDH1,FAT2,CNTNAP1,ITGA9,TNC,EGFR,EPHA4,TSC1,CTNND2,FES,PTPRU,ZFP36L1,EPHA3,RTN4,DLG1,FN1,RET,TJP1,RAC1,PLXNB2,PTPRF,MYH10,CNTNAP2,AFDN,DDR2,PIP5K1A,PTPRT,SRC,SVEP1,SYK,CTTN,EXT1,PTPRD,ARHGAP5,FAT4,MUC16,CTNND1,BCL6,CTNNA2,DCC,RHOA,ACVR1,FAT1,MUC4,BRAF,ERBIN,ABL2,PIK3R1,FAT3,TJP2,CTNNB1,PIK3CB
GO Process	GO:2001022	Positive regulation of response to DNA damage stimulus	22	168	0.73	1.25	5.37e-08	9606.ENSP00000225792,9606.ENSP00000254108,9606.ENSP00000263062,9606.ENSP00000275493,9606.ENSP00000278616,9606.ENSP00000320485,9606.ENSP00000323967,9606.ENSP00000324203,9606.ENSP00000335044,9606.ENSP00000340883,9606.ENSP00000343741,9606.ENSP00000343896,9606.ENSP00000350170,9606.ENSP00000352925,9606.ENSP00000355518,9606.ENSP00000356520,9606.ENSP00000369857,9606.ENSP00000370253,9606.ENSP00000378414,…	DDX5,FUS,EPC1,EGFR,ATM,ARID1A,SMARCE1,WRAP53,ARID2,SMARCB1,ATR,SMARCA4,FXR1,TRRAP,FH,DHX9,ABRAXAS1,NKX3-1,SMARCD1,PBRM1,BCLAF1,ARID1B
GO Process	GO:0031329	Regulation of cellular catabolic process	51	789	0.42	0.91	5.57e-08	9606.ENSP00000217244,9606.ENSP00000219476,9606.ENSP00000222254,9606.ENSP00000222390,9606.ENSP00000228251,9606.ENSP00000231790,9606.ENSP00000254108,9606.ENSP00000260665,9606.ENSP00000262187,9606.ENSP00000263253,9606.ENSP00000263923,9606.ENSP00000263967,9606.ENSP00000264657,9606.ENSP00000269305,9606.ENSP00000278616,9606.ENSP00000296930,9606.ENSP00000298552,9606.ENSP00000309591,9606.ENSP00000313007,…	CSNK2A1,TSC2,PIK3R2,HGF,YBX3,MLH1,FUS,LRPPRC,RHEB,EP300,KDR,PIK3CA,STAT3,TP53,ATM,NPM1,TSC1,PRKACA,PABPC1,MET,CNOT1,ZFP36L1,EEF1A1,THRAP3,FXR1,RAD23B,CNOT3,MTOR,DHX9,RNASEL,TENT5C,SYNCRIP,RPL5,AGO3,IRS2,CTTN,DIS3,FOXO1,A1CF,XPO1,PARN,IDH1,HFE,ABL2,HIF1A,CNOT4,APAF1,AKT1,FBXW7,CSDE1,PIK3CB
GO Process	GO:0042592	Homeostatic process	74	1406	0.33	0.81	5.72e-08	9606.ENSP00000216373,9606.ENSP00000222254,9606.ENSP00000241453,9606.ENSP00000246657,9606.ENSP00000249373,9606.ENSP00000258886,9606.ENSP00000261716,9606.ENSP00000262367,9606.ENSP00000263734,9606.ENSP00000263923,9606.ENSP00000263967,9606.ENSP00000264657,9606.ENSP00000264731,9606.ENSP00000265723,9606.ENSP00000267163,9606.ENSP00000268184,9606.ENSP00000280772,9606.ENSP00000293328,9606.ENSP00000296930,…	SOS2,PIK3R2,FLT3,CCR7,SMO,IREB2,TAOK1,CREBBP,EPAS1,KDR,PIK3CA,STAT3,TP63,ABCB4,RB1,CRTC3,ANK3,STAT5B,NPM1,WNK2,IL7R,ACO1,PRKACA,MET,EZH2,PTCH1,ARID2,MEN1,RTN4,MEF2C,WNK1,SMAD4,ARID4A,TJP1,NF1,RHOT1,FH,FASLG,SRC,ASXL1,IRS2,EXT1,FOXO1,JAK2,ALK,ERCC2,LIMA1,SIN3A,EXT2,CARD11,NBEA,BCL6,SOS1,RAF1,HDAC9,SFRP4,HFE,MUC4,PIK3R1,JAK3,KMT2A,HIF1A,TJP2,HNF1A,ATP1A1,AKT1,FBXW7,TNFAIP3,ACACA,PTPN11,CTNNB1,PRKCB…
GO Process	GO:0071417	Cellular response to organonitrogen compound	42	574	0.47	0.97	6.09e-08	9606.ENSP00000222254,9606.ENSP00000242057,9606.ENSP00000257290,9606.ENSP00000257430,9606.ENSP00000259008,9606.ENSP00000261769,9606.ENSP00000262741,9606.ENSP00000263967,9606.ENSP00000264657,9606.ENSP00000264951,9606.ENSP00000267163,9606.ENSP00000269305,9606.ENSP00000275493,9606.ENSP00000277120,9606.ENSP00000281821,9606.ENSP00000282018,9606.ENSP00000293328,9606.ENSP00000309591,9606.ENSP00000318868,…	PIK3R2,AHR,PDGFRA,APC,BRIP1,CDH1,PIK3R3,PIK3CA,STAT3,XRN1,RB1,TP53,EGFR,NTRK2,EPHA4,CYSLTR2,STAT5B,PRKACA,SHMT1,EZH2,MEN1,ZFP36L1,MEF2C,BLM,ZEB1,MTOR,DDR2,SRC,IRS2,FOXO1,JAK2,DNM2,SIN3A,EPHB2,HDAC9,PIK3R1,JAK3,HNF1A,TSHR,AKT1,CTNNB1,JAK1
GO Process	GO:0001822	Kidney development	29	296	0.6	1.11	6.44e-08	9606.ENSP00000229179,9606.ENSP00000241052,9606.ENSP00000249373,9606.ENSP00000256646,9606.ENSP00000257290,9606.ENSP00000262160,9606.ENSP00000279873,9606.ENSP00000281821,9606.ENSP00000298552,9606.ENSP00000332353,9606.ENSP00000332973,9606.ENSP00000340874,9606.ENSP00000341551,9606.ENSP00000342235,9606.ENSP00000345731,9606.ENSP00000346151,9606.ENSP00000347942,9606.ENSP00000351015,9606.ENSP00000358092,…	NUP107,CAT,SMO,NOTCH2,PDGFRA,SMAD2,ARID5B,EPHA4,TSC1,PTCH1,SMAD3,MEF2C,SMAD4,ERBB4,DLG1,MAGI2,RET,NF1,PRDM1,EPHA7,ASXL1,EXT1,NKX3-1,RHOA,FGFR2,CEP290,APAF1,CTNNB1,NOTCH1
GO Process	GO:0050776	Regulation of immune response	53	844	0.41	0.89	6.6e-08	9606.ENSP00000231790,9606.ENSP00000233146,9606.ENSP00000239882,9606.ENSP00000242057,9606.ENSP00000244007,9606.ENSP00000245414,9606.ENSP00000246657,9606.ENSP00000262367,9606.ENSP00000263253,9606.ENSP00000263967,9606.ENSP00000293328,9606.ENSP00000297405,9606.ENSP00000306157,9606.ENSP00000310244,9606.ENSP00000331504,9606.ENSP00000332973,9606.ENSP00000335153,9606.ENSP00000337838,9606.ENSP00000340874,…	MLH1,MSH2,ELF1,AHR,PLCG1,IRF1,CCR7,CREBBP,EP300,PIK3CA,STAT5B,CSMD3,IL7R,RASGRP1,FES,SMAD3,HSP90AA1,RTN4,MEF2C,WNK1,SFPQ,CASP8,DHX9,SRC,SYK,PIK3CD,PTPRD,JAK2,TP53BP1,NSD2,SIN3A,GPS2,CARD11,MAP3K1,EPHB2,BCL6,SOS1,CYLD,HLA-B,ESR1,MAP2K4,HFE,BRAF,ERBIN,JAK3,CASP1,VAV1,TNFAIP3,PLCG2,FOXP1,PTPN11,PRKCB,CBLB
GO Process	GO:2000278	Regulation of DNA biosynthetic process	19	124	0.79	1.31	7.08e-08	9606.ENSP00000222390,9606.ENSP00000259021,9606.ENSP00000264951,9606.ENSP00000269305,9606.ENSP00000278616,9606.ENSP00000280326,9606.ENSP00000324203,9606.ENSP00000335153,9606.ENSP00000337088,9606.ENSP00000343741,9606.ENSP00000350249,9606.ENSP00000362680,9606.ENSP00000363708,9606.ENSP00000364519,9606.ENSP00000375986,9606.ENSP00000376272,9606.ENSP00000387911,9606.ENSP00000495360,9606.ENSP00000498499	HGF,KAT7,XRN1,TP53,ATM,CCT5,WRAP53,HSP90AA1,MEN1,ATR,POT1,SRC,BMPR2,TFDP1,MAP3K4,RFC4,PARN,CTNNB1,CTC1
GO Process	GO:0030217	T cell differentiation	22	171	0.72	1.23	7.09e-08	9606.ENSP00000222254,9606.ENSP00000245414,9606.ENSP00000246657,9606.ENSP00000262741,9606.ENSP00000264657,9606.ENSP00000269305,9606.ENSP00000269571,9606.ENSP00000293328,9606.ENSP00000298552,9606.ENSP00000306157,9606.ENSP00000337386,9606.ENSP00000354558,9606.ENSP00000364898,9606.ENSP00000366563,9606.ENSP00000380150,9606.ENSP00000384371,9606.ENSP00000400175,9606.ENSP00000419060,9606.ENSP00000428056,…	PIK3R2,IRF1,CCR7,PIK3R3,STAT3,TP53,ERBB2,STAT5B,TSC1,IL7R,ZFP36L1,MTOR,SYK,PIK3CD,CARD11,BCL6,RHOA,BRAF,PIK3R1,VAV1,FOXP1,CTNNB1
GO Process	GO:0042110	T cell activation	29	298	0.6	1.1	7.34e-08	9606.ENSP00000216181,9606.ENSP00000222254,9606.ENSP00000245414,9606.ENSP00000246657,9606.ENSP00000262741,9606.ENSP00000264657,9606.ENSP00000269305,9606.ENSP00000269571,9606.ENSP00000293328,9606.ENSP00000298552,9606.ENSP00000306157,9606.ENSP00000310244,9606.ENSP00000332973,9606.ENSP00000337386,9606.ENSP00000345731,9606.ENSP00000351273,9606.ENSP00000354558,9606.ENSP00000364898,9606.ENSP00000366563,…	MYH9,PIK3R2,IRF1,CCR7,PIK3R3,STAT3,TP53,ERBB2,STAT5B,TSC1,IL7R,RASGRP1,SMAD3,ZFP36L1,DLG1,CASP8,MTOR,SYK,PIK3CD,CARD11,LCP1,BCL6,RHOA,BRAF,PIK3R1,VAV1,FOXP1,CTNNB1,CBLB
GO Process	GO:0045786	Negative regulation of cell cycle	32	359	0.56	1.06	7.72e-08	9606.ENSP00000233146,9606.ENSP00000257430,9606.ENSP00000259008,9606.ENSP00000261716,9606.ENSP00000265433,9606.ENSP00000267163,9606.ENSP00000269305,9606.ENSP00000278616,9606.ENSP00000285021,9606.ENSP00000287598,9606.ENSP00000287647,9606.ENSP00000296930,9606.ENSP00000297338,9606.ENSP00000312995,9606.ENSP00000320147,9606.ENSP00000325863,9606.ENSP00000337088,9606.ENSP00000337386,9606.ENSP00000343741,…	MSH2,APC,BRIP1,TAOK1,NBN,RB1,TP53,ATM,XPC,BUB1B,FANCD2,NPM1,RAD21,CLSPN,EZH2,MRE11,MEN1,ZFP36L1,ATR,DLG1,BLM,RAD50,ABRAXAS1,NKX3-1,TP53BP1,BCL6,ACVR1,PPP2R5C,CLOCK,TNFAIP3,PTPN11,CTNNB1
GO Process	GO:0048638	Regulation of developmental growth	30	321	0.58	1.07	9.09e-08	9606.ENSP00000228251,9606.ENSP00000228682,9606.ENSP00000249373,9606.ENSP00000250003,9606.ENSP00000263967,9606.ENSP00000264657,9606.ENSP00000265026,9606.ENSP00000293328,9606.ENSP00000327760,9606.ENSP00000332353,9606.ENSP00000337838,9606.ENSP00000340874,9606.ENSP00000342235,9606.ENSP00000346839,9606.ENSP00000354573,9606.ENSP00000358309,9606.ENSP00000361107,9606.ENSP00000361892,9606.ENSP00000363708,…	YBX3,GLI1,SMO,MYOD1,PIK3CA,STAT3,MAP3K13,STAT5B,CLASP2,PTCH1,RTN4,MEF2C,ERBB4,FN1,MACF1,EPHA7,BMPR1A,STK4,BMPR2,CTTN,DNM2,SIN3A,NEDD4L,CXCR4,DCC,FGFR2,TSHR,AKT1,FOXP1,NOTCH1
GO Process	GO:0007498	Mesoderm development	19	127	0.78	1.28	9.94e-08	9606.ENSP00000241416,9606.ENSP00000249373,9606.ENSP00000261584,9606.ENSP00000262160,9606.ENSP00000264731,9606.ENSP00000309591,9606.ENSP00000332973,9606.ENSP00000337386,9606.ENSP00000341551,9606.ENSP00000344666,9606.ENSP00000361107,9606.ENSP00000363708,9606.ENSP00000367446,9606.ENSP00000371067,9606.ENSP00000379032,9606.ENSP00000386759,9606.ENSP00000405004,9606.ENSP00000410294,9606.ENSP00000438804	ACVR2A,SMO,PALB2,SMAD2,TP63,PRKACA,SMAD3,ZFP36L1,SMAD4,NF2,BMPR1A,BMPR2,EXT1,JAK2,EXT2,SETD2,ACVR1,FGFR2,HNF1A
GO Process	GO:0034248	Regulation of cellular amide metabolic process	39	516	0.49	0.97	1.02e-07	9606.ENSP00000228251,9606.ENSP00000231790,9606.ENSP00000258886,9606.ENSP00000260665,9606.ENSP00000264951,9606.ENSP00000269305,9606.ENSP00000269571,9606.ENSP00000277120,9606.ENSP00000281821,9606.ENSP00000296930,9606.ENSP00000298552,9606.ENSP00000307235,9606.ENSP00000309477,9606.ENSP00000313007,9606.ENSP00000314420,9606.ENSP00000318868,9606.ENSP00000320949,9606.ENSP00000326381,9606.ENSP00000337386,…	YBX3,MLH1,IREB2,LRPPRC,XRN1,TP53,ERBB2,NTRK2,EPHA4,NPM1,TSC1,EIF2AK3,ACO1,PABPC1,PER1,SHMT1,CNOT1,EIF4A2,ZFP36L1,RTN4,EEF1A1,FXR1,CNOT3,PLXNB2,MTOR,QKI,DHX9,SYNCRIP,RPL5,AGO3,DIS3,EEF1B2,EIF4G3,PARN,RHOA,BCLAF1,CNOT4,AKT1,CSDE1
GO Process	GO:0006351	Transcription, DNA-templated	39	518	0.49	0.96	1.12e-07	9606.ENSP00000225792,9606.ENSP00000245414,9606.ENSP00000250003,9606.ENSP00000262160,9606.ENSP00000263062,9606.ENSP00000263253,9606.ENSP00000263734,9606.ENSP00000264183,9606.ENSP00000264657,9606.ENSP00000264731,9606.ENSP00000267163,9606.ENSP00000269305,9606.ENSP00000285398,9606.ENSP00000293328,9606.ENSP00000299259,9606.ENSP00000340883,9606.ENSP00000341551,9606.ENSP00000343896,9606.ENSP00000347602,…	DDX5,IRF1,MYOD1,SMAD2,EPC1,EP300,EPAS1,ARID4B,STAT3,TP63,RB1,TP53,ERCC3,STAT5B,COPS2,SMARCB1,SMAD4,SMARCA4,ARID4A,PAX5,DHX9,MED23,SCAI,TFDP1,POLR2B,JAK2,ERCC2,ASH1L,BCL6,SETD2,NFATC4,CDK12,ESR1,CBFB,PIK3R1,HNF1A,MED24,CTNNB1,NOTCH1
GO Process	GO:0006913	Nucleocytoplasmic transport	26	248	0.63	1.11	1.23e-07	9606.ENSP00000016946,9606.ENSP00000219476,9606.ENSP00000229179,9606.ENSP00000249373,9606.ENSP00000264657,9606.ENSP00000269305,9606.ENSP00000296930,9606.ENSP00000298552,9606.ENSP00000309591,9606.ENSP00000310668,9606.ENSP00000316032,9606.ENSP00000330842,9606.ENSP00000336712,9606.ENSP00000351015,9606.ENSP00000355465,9606.ENSP00000361892,9606.ENSP00000364898,9606.ENSP00000384863,9606.ENSP00000386588,…	RGPD5,TSC2,NUP107,SMO,STAT3,TP53,NPM1,TSC1,PRKACA,NUP93,NUP98,RGPD6,TNPO1,NF1,AHCTF1,STK4,SYK,XPO1,RGPD3,TNPO2,PIK3R1,AKT1,TXNIP,ZC3H11A,NOTCH1,CBLB
GO Process	GO:0048812	Neuron projection morphogenesis	37	477	0.5	0.97	1.37e-07	9606.ENSP00000249373,9606.ENSP00000256646,9606.ENSP00000261716,9606.ENSP00000264638,9606.ENSP00000269571,9606.ENSP00000280772,9606.ENSP00000281821,9606.ENSP00000286301,9606.ENSP00000288368,9606.ENSP00000307134,9606.ENSP00000332353,9606.ENSP00000335153,9606.ENSP00000337451,9606.ENSP00000339299,9606.ENSP00000341551,9606.ENSP00000347942,9606.ENSP00000348461,9606.ENSP00000352288,9606.ENSP00000354251,…	SMO,NOTCH2,TAOK1,CNTNAP1,ERBB2,ANK3,EPHA4,CSF1R,PREX2,CTNND2,PTCH1,HSP90AA1,EPHA3,TRIO,SMAD4,RET,RAC1,PLXNB2,NCKAP1,CNTNAP2,EPHA7,CTTN,EXT1,DNM2,PLXNA1,EPHB2,CTNNA2,SOS1,NFATC4,DCC,RHOA,FGFR2,DICER1,PTPN11,CTNNB1,NOTCH1,ARHGAP35
GO Process	GO:0048666	Neuron development	52	840	0.4	0.86	1.45e-07	9606.ENSP00000249373,9606.ENSP00000256646,9606.ENSP00000261716,9606.ENSP00000261769,9606.ENSP00000264638,9606.ENSP00000265131,9606.ENSP00000267163,9606.ENSP00000269571,9606.ENSP00000277120,9606.ENSP00000280772,9606.ENSP00000281821,9606.ENSP00000286301,9606.ENSP00000288368,9606.ENSP00000307134,9606.ENSP00000332353,9606.ENSP00000335153,9606.ENSP00000337451,9606.ENSP00000337838,9606.ENSP00000339299,…	SMO,NOTCH2,TAOK1,CDH1,CNTNAP1,TNC,RB1,ERBB2,NTRK2,ANK3,EPHA4,CSF1R,PREX2,CTNND2,PTCH1,HSP90AA1,EPHA3,RTN4,TRIO,MEF2C,WNK1,SMAD4,RET,RAC1,PLXNB2,PTPRF,NCKAP1,CNTNAP2,PRDM1,EPHA7,CTTN,EXT1,JAK2,ALK,DNM2,PLXNA1,EPHB2,CTNNA2,SOS1,CXCR4,NFATC4,DCC,RHOA,FGFR2,FAT3,DICER1,TSHR,CEP290,PTPN11,CTNNB1,NOTCH1,ARHGAP35
GO Process	GO:0008104	Protein localization	91	1943	0.28	0.74	1.46e-07	9606.ENSP00000016946,9606.ENSP00000216181,9606.ENSP00000219476,9606.ENSP00000222254,9606.ENSP00000229179,9606.ENSP00000233146,9606.ENSP00000249373,9606.ENSP00000261349,9606.ENSP00000261609,9606.ENSP00000261769,9606.ENSP00000262160,9606.ENSP00000262215,9606.ENSP00000264638,9606.ENSP00000264657,9606.ENSP00000267163,9606.ENSP00000269305,9606.ENSP00000275493,9606.ENSP00000280551,9606.ENSP00000280772,…	RGPD5,MYH9,TSC2,PIK3R2,NUP107,MSH2,SMO,LRP6,HERC2,CDH1,SMAD2,ARFGEF1,CNTNAP1,STAT3,RB1,TP53,EGFR,SEC24D,ANK3,ERCC3,BUB1B,NPM1,RAD21,WRN,PRKACA,NUP93,NUP98,EZH2,WRAP53,CLASP2,RGPD6,PTCH1,PTPRU,HSP90AA1,TNPO1,RTN4,SEC23B,ATR,DLG1,MAGI2,MLH3,TJP1,POT1,NF1,MACF1,CNTNAP2,AHCTF1,AFDN,H3-3A,DHX9,PIP5K1A,ARFGEF2,STK4,XPA,SYK,CTTN,MCM8,BRCA2,ITSN1,DNM2,LRP1B,SIN3A,SEC31A,FAF1,NBEA,BCL6,XPO1,RGPD3,RAF1,ESR…
GO Process	GO:0007162	Negative regulation of cell adhesion	28	289	0.59	1.07	1.48e-07	9606.ENSP00000245414,9606.ENSP00000260408,9606.ENSP00000261769,9606.ENSP00000267101,9606.ENSP00000269571,9606.ENSP00000274376,9606.ENSP00000281821,9606.ENSP00000327760,9606.ENSP00000337088,9606.ENSP00000341292,9606.ENSP00000344666,9606.ENSP00000345731,9606.ENSP00000351015,9606.ENSP00000352288,9606.ENSP00000362680,9606.ENSP00000371067,9606.ENSP00000377061,9606.ENSP00000383053,9606.ENSP00000384371,…	IRF1,ADAM10,CDH1,ERBB3,ERBB2,RASA1,EPHA4,CLASP2,MEN1,WNK1,NF2,DLG1,NF1,PLXNB2,SRC,JAK2,PLXNA1,EPHB2,BCL6,RHOA,CBFB,HFE,PIK3R1,JAK3,AKT1,PTPN11,NOTCH1,CBLB
GO Process	GO:0051129	Negative regulation of cellular component organization	46	691	0.43	0.9	1.52e-07	9606.ENSP00000219476,9606.ENSP00000222390,9606.ENSP00000231948,9606.ENSP00000257430,9606.ENSP00000261023,9606.ENSP00000261716,9606.ENSP00000262215,9606.ENSP00000263253,9606.ENSP00000263967,9606.ENSP00000264951,9606.ENSP00000265433,9606.ENSP00000269305,9606.ENSP00000278616,9606.ENSP00000281821,9606.ENSP00000287598,9606.ENSP00000296930,9606.ENSP00000297338,9606.ENSP00000298552,9606.ENSP00000317272,…	TSC2,HGF,CRBN,APC,ITGAV,TAOK1,ARFGEF1,EP300,PIK3CA,XRN1,NBN,TP53,ATM,EPHA4,BUB1B,NPM1,RAD21,TSC1,MET,CLASP2,EPHA3,RTN4,SMAD4,TJP1,RAC1,POT1,RTEL1,H3-3A,EPHA7,SRC,RAD50,DNM2,LIMA1,EPHB2,CTNNA2,NFATC4,DCC,RHOA,RAF1,PIK3R1,FAT3,HSPA8,AKT1,SPTAN1,CTC1,NOTCH1
GO Process	GO:0060828	Regulation of canonical Wnt signaling pathway	26	251	0.62	1.1	1.52e-07	9606.ENSP00000228682,9606.ENSP00000257430,9606.ENSP00000262435,9606.ENSP00000275493,9606.ENSP00000286548,9606.ENSP00000297954,9606.ENSP00000301761,9606.ENSP00000307134,9606.ENSP00000332973,9606.ENSP00000334941,9606.ENSP00000341292,9606.ENSP00000356379,9606.ENSP00000361892,9606.ENSP00000362680,9606.ENSP00000368880,9606.ENSP00000379721,9606.ENSP00000382004,9606.ENSP00000384517,9606.ENSP00000392025,…	GLI1,APC,SMURF2,EGFR,GNAQ,WNK2,SDHAF2,CTNND2,SMAD3,PTPRU,WNK1,ASPM,STK4,SRC,FOXO1,USP8,CTNND1,ARNTL,CYLD,FGFR2,SFRP4,UBR5,ZNRF3,CHD8,CTNNB1,NOTCH1
GO Process	GO:0071396	Cellular response to lipid	38	502	0.49	0.96	1.53e-07	9606.ENSP00000225792,9606.ENSP00000241453,9606.ENSP00000242057,9606.ENSP00000249373,9606.ENSP00000250003,9606.ENSP00000261349,9606.ENSP00000265723,9606.ENSP00000268638,9606.ENSP00000275493,9606.ENSP00000278616,9606.ENSP00000320485,9606.ENSP00000325120,9606.ENSP00000331504,9606.ENSP00000332353,9606.ENSP00000337386,9606.ENSP00000337451,9606.ENSP00000340874,9606.ENSP00000347942,9606.ENSP00000362680,…	DDX5,FLT3,AHR,SMO,MYOD1,LRP6,ABCB4,IRF8,EGFR,ATM,ARID1A,PGR,FES,PTCH1,ZFP36L1,EPHA3,MEF2C,RET,SRC,SYK,NKX3-1,JAK2,SMARCD1,USP8,EPHB2,RHOA,ACVR1,ESR1,FGFR2,ABL2,UBR5,CASP1,HSPA8,ATP1A1,AKT1,PRPF8,TNFAIP3,PLCG2
GO Process	GO:0043410	Positive regulation of MAPK cascade	37	481	0.49	0.96	1.66e-07	9606.ENSP00000222390,9606.ENSP00000241453,9606.ENSP00000246657,9606.ENSP00000256646,9606.ENSP00000257290,9606.ENSP00000261716,9606.ENSP00000263923,9606.ENSP00000265026,9606.ENSP00000269571,9606.ENSP00000275493,9606.ENSP00000277120,9606.ENSP00000281821,9606.ENSP00000282397,9606.ENSP00000286301,9606.ENSP00000302486,9606.ENSP00000309597,9606.ENSP00000310244,9606.ENSP00000320147,9606.ENSP00000340874,…	HGF,FLT3,CCR7,NOTCH2,PDGFRA,TAOK1,KDR,MAP3K13,ERBB2,EGFR,NTRK2,EPHA4,FLT1,CSF1R,MAP2K1,MAP3K11,RASGRP1,EZH2,MEF2C,ERBB4,RET,DDR2,SRC,SYK,JAK2,ALK,MAP3K4,FGFR1,RAF1,FGFR2,MAP2K4,BRAF,FBXW7,PLCG2,PTPN11,CTNNB1,NOTCH1
GO Process	GO:0000018	Regulation of DNA recombination	19	132	0.77	1.24	1.69e-07	9606.ENSP00000231790,9606.ENSP00000233146,9606.ENSP00000254108,9606.ENSP00000263062,9606.ENSP00000264233,9606.ENSP00000265081,9606.ENSP00000306157,9606.ENSP00000324203,9606.ENSP00000325863,9606.ENSP00000335044,9606.ENSP00000347232,9606.ENSP00000352925,9606.ENSP00000353332,9606.ENSP00000368100,9606.ENSP00000371475,9606.ENSP00000372351,9606.ENSP00000375809,9606.ENSP00000384371,9606.ENSP00000386759	MLH1,MSH2,FUS,EPC1,POLQ,MSH3,IL7R,WRAP53,MRE11,ARID2,BLM,TRRAP,RTEL1,RAD50,TP53BP1,NSD2,ERCC2,BCL6,SETD2
GO Process	GO:2000045	Regulation of G1/S transition of mitotic cell cycle	21	164	0.72	1.19	1.7e-07	9606.ENSP00000257430,9606.ENSP00000267163,9606.ENSP00000269305,9606.ENSP00000275493,9606.ENSP00000278616,9606.ENSP00000293362,9606.ENSP00000320147,9606.ENSP00000320485,9606.ENSP00000323967,9606.ENSP00000335044,9606.ENSP00000340883,9606.ENSP00000343896,9606.ENSP00000345731,9606.ENSP00000356899,9606.ENSP00000364519,9606.ENSP00000378414,9606.ENSP00000386593,9606.ENSP00000405004,9606.ENSP00000412324,…	APC,RB1,TP53,EGFR,ATM,PSME3,EZH2,ARID1A,SMARCE1,ARID2,SMARCB1,SMARCA4,DLG1,DDR2,TFDP1,SMARCD1,PBRM1,ACVR1,PPP2R5C,AKT1,ARID1B
GO Process	GO:0032990	Cell part morphogenesis	38	506	0.48	0.95	1.85e-07	9606.ENSP00000249373,9606.ENSP00000256646,9606.ENSP00000261716,9606.ENSP00000264638,9606.ENSP00000269571,9606.ENSP00000280772,9606.ENSP00000281821,9606.ENSP00000286301,9606.ENSP00000288368,9606.ENSP00000307134,9606.ENSP00000332353,9606.ENSP00000335153,9606.ENSP00000337451,9606.ENSP00000339299,9606.ENSP00000341551,9606.ENSP00000347942,9606.ENSP00000348461,9606.ENSP00000352288,9606.ENSP00000354251,…	SMO,NOTCH2,TAOK1,CNTNAP1,ERBB2,ANK3,EPHA4,CSF1R,PREX2,CTNND2,PTCH1,HSP90AA1,EPHA3,TRIO,SMAD4,RET,RAC1,PLXNB2,NCKAP1,CNTNAP2,EPHA7,CTTN,EXT1,DNM2,PLXNA1,EPHB2,CTNNA2,SOS1,NFATC4,DCC,RHOA,FGFR2,DICER1,PTPN11,MYH14,CTNNB1,NOTCH1,ARHGAP35
GO Process	GO:0010810	Regulation of cell-substrate adhesion	24	217	0.65	1.12	1.86e-07	9606.ENSP00000246657,9606.ENSP00000263923,9606.ENSP00000274376,9606.ENSP00000298552,9606.ENSP00000327760,9606.ENSP00000332973,9606.ENSP00000337088,9606.ENSP00000337451,9606.ENSP00000344666,9606.ENSP00000346839,9606.ENSP00000348461,9606.ENSP00000351015,9606.ENSP00000354573,9606.ENSP00000361892,9606.ENSP00000362680,9606.ENSP00000371067,9606.ENSP00000373905,9606.ENSP00000384169,9606.ENSP00000384371,…	CCR7,KDR,RASA1,TSC1,CLASP2,SMAD3,MEN1,EPHA3,NF2,FN1,RAC1,NF1,MACF1,STK4,SRC,JAK2,DNM2,FBLN2,BCL6,RHOA,BRAF,PIK3R1,NOTCH1,PIK3CB
GO Process	GO:0031175	Neuron projection development	45	674	0.43	0.89	2.04e-07	9606.ENSP00000249373,9606.ENSP00000256646,9606.ENSP00000261716,9606.ENSP00000261769,9606.ENSP00000264638,9606.ENSP00000265131,9606.ENSP00000267163,9606.ENSP00000269571,9606.ENSP00000280772,9606.ENSP00000281821,9606.ENSP00000286301,9606.ENSP00000288368,9606.ENSP00000307134,9606.ENSP00000332353,9606.ENSP00000335153,9606.ENSP00000337451,9606.ENSP00000337838,9606.ENSP00000339299,9606.ENSP00000341551,…	SMO,NOTCH2,TAOK1,CDH1,CNTNAP1,TNC,RB1,ERBB2,ANK3,EPHA4,CSF1R,PREX2,CTNND2,PTCH1,HSP90AA1,EPHA3,RTN4,TRIO,SMAD4,RET,RAC1,PLXNB2,PTPRF,NCKAP1,CNTNAP2,EPHA7,CTTN,EXT1,JAK2,DNM2,PLXNA1,EPHB2,CTNNA2,SOS1,NFATC4,DCC,RHOA,FGFR2,FAT3,DICER1,TSHR,PTPN11,CTNNB1,NOTCH1,ARHGAP35
GO Process	GO:0048863	Stem cell differentiation	22	183	0.69	1.15	2.06e-07	9606.ENSP00000249373,9606.ENSP00000261349,9606.ENSP00000261712,9606.ENSP00000264731,9606.ENSP00000269305,9606.ENSP00000320147,9606.ENSP00000340874,9606.ENSP00000341551,9606.ENSP00000342235,9606.ENSP00000346839,9606.ENSP00000347942,9606.ENSP00000361107,9606.ENSP00000367446,9606.ENSP00000375809,9606.ENSP00000377747,9606.ENSP00000386759,9606.ENSP00000405004,9606.ENSP00000405330,9606.ENSP00000410294,…	SMO,LRP6,PSMD11,TP63,TP53,EZH2,MEF2C,SMAD4,ERBB4,FN1,RET,BMPR1A,EXT1,ERCC2,CHD2,SETD2,ACVR1,ESR1,FGFR2,HIF1A,CTNNB1,NOTCH1
GO Process	GO:0010975	Regulation of neuron projection development	35	442	0.51	0.97	2.17e-07	9606.ENSP00000222390,9606.ENSP00000263253,9606.ENSP00000265026,9606.ENSP00000277120,9606.ENSP00000281821,9606.ENSP00000297405,9606.ENSP00000298552,9606.ENSP00000302486,9606.ENSP00000320147,9606.ENSP00000331504,9606.ENSP00000337451,9606.ENSP00000337838,9606.ENSP00000346151,9606.ENSP00000346839,9606.ENSP00000347942,9606.ENSP00000352288,9606.ENSP00000353030,9606.ENSP00000353401,9606.ENSP00000354573,…	HGF,EP300,MAP3K13,NTRK2,EPHA4,CSMD3,TSC1,MAP2K1,EZH2,FES,EPHA3,RTN4,MAGI2,FN1,RET,PLXNB2,PTPRF,CUX1,MACF1,EPHA7,BMPR2,PTPRD,ALK,PLXNA1,EPHB2,NEDD4L,CTNNA2,NFATC4,DCC,RHOA,BRAF,ABL2,FAT3,AKT1,ARHGAP35
GO Process	GO:0007369	Gastrulation	21	167	0.71	1.17	2.23e-07	9606.ENSP00000241416,9606.ENSP00000261023,9606.ENSP00000262160,9606.ENSP00000264414,9606.ENSP00000269305,9606.ENSP00000302486,9606.ENSP00000309591,9606.ENSP00000332973,9606.ENSP00000341551,9606.ENSP00000344666,9606.ENSP00000346839,9606.ENSP00000361107,9606.ENSP00000363708,9606.ENSP00000367446,9606.ENSP00000379032,9606.ENSP00000386759,9606.ENSP00000400341,9606.ENSP00000405004,9606.ENSP00000410294,…	ACVR2A,ITGAV,SMAD2,CUL3,TP53,MAP2K1,PRKACA,SMAD3,SMAD4,NF2,FN1,BMPR1A,BMPR2,EXT1,EXT2,SETD2,FOXA2,ACVR1,FGFR2,HNF1A,CTNNB1
GO Process	GO:0008361	Regulation of cell size	22	184	0.69	1.15	2.23e-07	9606.ENSP00000265026,9606.ENSP00000296930,9606.ENSP00000298552,9606.ENSP00000306157,9606.ENSP00000327760,9606.ENSP00000335153,9606.ENSP00000337838,9606.ENSP00000346839,9606.ENSP00000347942,9606.ENSP00000348461,9606.ENSP00000354558,9606.ENSP00000354573,9606.ENSP00000358309,9606.ENSP00000363708,9606.ENSP00000365745,9606.ENSP00000371897,9606.ENSP00000373905,9606.ENSP00000378402,9606.ENSP00000389140,…	MAP3K13,NPM1,TSC1,IL7R,CLASP2,HSP90AA1,RTN4,FN1,RET,RAC1,MTOR,MACF1,EPHA7,BMPR2,CTTN,ARHGAP5,DNM2,SIN3A,DCC,RHOA,VAV1,ARHGAP35
GO Process	GO:0000077	DNA damage checkpoint signaling	17	105	0.82	1.27	2.26e-07	9606.ENSP00000233146,9606.ENSP00000259008,9606.ENSP00000261716,9606.ENSP00000265433,9606.ENSP00000269305,9606.ENSP00000278616,9606.ENSP00000285021,9606.ENSP00000287647,9606.ENSP00000312995,9606.ENSP00000325863,9606.ENSP00000343741,9606.ENSP00000347232,9606.ENSP00000369857,9606.ENSP00000371475,9606.ENSP00000412324,9606.ENSP00000426983,9606.ENSP00000489597	MSH2,BRIP1,TAOK1,NBN,TP53,ATM,XPC,FANCD2,CLSPN,MRE11,ATR,BLM,ABRAXAS1,TP53BP1,PPP2R5C,CLOCK,PTPN11
GO Process	GO:0060485	Mesenchyme development	25	238	0.63	1.09	2.26e-07	9606.ENSP00000222390,9606.ENSP00000225792,9606.ENSP00000249373,9606.ENSP00000261349,9606.ENSP00000262160,9606.ENSP00000267101,9606.ENSP00000332973,9606.ENSP00000337386,9606.ENSP00000337838,9606.ENSP00000340874,9606.ENSP00000341551,9606.ENSP00000342235,9606.ENSP00000346839,9606.ENSP00000347942,9606.ENSP00000361107,9606.ENSP00000363708,9606.ENSP00000367446,9606.ENSP00000386857,9606.ENSP00000393312,…	HGF,DDX5,SMO,LRP6,SMAD2,ERBB3,SMAD3,ZFP36L1,RTN4,MEF2C,SMAD4,ERBB4,FN1,RET,BMPR1A,BMPR2,EXT1,ACTG2,FGFR1,ACVR1,FGFR2,HIF1A,HNF1A,CTNNB1,NOTCH1
GO Process	GO:0006366	Transcription by RNA polymerase II	31	357	0.55	1.01	2.27e-07	9606.ENSP00000245414,9606.ENSP00000250003,9606.ENSP00000263253,9606.ENSP00000263734,9606.ENSP00000264183,9606.ENSP00000264657,9606.ENSP00000264731,9606.ENSP00000267163,9606.ENSP00000285398,9606.ENSP00000293328,9606.ENSP00000299259,9606.ENSP00000341551,9606.ENSP00000347602,9606.ENSP00000350844,9606.ENSP00000357047,9606.ENSP00000364519,9606.ENSP00000370625,9606.ENSP00000371067,9606.ENSP00000375809,…	IRF1,MYOD1,EP300,EPAS1,ARID4B,STAT3,TP63,RB1,ERCC3,STAT5B,COPS2,SMAD4,ARID4A,PAX5,MED23,TFDP1,POLR2B,JAK2,ERCC2,ASH1L,BCL6,SETD2,NFATC4,CDK12,ESR1,CBFB,PIK3R1,HNF1A,MED24,CTNNB1,NOTCH1
GO Process	GO:0042770	Signal transduction in response to DNA damage	19	135	0.76	1.21	2.27e-07	9606.ENSP00000233146,9606.ENSP00000259008,9606.ENSP00000261716,9606.ENSP00000265433,9606.ENSP00000269305,9606.ENSP00000278616,9606.ENSP00000285021,9606.ENSP00000287647,9606.ENSP00000306682,9606.ENSP00000312995,9606.ENSP00000325863,9606.ENSP00000343741,9606.ENSP00000347232,9606.ENSP00000369497,9606.ENSP00000369857,9606.ENSP00000371475,9606.ENSP00000412324,9606.ENSP00000426983,9606.ENSP00000489597	MSH2,BRIP1,TAOK1,NBN,TP53,ATM,XPC,FANCD2,PPM1D,CLSPN,MRE11,ATR,BLM,BRCA2,ABRAXAS1,TP53BP1,PPP2R5C,CLOCK,PTPN11
GO Process	GO:0034097	Response to cytokine	50	804	0.4	0.85	2.43e-07	9606.ENSP00000228251,9606.ENSP00000236959,9606.ENSP00000241453,9606.ENSP00000245414,9606.ENSP00000246657,9606.ENSP00000250003,9606.ENSP00000260408,9606.ENSP00000263881,9606.ENSP00000264657,9606.ENSP00000268638,9606.ENSP00000269305,9606.ENSP00000279873,9606.ENSP00000286301,9606.ENSP00000293328,9606.ENSP00000303147,9606.ENSP00000306157,9606.ENSP00000309591,9606.ENSP00000318868,9606.ENSP00000326381,…	YBX3,ATIC,FLT3,IRF1,CCR7,MYOD1,ADAM10,MAP4K3,STAT3,IRF8,TP53,ARID5B,CSF1R,STAT5B,MAT2A,IL7R,PRKACA,SHMT1,EIF4A2,ZFP36L1,WNK1,SMAD4,RAD23B,CASP8,STIP1,DHX9,FASLG,SYNCRIP,PTPRT,SRC,SYK,EXT1,NKX3-1,JAK2,SOS1,SETD2,CXCR4,RHOA,FOXA2,ERBIN,JAK3,CASP1,BCLAF1,HIF1A,AKT1,PRPF8,FOXP1,PTPN11,NOTCH1,JAK1
GO Process	GO:0050867	Positive regulation of cell activation	33	401	0.52	0.98	2.46e-07	9606.ENSP00000231790,9606.ENSP00000233146,9606.ENSP00000246657,9606.ENSP00000263967,9606.ENSP00000293328,9606.ENSP00000306157,9606.ENSP00000310244,9606.ENSP00000320485,9606.ENSP00000323967,9606.ENSP00000335044,9606.ENSP00000340874,9606.ENSP00000340883,9606.ENSP00000343896,9606.ENSP00000356899,9606.ENSP00000362680,9606.ENSP00000364898,9606.ENSP00000365016,9606.ENSP00000371067,9606.ENSP00000371475,…	MLH1,MSH2,CCR7,PIK3CA,STAT5B,IL7R,RASGRP1,ARID1A,SMARCE1,ARID2,MEF2C,SMARCB1,SMARCA4,DDR2,SRC,SYK,IRS2,JAK2,TP53BP1,NSD2,SMARCD1,CARD11,EPHB2,BCL6,PBRM1,RHOA,CBFB,ABL2,JAK3,AKT1,VAV1,PTPN11,ARID1B
GO Process	GO:0040011	Locomotion	39	537	0.47	0.92	2.63e-07	9606.ENSP00000219476,9606.ENSP00000222390,9606.ENSP00000246657,9606.ENSP00000246868,9606.ENSP00000249373,9606.ENSP00000256646,9606.ENSP00000257290,9606.ENSP00000261023,9606.ENSP00000263253,9606.ENSP00000264741,9606.ENSP00000269571,9606.ENSP00000281821,9606.ENSP00000282397,9606.ENSP00000286301,9606.ENSP00000302486,9606.ENSP00000317272,9606.ENSP00000331504,9606.ENSP00000332353,9606.ENSP00000337451,…	TSC2,HGF,CCR7,SBDS,SMO,NOTCH2,PDGFRA,ITGAV,EP300,ITGA9,ERBB2,EPHA4,FLT1,CSF1R,MAP2K1,MET,FES,PTCH1,EPHA3,TRIO,SMAD4,RET,RAC1,PLXNB2,PIP5K1A,EPHA7,SYK,PIK3CD,EXT1,PLXNA1,EPHB2,SOS1,CXCR4,DCC,RHOA,VAV1,NOTCH1,ARHGAP35,PIK3CB
GO Process	GO:0048015	Phosphatidylinositol-mediated signaling	15	79	0.89	1.32	2.65e-07	9606.ENSP00000222254,9606.ENSP00000257290,9606.ENSP00000263967,9606.ENSP00000267101,9606.ENSP00000269571,9606.ENSP00000286301,9606.ENSP00000288368,9606.ENSP00000337386,9606.ENSP00000351015,9606.ENSP00000356155,9606.ENSP00000366563,9606.ENSP00000393312,9606.ENSP00000428056,9606.ENSP00000451828,9606.ENSP00000501150	PIK3R2,PDGFRA,PIK3CA,ERBB3,ERBB2,CSF1R,PREX2,ZFP36L1,NF1,PIK3C2B,PIK3CD,FGFR1,PIK3R1,AKT1,PIK3CB
GO Process	GO:2000112	Regulation of cellular macromolecule biosynthetic process	39	539	0.47	0.92	2.88e-07	9606.ENSP00000228251,9606.ENSP00000231790,9606.ENSP00000246657,9606.ENSP00000258886,9606.ENSP00000260665,9606.ENSP00000264951,9606.ENSP00000269571,9606.ENSP00000296930,9606.ENSP00000298552,9606.ENSP00000307235,9606.ENSP00000309477,9606.ENSP00000313007,9606.ENSP00000314420,9606.ENSP00000318868,9606.ENSP00000320949,9606.ENSP00000326381,9606.ENSP00000337386,9606.ENSP00000339063,9606.ENSP00000350170,…	YBX3,MLH1,CCR7,IREB2,LRPPRC,XRN1,ERBB2,NPM1,TSC1,EIF2AK3,ACO1,PABPC1,PER1,SHMT1,CNOT1,EIF4A2,ZFP36L1,EEF1A1,FXR1,CNOT3,PLXNB2,MTOR,QKI,DHX9,SYNCRIP,RPL5,AGO3,IRS2,DIS3,EEF1B2,EIF4G3,PARN,RHOA,JAK3,BCLAF1,CNOT4,AKT1,CSDE1,CTNNB1
GO Process	GO:0006935	Chemotaxis	38	516	0.48	0.92	2.9e-07	9606.ENSP00000219476,9606.ENSP00000222390,9606.ENSP00000246657,9606.ENSP00000246868,9606.ENSP00000249373,9606.ENSP00000256646,9606.ENSP00000257290,9606.ENSP00000261023,9606.ENSP00000264741,9606.ENSP00000269571,9606.ENSP00000281821,9606.ENSP00000282397,9606.ENSP00000286301,9606.ENSP00000302486,9606.ENSP00000317272,9606.ENSP00000331504,9606.ENSP00000332353,9606.ENSP00000337451,9606.ENSP00000339299,…	TSC2,HGF,CCR7,SBDS,SMO,NOTCH2,PDGFRA,ITGAV,ITGA9,ERBB2,EPHA4,FLT1,CSF1R,MAP2K1,MET,FES,PTCH1,EPHA3,TRIO,SMAD4,RET,RAC1,PLXNB2,PIP5K1A,EPHA7,SYK,PIK3CD,EXT1,PLXNA1,EPHB2,SOS1,CXCR4,DCC,RHOA,VAV1,NOTCH1,ARHGAP35,PIK3CB
GO Process	GO:0016071	mRNA metabolic process	42	611	0.45	0.89	3e-07	9606.ENSP00000156471,9606.ENSP00000225792,9606.ENSP00000226798,9606.ENSP00000231790,9606.ENSP00000263734,9606.ENSP00000264657,9606.ENSP00000264951,9606.ENSP00000269305,9606.ENSP00000278616,9606.ENSP00000281589,9606.ENSP00000291552,9606.ENSP00000309591,9606.ENSP00000313007,9606.ENSP00000320949,9606.ENSP00000335321,9606.ENSP00000336741,9606.ENSP00000336752,9606.ENSP00000337386,9606.ENSP00000337512,…	AQR,DDX5,FRG1,MLH1,EPAS1,STAT3,XRN1,TP53,ATM,PABPC3,U2AF1,PRKACA,PABPC1,CNOT1,SF3B1,DHX15,FIP1L1,ZFP36L1,CMTR2,RBM5,THRAP3,SFPQ,CNOT3,QKI,DHX9,RNASEL,SYNCRIP,SF3A3,AGO3,CRNKL1,DIS3,PSIP1,A1CF,PARN,EFTUD2,CDK12,BCLAF1,HSPA8,CNOT4,PRPF40B,PRPF8,CSDE1
GO Process	GO:0001763	Morphogenesis of a branching structure	21	171	0.7	1.14	3.14e-07	9606.ENSP00000263923,9606.ENSP00000264731,9606.ENSP00000317272,9606.ENSP00000325120,9606.ENSP00000332353,9606.ENSP00000341551,9606.ENSP00000345731,9606.ENSP00000358092,9606.ENSP00000358309,9606.ENSP00000361892,9606.ENSP00000362680,9606.ENSP00000367446,9606.ENSP00000370253,9606.ENSP00000377061,9606.ENSP00000386759,9606.ENSP00000388910,9606.ENSP00000405004,9606.ENSP00000405330,9606.ENSP00000410294,…	KDR,TP63,MET,PGR,PTCH1,SMAD4,DLG1,PRDM1,EPHA7,STK4,SRC,EXT1,NKX3-1,PLXNA1,SETD2,NFATC4,ACVR1,ESR1,FGFR2,CTNNB1,NOTCH1
GO Process	GO:0001558	Regulation of cell growth	34	428	0.51	0.95	3.21e-07	9606.ENSP00000217244,9606.ENSP00000259021,9606.ENSP00000260408,9606.ENSP00000265026,9606.ENSP00000265131,9606.ENSP00000267163,9606.ENSP00000269305,9606.ENSP00000269571,9606.ENSP00000275493,9606.ENSP00000296930,9606.ENSP00000324804,9606.ENSP00000327760,9606.ENSP00000332973,9606.ENSP00000337838,9606.ENSP00000341551,9606.ENSP00000343896,9606.ENSP00000346839,9606.ENSP00000354558,9606.ENSP00000354573,…	CSNK2A1,KAT7,ADAM10,MAP3K13,TNC,RB1,TP53,ERBB2,EGFR,NPM1,PPP2R1A,CLASP2,SMAD3,RTN4,SMAD4,SMARCA4,FN1,MTOR,MACF1,H3-3A,ROS1,EPHA7,BMPR2,CTTN,DNM2,SIN3A,NEDD4L,BCL6,CXCR4,DCC,RHOA,ACVR1B,AKT1,FOXP1
GO Process	GO:0007548	Sex differentiation	27	282	0.59	1.03	3.29e-07	9606.ENSP00000228251,9606.ENSP00000229179,9606.ENSP00000233146,9606.ENSP00000241416,9606.ENSP00000257290,9606.ENSP00000259008,9606.ENSP00000263923,9606.ENSP00000264183,9606.ENSP00000264731,9606.ENSP00000278616,9606.ENSP00000279873,9606.ENSP00000293328,9606.ENSP00000325120,9606.ENSP00000341551,9606.ENSP00000347602,9606.ENSP00000355780,9606.ENSP00000356379,9606.ENSP00000361107,9606.ENSP00000362680,…	YBX3,NUP107,MSH2,ACVR2A,PDGFRA,BRIP1,KDR,ARID4B,TP63,ATM,ARID5B,STAT5B,PGR,SMAD4,ARID4A,H3-3A,ASPM,BMPR1A,SRC,BRCA2,NKX3-1,FANCA,IDH1,ESR1,CSDE1,PTPN11,CTNNB1
GO Process	GO:0014065	Phosphatidylinositol 3-kinase signaling	12	45	1.03	1.41	3.29e-07	9606.ENSP00000222254,9606.ENSP00000263967,9606.ENSP00000267101,9606.ENSP00000269571,9606.ENSP00000288368,9606.ENSP00000337386,9606.ENSP00000351015,9606.ENSP00000356155,9606.ENSP00000366563,9606.ENSP00000428056,9606.ENSP00000451828,9606.ENSP00000501150	PIK3R2,PIK3CA,ERBB3,ERBB2,PREX2,ZFP36L1,NF1,PIK3C2B,PIK3CD,PIK3R1,AKT1,PIK3CB
GO Process	GO:0033036	Macromolecule localization	103	2356	0.25	0.69	3.36e-07	9606.ENSP00000016946,9606.ENSP00000216181,9606.ENSP00000219476,9606.ENSP00000222254,9606.ENSP00000229179,9606.ENSP00000233146,9606.ENSP00000249373,9606.ENSP00000260665,9606.ENSP00000261349,9606.ENSP00000261609,9606.ENSP00000261769,9606.ENSP00000262160,9606.ENSP00000262215,9606.ENSP00000264638,9606.ENSP00000264657,9606.ENSP00000265723,9606.ENSP00000267163,9606.ENSP00000269305,9606.ENSP00000275493,…	RGPD5,MYH9,TSC2,PIK3R2,NUP107,MSH2,SMO,LRPPRC,LRP6,HERC2,CDH1,SMAD2,ARFGEF1,CNTNAP1,STAT3,ABCB4,RB1,TP53,EGFR,ATM,SEC24D,ANK3,ERCC3,BUB1B,STAT5B,NPM1,RAD21,WRN,TSC1,PRKACA,NUP93,NUP98,EZH2,WRAP53,CLASP2,RGPD6,PTCH1,PTPRU,HSP90AA1,TNPO1,ZFP36L1,RTN4,SEC23B,ATR,DLG1,MAGI2,MLH3,TJP1,ACSL3,POT1,NF1,MACF1,CNTNAP2,QKI,AHCTF1,AFDN,H3-3A,DHX9,PIP5K1A,ARFGEF2,STK4,XPA,SYK,CTTN,MCM8,BRCA2,ITSN1,DNM2,LRP1B,…
GO Process	GO:0071900	Regulation of protein serine/threonine kinase activity	32	386	0.53	0.97	3.46e-07	9606.ENSP00000241453,9606.ENSP00000257430,9606.ENSP00000261349,9606.ENSP00000261716,9606.ENSP00000265026,9606.ENSP00000267163,9606.ENSP00000269571,9606.ENSP00000275493,9606.ENSP00000281821,9606.ENSP00000282397,9606.ENSP00000286301,9606.ENSP00000302486,9606.ENSP00000309597,9606.ENSP00000310244,9606.ENSP00000320147,9606.ENSP00000337088,9606.ENSP00000340874,9606.ENSP00000347232,9606.ENSP00000351015,…	FLT3,APC,LRP6,TAOK1,MAP3K13,RB1,ERBB2,EGFR,EPHA4,FLT1,CSF1R,MAP2K1,MAP3K11,RASGRP1,EZH2,MEN1,MEF2C,BLM,NF1,BMPR1A,STK4,SRC,BMPR2,SYK,MAP3K4,SOS1,FGFR1,CDK12,RHOA,AKT1,TNFAIP3,PIK3CB
GO Process	GO:0032956	Regulation of actin cytoskeleton organization	31	365	0.54	0.98	3.52e-07	9606.ENSP00000222254,9606.ENSP00000246657,9606.ENSP00000256646,9606.ENSP00000257290,9606.ENSP00000261716,9606.ENSP00000262215,9606.ENSP00000263967,9606.ENSP00000274376,9606.ENSP00000286301,9606.ENSP00000298552,9606.ENSP00000317272,9606.ENSP00000327760,9606.ENSP00000331504,9606.ENSP00000332973,9606.ENSP00000337451,9606.ENSP00000341551,9606.ENSP00000344666,9606.ENSP00000345731,9606.ENSP00000348416,…	PIK3R2,CCR7,NOTCH2,PDGFRA,TAOK1,ARFGEF1,PIK3CA,RASA1,CSF1R,TSC1,MET,CLASP2,FES,SMAD3,EPHA3,SMAD4,NF2,DLG1,TJP1,RAC1,NCKAP1,MTOR,CTTN,LIMA1,CTNNA2,RHOA,BRAF,ABL2,PIK3R1,SPTAN1,ARHGAP35
GO Process	GO:0002064	Epithelial cell development	22	190	0.67	1.11	3.6e-07	9606.ENSP00000249373,9606.ENSP00000256646,9606.ENSP00000263734,9606.ENSP00000263923,9606.ENSP00000264183,9606.ENSP00000264731,9606.ENSP00000317272,9606.ENSP00000325120,9606.ENSP00000346151,9606.ENSP00000347602,9606.ENSP00000348416,9606.ENSP00000355771,9606.ENSP00000357494,9606.ENSP00000358092,9606.ENSP00000362680,9606.ENSP00000364839,9606.ENSP00000386884,9606.ENSP00000405330,9606.ENSP00000406229,…	SMO,NOTCH2,EPAS1,KDR,ARID4B,TP63,MET,PGR,MAGI2,ARID4A,TJP1,AFDN,ROS1,PRDM1,SRC,ASXL1,CXCR4,ESR1,FAT1,HIF1A,TJP2,NOTCH1
GO Process	GO:0061061	Muscle structure development	37	498	0.48	0.92	3.6e-07	9606.ENSP00000216181,9606.ENSP00000225792,9606.ENSP00000226067,9606.ENSP00000226798,9606.ENSP00000249373,9606.ENSP00000250003,9606.ENSP00000257290,9606.ENSP00000263253,9606.ENSP00000263734,9606.ENSP00000264638,9606.ENSP00000267163,9606.ENSP00000279873,9606.ENSP00000298552,9606.ENSP00000299259,9606.ENSP00000340874,9606.ENSP00000341551,9606.ENSP00000350170,9606.ENSP00000350844,9606.ENSP00000351015,…	MYH9,DDX5,HLF,FRG1,SMO,MYOD1,PDGFRA,EP300,EPAS1,CNTNAP1,RB1,ARID5B,TSC1,COPS2,MEF2C,SMAD4,FXR1,PAX5,NF1,MTOR,QKI,H3-3A,BMPR1A,CHD2,MYH11,NFATC4,TCF12,RHOA,ACVR1,FGFR2,MAP2K4,AKT1,ZFHX3,MYH14,CTNNB1,NOTCH1,MRTFA
GO Process	GO:0010720	Positive regulation of cell development	28	304	0.57	1.01	3.72e-07	9606.ENSP00000249373,9606.ENSP00000250003,9606.ENSP00000262187,9606.ENSP00000265026,9606.ENSP00000277120,9606.ENSP00000281821,9606.ENSP00000302486,9606.ENSP00000346839,9606.ENSP00000347942,9606.ENSP00000348461,9606.ENSP00000352288,9606.ENSP00000353401,9606.ENSP00000354558,9606.ENSP00000354573,9606.ENSP00000356379,9606.ENSP00000363708,9606.ENSP00000364912,9606.ENSP00000370593,9606.ENSP00000373905,…	SMO,MYOD1,RHEB,MAP3K13,NTRK2,EPHA4,MAP2K1,FN1,RET,RAC1,PLXNB2,CUX1,MTOR,MACF1,ASPM,BMPR2,SPEN,PTPRD,DNM2,PLXNA1,EPHB2,CXCR4,BRAF,DICER1,HIF1A,NAP1L1,CTNNB1,NOTCH1
GO Process	GO:0050769	Positive regulation of neurogenesis	24	227	0.63	1.07	3.85e-07	9606.ENSP00000249373,9606.ENSP00000262187,9606.ENSP00000265026,9606.ENSP00000277120,9606.ENSP00000281821,9606.ENSP00000302486,9606.ENSP00000346839,9606.ENSP00000352288,9606.ENSP00000353401,9606.ENSP00000354558,9606.ENSP00000354573,9606.ENSP00000356379,9606.ENSP00000363708,9606.ENSP00000364912,9606.ENSP00000370593,9606.ENSP00000377061,9606.ENSP00000383053,9606.ENSP00000386884,9606.ENSP00000419060,…	SMO,RHEB,MAP3K13,NTRK2,EPHA4,MAP2K1,FN1,PLXNB2,CUX1,MTOR,MACF1,ASPM,BMPR2,SPEN,PTPRD,PLXNA1,EPHB2,CXCR4,BRAF,DICER1,HIF1A,NAP1L1,CTNNB1,NOTCH1
GO Process	GO:0000075	Cell cycle checkpoint signaling	20	157	0.71	1.14	3.96e-07	9606.ENSP00000233146,9606.ENSP00000257430,9606.ENSP00000259008,9606.ENSP00000261716,9606.ENSP00000265433,9606.ENSP00000269305,9606.ENSP00000278616,9606.ENSP00000285021,9606.ENSP00000287598,9606.ENSP00000287647,9606.ENSP00000312995,9606.ENSP00000325863,9606.ENSP00000343741,9606.ENSP00000347232,9606.ENSP00000368100,9606.ENSP00000369857,9606.ENSP00000371475,9606.ENSP00000412324,9606.ENSP00000426983,…	MSH2,APC,BRIP1,TAOK1,NBN,TP53,ATM,XPC,BUB1B,FANCD2,CLSPN,MRE11,ATR,BLM,RAD50,ABRAXAS1,TP53BP1,PPP2R5C,CLOCK,PTPN11
GO Process	GO:1903037	Regulation of leukocyte cell-cell adhesion	31	368	0.53	0.97	4.13e-07	9606.ENSP00000245414,9606.ENSP00000246657,9606.ENSP00000263967,9606.ENSP00000269571,9606.ENSP00000293328,9606.ENSP00000306157,9606.ENSP00000310244,9606.ENSP00000320485,9606.ENSP00000323967,9606.ENSP00000335044,9606.ENSP00000340883,9606.ENSP00000341292,9606.ENSP00000343896,9606.ENSP00000345731,9606.ENSP00000362680,9606.ENSP00000364898,9606.ENSP00000371067,9606.ENSP00000378414,9606.ENSP00000380150,…	IRF1,CCR7,PIK3CA,ERBB2,STAT5B,IL7R,RASGRP1,ARID1A,SMARCE1,ARID2,SMARCB1,WNK1,SMARCA4,DLG1,SRC,SYK,JAK2,SMARCD1,CARD11,BCL6,PBRM1,RHOA,CBFB,HFE,ABL2,JAK3,AKT1,VAV1,PTPN11,ARID1B,CBLB
GO Process	GO:0006417	Regulation of translation	35	456	0.49	0.93	4.22e-07	9606.ENSP00000228251,9606.ENSP00000231790,9606.ENSP00000258886,9606.ENSP00000260665,9606.ENSP00000264951,9606.ENSP00000269571,9606.ENSP00000296930,9606.ENSP00000298552,9606.ENSP00000307235,9606.ENSP00000309477,9606.ENSP00000313007,9606.ENSP00000314420,9606.ENSP00000318868,9606.ENSP00000320949,9606.ENSP00000326381,9606.ENSP00000337386,9606.ENSP00000339063,9606.ENSP00000350170,9606.ENSP00000351159,…	YBX3,MLH1,IREB2,LRPPRC,XRN1,ERBB2,NPM1,TSC1,EIF2AK3,ACO1,PABPC1,PER1,SHMT1,CNOT1,EIF4A2,ZFP36L1,EEF1A1,FXR1,CNOT3,PLXNB2,MTOR,QKI,DHX9,SYNCRIP,RPL5,AGO3,DIS3,EEF1B2,EIF4G3,PARN,RHOA,BCLAF1,CNOT4,AKT1,CSDE1
GO Process	GO:0042063	Gliogenesis	25	248	0.61	1.04	4.5e-07	9606.ENSP00000249373,9606.ENSP00000262187,9606.ENSP00000264638,9606.ENSP00000264657,9606.ENSP00000267101,9606.ENSP00000267163,9606.ENSP00000269305,9606.ENSP00000269571,9606.ENSP00000277120,9606.ENSP00000281821,9606.ENSP00000286301,9606.ENSP00000302486,9606.ENSP00000316578,9606.ENSP00000334928,9606.ENSP00000337838,9606.ENSP00000344666,9606.ENSP00000351015,9606.ENSP00000354558,9606.ENSP00000375809,…	SMO,RHEB,CNTNAP1,STAT3,ERBB3,RB1,TP53,ERBB2,NTRK2,EPHA4,CSF1R,MAP2K1,SUZ12,PTPRB,RTN4,NF2,NF1,MTOR,ERCC2,RHOA,DICER1,AKT1,PTPN11,CTNNB1,NOTCH1
GO Process	GO:0032535	Regulation of cellular component size	31	370	0.53	0.96	4.6e-07	9606.ENSP00000222254,9606.ENSP00000246657,9606.ENSP00000262215,9606.ENSP00000263967,9606.ENSP00000265026,9606.ENSP00000274376,9606.ENSP00000296930,9606.ENSP00000298552,9606.ENSP00000306157,9606.ENSP00000327760,9606.ENSP00000335153,9606.ENSP00000337838,9606.ENSP00000345731,9606.ENSP00000346839,9606.ENSP00000347942,9606.ENSP00000348461,9606.ENSP00000354251,9606.ENSP00000354558,9606.ENSP00000354573,…	PIK3R2,CCR7,ARFGEF1,PIK3CA,MAP3K13,RASA1,NPM1,TSC1,IL7R,CLASP2,HSP90AA1,RTN4,DLG1,FN1,RET,RAC1,NCKAP1,MTOR,MACF1,EPHA7,BMPR2,CTTN,ARHGAP5,DNM2,LIMA1,SIN3A,DCC,RHOA,VAV1,SPTAN1,ARHGAP35
GO Process	GO:0009895	Negative regulation of catabolic process	29	329	0.55	0.98	4.89e-07	9606.ENSP00000217244,9606.ENSP00000219476,9606.ENSP00000222390,9606.ENSP00000228251,9606.ENSP00000254108,9606.ENSP00000260665,9606.ENSP00000263967,9606.ENSP00000264657,9606.ENSP00000268184,9606.ENSP00000268712,9606.ENSP00000269305,9606.ENSP00000275493,9606.ENSP00000298552,9606.ENSP00000313007,9606.ENSP00000317272,9606.ENSP00000332973,9606.ENSP00000341551,9606.ENSP00000346634,9606.ENSP00000354558,…	CSNK2A1,TSC2,HGF,YBX3,FUS,LRPPRC,PIK3CA,STAT3,CRTC3,NCOR1,TP53,EGFR,TSC1,PABPC1,MET,SMAD3,SMAD4,THRAP3,MTOR,DHX9,TENT5C,SYNCRIP,RPL5,ALK,A1CF,PARN,HFE,AKT1,CSDE1
GO Process	GO:0051248	Negative regulation of protein metabolic process	58	1038	0.36	0.79	5.09e-07	9606.ENSP00000217244,9606.ENSP00000219476,9606.ENSP00000222390,9606.ENSP00000231790,9606.ENSP00000257430,9606.ENSP00000258886,9606.ENSP00000261023,9606.ENSP00000261349,9606.ENSP00000264951,9606.ENSP00000267163,9606.ENSP00000269305,9606.ENSP00000275493,9606.ENSP00000277120,9606.ENSP00000281821,9606.ENSP00000286548,9606.ENSP00000287598,9606.ENSP00000296930,9606.ENSP00000298552,9606.ENSP00000307235,…	CSNK2A1,TSC2,HGF,MLH1,APC,IREB2,ITGAV,LRP6,XRN1,RB1,TP53,EGFR,NTRK2,EPHA4,GNAQ,BUB1B,NPM1,TSC1,EIF2AK3,SHMT1,CNOT1,PPP2R1A,SMAD3,PTPRB,MEN1,ZFP36L1,RTN4,SMARCB1,SMAD4,NF2,FXR1,PAX5,NF1,CNOT3,FH,SYNCRIP,RPL5,AGO3,PTPRT,SRC,DIS3,SIN3A,GPS2,EPHB2,PARN,BIRC6,PTPN13,RAF1,HFE,UBR5,JAK3,HNF1A,CNOT4,AKT1,TNFAIP3,CTNNB1,CBLB,PIK3CB
GO Process	GO:0045165	Cell fate commitment	25	250	0.61	1.03	5.14e-07	9606.ENSP00000219905,9606.ENSP00000249373,9606.ENSP00000250003,9606.ENSP00000256646,9606.ENSP00000257430,9606.ENSP00000262160,9606.ENSP00000263734,9606.ENSP00000263923,9606.ENSP00000264657,9606.ENSP00000269305,9606.ENSP00000332353,9606.ENSP00000340874,9606.ENSP00000341551,9606.ENSP00000342235,9606.ENSP00000354558,9606.ENSP00000358092,9606.ENSP00000367446,9606.ENSP00000391803,9606.ENSP00000400175,…	MGA,SMO,MYOD1,NOTCH2,APC,SMAD2,EPAS1,KDR,STAT3,TP53,PTCH1,MEF2C,SMAD4,ERBB4,MTOR,PRDM1,EXT1,MITF,RHOA,FOXA2,ACVR1,FGFR2,BRAF,CTNNB1,NOTCH1
GO Process	GO:0050870	Positive regulation of T cell activation	25	251	0.61	1.03	5.52e-07	9606.ENSP00000246657,9606.ENSP00000263967,9606.ENSP00000293328,9606.ENSP00000306157,9606.ENSP00000310244,9606.ENSP00000320485,9606.ENSP00000323967,9606.ENSP00000335044,9606.ENSP00000340883,9606.ENSP00000343896,9606.ENSP00000362680,9606.ENSP00000364898,9606.ENSP00000371067,9606.ENSP00000378414,9606.ENSP00000380150,9606.ENSP00000384371,9606.ENSP00000386593,9606.ENSP00000400175,9606.ENSP00000415151,…	CCR7,PIK3CA,STAT5B,IL7R,RASGRP1,ARID1A,SMARCE1,ARID2,SMARCB1,SMARCA4,SRC,SYK,JAK2,SMARCD1,CARD11,BCL6,PBRM1,RHOA,CBFB,ABL2,JAK3,AKT1,VAV1,PTPN11,ARID1B
GO Process	GO:0071407	Cellular response to organic cyclic compound	37	508	0.47	0.9	5.66e-07	9606.ENSP00000225792,9606.ENSP00000241453,9606.ENSP00000242057,9606.ENSP00000249373,9606.ENSP00000250003,9606.ENSP00000261349,9606.ENSP00000261769,9606.ENSP00000264951,9606.ENSP00000265723,9606.ENSP00000275493,9606.ENSP00000296930,9606.ENSP00000309591,9606.ENSP00000320147,9606.ENSP00000320485,9606.ENSP00000325120,9606.ENSP00000331504,9606.ENSP00000332353,9606.ENSP00000337386,9606.ENSP00000340874,…	DDX5,FLT3,AHR,SMO,MYOD1,LRP6,CDH1,XRN1,ABCB4,EGFR,NPM1,PRKACA,EZH2,ARID1A,PGR,FES,PTCH1,ZFP36L1,MEF2C,BLM,CASP8,DHX9,SRC,NKX3-1,JAK2,DNM2,SIN3A,USP8,RHOA,ACVR1,ESR1,MSR1,UBR5,HSPA8,HNF1A,ATP1A1,CTNNB1
GO Process	GO:0032989	Cellular component morphogenesis	41	603	0.44	0.87	5.71e-07	9606.ENSP00000249373,9606.ENSP00000256646,9606.ENSP00000257290,9606.ENSP00000261716,9606.ENSP00000264638,9606.ENSP00000269571,9606.ENSP00000280772,9606.ENSP00000281821,9606.ENSP00000286301,9606.ENSP00000288368,9606.ENSP00000307134,9606.ENSP00000332353,9606.ENSP00000335153,9606.ENSP00000337451,9606.ENSP00000339299,9606.ENSP00000341551,9606.ENSP00000347942,9606.ENSP00000348461,9606.ENSP00000352288,…	SMO,NOTCH2,PDGFRA,TAOK1,CNTNAP1,ERBB2,ANK3,EPHA4,CSF1R,PREX2,CTNND2,PTCH1,HSP90AA1,EPHA3,TRIO,SMAD4,RET,RAC1,PLXNB2,NCKAP1,CNTNAP2,EPHA7,CTTN,EXT1,DNM2,ERCC2,PLXNA1,MYH11,EPHB2,CTNNA2,SOS1,NFATC4,DCC,RHOA,FGFR2,DICER1,PTPN11,MYH14,CTNNB1,NOTCH1,ARHGAP35
GO Process	GO:0045930	Negative regulation of mitotic cell cycle	23	214	0.64	1.06	5.72e-07	9606.ENSP00000233146,9606.ENSP00000257430,9606.ENSP00000261716,9606.ENSP00000265433,9606.ENSP00000267163,9606.ENSP00000269305,9606.ENSP00000278616,9606.ENSP00000285021,9606.ENSP00000287598,9606.ENSP00000287647,9606.ENSP00000297338,9606.ENSP00000312995,9606.ENSP00000320147,9606.ENSP00000325863,9606.ENSP00000337386,9606.ENSP00000345731,9606.ENSP00000347232,9606.ENSP00000368100,9606.ENSP00000369857,…	MSH2,APC,TAOK1,NBN,RB1,TP53,ATM,XPC,BUB1B,FANCD2,RAD21,CLSPN,EZH2,MRE11,ZFP36L1,DLG1,BLM,RAD50,ABRAXAS1,BCL6,ACVR1,PPP2R5C,CTNNB1
GO Process	GO:0007276	Gamete generation	47	756	0.4	0.83	6.66e-07	9606.ENSP00000228251,9606.ENSP00000228682,9606.ENSP00000231790,9606.ENSP00000233146,9606.ENSP00000241416,9606.ENSP00000259008,9606.ENSP00000261609,9606.ENSP00000263062,9606.ENSP00000264183,9606.ENSP00000264731,9606.ENSP00000265343,9606.ENSP00000267163,9606.ENSP00000278616,9606.ENSP00000287647,9606.ENSP00000301067,9606.ENSP00000309591,9606.ENSP00000324804,9606.ENSP00000325120,9606.ENSP00000332353,…	YBX3,GLI1,MLH1,MSH2,ACVR2A,BRIP1,HERC2,EPC1,ARID4B,TP63,AFF4,RB1,ATM,FANCD2,KMT2D,PRKACA,PPP2R1A,PGR,PTCH1,RAD51C,SMAD4,OCA2,ARID4A,MLH3,RAD23B,PAX5,MTOR,QKI,H3-3A,ASPM,ROS1,PRDM1,SRC,MCM8,BRCA2,DNM2,FANCA,ETV6,BCL6,ARNTL,SOS1,PARN,ACVR1,CLOCK,AKT1,CTNNB1,NOTCH1
GO Process	GO:0006310	DNA recombination	24	235	0.62	1.03	6.83e-07	9606.ENSP00000231790,9606.ENSP00000233146,9606.ENSP00000259008,9606.ENSP00000261584,9606.ENSP00000263062,9606.ENSP00000265081,9606.ENSP00000265433,9606.ENSP00000278616,9606.ENSP00000287647,9606.ENSP00000297338,9606.ENSP00000298139,9606.ENSP00000305480,9606.ENSP00000325863,9606.ENSP00000336701,9606.ENSP00000347232,9606.ENSP00000348020,9606.ENSP00000349748,9606.ENSP00000353332,9606.ENSP00000361043,…	MLH1,MSH2,BRIP1,PALB2,EPC1,MSH3,NBN,ATM,FANCD2,RAD21,WRN,FEN1,MRE11,RAD51C,BLM,MLH3,SFPQ,RTEL1,RAD54L,RAD50,MCM8,BRCA2,BCL6,RAD51D
GO Process	GO:0051348	Negative regulation of transferase activity	26	274	0.59	1	6.94e-07	9606.ENSP00000219476,9606.ENSP00000257430,9606.ENSP00000261349,9606.ENSP00000261461,9606.ENSP00000267163,9606.ENSP00000269305,9606.ENSP00000286548,9606.ENSP00000287598,9606.ENSP00000296930,9606.ENSP00000326381,9606.ENSP00000334928,9606.ENSP00000337088,9606.ENSP00000344666,9606.ENSP00000350249,9606.ENSP00000351015,9606.ENSP00000356899,9606.ENSP00000359345,9606.ENSP00000362294,9606.ENSP00000362680,…	TSC2,APC,LRP6,PPP2R5A,RB1,TP53,GNAQ,BUB1B,NPM1,EIF4A2,PTPRB,MEN1,NF2,POT1,NF1,DDR2,RPL5,PTPRT,SRC,IRS2,EPHB2,FOXA2,AKT1,TNFAIP3,CBLB,PIK3CB
GO Process	GO:0043488	Regulation of mRNA stability	20	164	0.69	1.1	7.39e-07	9606.ENSP00000228251,9606.ENSP00000231790,9606.ENSP00000254108,9606.ENSP00000296930,9606.ENSP00000313007,9606.ENSP00000320949,9606.ENSP00000337386,9606.ENSP00000346634,9606.ENSP00000350170,9606.ENSP00000351159,9606.ENSP00000356520,9606.ENSP00000356530,9606.ENSP00000358458,9606.ENSP00000358635,9606.ENSP00000362287,9606.ENSP00000366997,9606.ENSP00000387911,9606.ENSP00000445508,9606.ENSP00000451828,…	YBX3,MLH1,FUS,NPM1,PABPC1,CNOT1,ZFP36L1,THRAP3,FXR1,CNOT3,DHX9,RNASEL,TENT5C,SYNCRIP,AGO3,DIS3,PARN,CNOT4,AKT1,CSDE1
GO Process	GO:0090092	Regulation of transmembrane receptor protein serine/threonine kinase signaling pathway	26	275	0.58	1	7.4e-07	9606.ENSP00000241416,9606.ENSP00000256646,9606.ENSP00000262160,9606.ENSP00000262367,9606.ENSP00000262435,9606.ENSP00000263253,9606.ENSP00000263923,9606.ENSP00000264183,9606.ENSP00000269305,9606.ENSP00000310668,9606.ENSP00000332973,9606.ENSP00000337088,9606.ENSP00000341551,9606.ENSP00000346151,9606.ENSP00000347602,9606.ENSP00000354487,9606.ENSP00000361107,9606.ENSP00000363708,9606.ENSP00000371067,…	ACVR2A,NOTCH2,SMAD2,CREBBP,SMURF2,EP300,KDR,ARID4B,TP53,NUP93,SMAD3,MEN1,SMAD4,MAGI2,ARID4A,ZEB1,BMPR1A,BMPR2,JAK2,DNM2,SIN3A,ACVR1,SFRP4,HFE,ACVR1B,NOTCH1
GO Process	GO:0061013	Regulation of mRNA catabolic process	21	182	0.67	1.07	7.84e-07	9606.ENSP00000228251,9606.ENSP00000231790,9606.ENSP00000254108,9606.ENSP00000296930,9606.ENSP00000313007,9606.ENSP00000320949,9606.ENSP00000337386,9606.ENSP00000346634,9606.ENSP00000350170,9606.ENSP00000351159,9606.ENSP00000356520,9606.ENSP00000356530,9606.ENSP00000358458,9606.ENSP00000358635,9606.ENSP00000362287,9606.ENSP00000366997,9606.ENSP00000378868,9606.ENSP00000387911,9606.ENSP00000445508,…	YBX3,MLH1,FUS,NPM1,PABPC1,CNOT1,ZFP36L1,THRAP3,FXR1,CNOT3,DHX9,RNASEL,TENT5C,SYNCRIP,AGO3,DIS3,A1CF,PARN,CNOT4,AKT1,CSDE1
GO Process	GO:0033143	Regulation of intracellular steroid hormone receptor signaling pathway	14	74	0.89	1.24	8.07e-07	9606.ENSP00000225792,9606.ENSP00000263253,9606.ENSP00000264731,9606.ENSP00000268712,9606.ENSP00000301067,9606.ENSP00000314420,9606.ENSP00000320949,9606.ENSP00000343896,9606.ENSP00000362680,9606.ENSP00000384018,9606.ENSP00000384517,9606.ENSP00000400175,9606.ENSP00000426983,9606.ENSP00000484803	DDX5,EP300,TP63,NCOR1,KMT2D,PER1,CNOT1,SMARCA4,SRC,NCOR2,ARNTL,RHOA,CLOCK,FOXP1
GO Process	GO:0071345	Cellular response to cytokine stimulus	45	711	0.41	0.83	8.18e-07	9606.ENSP00000228251,9606.ENSP00000236959,9606.ENSP00000241453,9606.ENSP00000245414,9606.ENSP00000246657,9606.ENSP00000250003,9606.ENSP00000264657,9606.ENSP00000268638,9606.ENSP00000269305,9606.ENSP00000279873,9606.ENSP00000286301,9606.ENSP00000293328,9606.ENSP00000303147,9606.ENSP00000306157,9606.ENSP00000309591,9606.ENSP00000318868,9606.ENSP00000326381,9606.ENSP00000337386,9606.ENSP00000341292,…	YBX3,ATIC,FLT3,IRF1,CCR7,MYOD1,STAT3,IRF8,TP53,ARID5B,CSF1R,STAT5B,MAT2A,IL7R,PRKACA,SHMT1,EIF4A2,ZFP36L1,WNK1,SMAD4,RAD23B,STIP1,DHX9,FASLG,SYNCRIP,PTPRT,SRC,SYK,EXT1,NKX3-1,JAK2,SOS1,CXCR4,RHOA,ERBIN,JAK3,CASP1,BCLAF1,HIF1A,AKT1,PRPF8,FOXP1,PTPN11,NOTCH1,JAK1
GO Process	GO:0001890	Placenta development	19	149	0.71	1.1	8.65e-07	9606.ENSP00000256646,9606.ENSP00000263734,9606.ENSP00000275493,9606.ENSP00000302486,9606.ENSP00000307208,9606.ENSP00000337088,9606.ENSP00000337386,9606.ENSP00000351273,9606.ENSP00000358092,9606.ENSP00000361892,9606.ENSP00000363708,9606.ENSP00000375986,9606.ENSP00000376204,9606.ENSP00000386759,9606.ENSP00000393596,9606.ENSP00000410294,9606.ENSP00000437955,9606.ENSP00000438804,9606.ENSP00000451828	NOTCH2,EPAS1,EGFR,MAP2K1,BPTF,MEN1,ZFP36L1,CASP8,PRDM1,STK4,BMPR2,MAP3K4,ASH1L,SETD2,BIRC6,FGFR2,HIF1A,HNF1A,AKT1
GO Process	GO:0035264	Multicellular organism growth	15	88	0.84	1.2	8.69e-07	9606.ENSP00000249373,9606.ENSP00000256646,9606.ENSP00000261584,9606.ENSP00000263253,9606.ENSP00000269305,9606.ENSP00000278616,9606.ENSP00000279873,9606.ENSP00000337386,9606.ENSP00000354558,9606.ENSP00000355780,9606.ENSP00000367446,9606.ENSP00000375809,9606.ENSP00000384675,9606.ENSP00000489597,9606.ENSP00000498499	SMO,NOTCH2,PALB2,EP300,TP53,ATM,ARID5B,ZFP36L1,MTOR,H3-3A,EXT1,ERCC2,SOS1,PTPN11,CTC1
GO Process	GO:0001817	Regulation of cytokine production	46	739	0.4	0.82	9e-07	9606.ENSP00000222390,9606.ENSP00000239882,9606.ENSP00000245414,9606.ENSP00000246657,9606.ENSP00000261023,9606.ENSP00000264657,9606.ENSP00000268638,9606.ENSP00000286301,9606.ENSP00000293328,9606.ENSP00000307235,9606.ENSP00000310244,9606.ENSP00000314420,9606.ENSP00000320147,9606.ENSP00000332973,9606.ENSP00000335153,9606.ENSP00000337838,9606.ENSP00000341551,9606.ENSP00000346839,9606.ENSP00000348461,…	HGF,ELF1,IRF1,CCR7,ITGAV,STAT3,IRF8,CSF1R,STAT5B,EIF2AK3,RASGRP1,PER1,EZH2,SMAD3,HSP90AA1,RTN4,SMAD4,FN1,RAC1,CASP8,DHX9,ARFGEF2,BMPR1A,SRC,SYK,PIK3CD,JAK2,CARD11,EPHB2,BCL6,SETD2,NFATC4,CYLD,HLA-B,HDAC9,HFE,ERBIN,PIK3R1,JAK3,CASP1,DICER1,HIF1A,TNFAIP3,PLCG2,FOXP1,PTPN11
GO Process	GO:0045927	Positive regulation of growth	25	259	0.59	0.99	9.4e-07	9606.ENSP00000217244,9606.ENSP00000228251,9606.ENSP00000228682,9606.ENSP00000249373,9606.ENSP00000250003,9606.ENSP00000260408,9606.ENSP00000265026,9606.ENSP00000269571,9606.ENSP00000275493,9606.ENSP00000293328,9606.ENSP00000340874,9606.ENSP00000342235,9606.ENSP00000346839,9606.ENSP00000354558,9606.ENSP00000354573,9606.ENSP00000355780,9606.ENSP00000361107,9606.ENSP00000363708,9606.ENSP00000383199,…	CSNK2A1,YBX3,GLI1,SMO,MYOD1,ADAM10,MAP3K13,ERBB2,EGFR,STAT5B,MEF2C,ERBB4,FN1,MTOR,MACF1,H3-3A,BMPR1A,BMPR2,NEDD4L,CXCR4,RHOA,FGFR2,TSHR,AKT1,NOTCH1
GO Process	GO:0010634	Positive regulation of epithelial cell migration	19	150	0.71	1.1	9.45e-07	9606.ENSP00000244007,9606.ENSP00000253693,9606.ENSP00000263923,9606.ENSP00000317272,9606.ENSP00000327760,9606.ENSP00000337838,9606.ENSP00000348461,9606.ENSP00000354558,9606.ENSP00000362680,9606.ENSP00000363708,9606.ENSP00000365016,9606.ENSP00000366563,9606.ENSP00000393312,9606.ENSP00000408617,9606.ENSP00000437955,9606.ENSP00000451828,9606.ENSP00000482457,9606.ENSP00000484803,9606.ENSP00000501150	PLCG1,CAPN7,KDR,MET,CLASP2,RTN4,RAC1,MTOR,SRC,BMPR2,IRS2,PIK3CD,FGFR1,HDAC9,HIF1A,AKT1,PLCG2,FOXP1,PIK3CB
GO Process	GO:0032970	Regulation of actin filament-based process	32	406	0.51	0.91	9.7e-07	9606.ENSP00000216181,9606.ENSP00000222254,9606.ENSP00000246657,9606.ENSP00000256646,9606.ENSP00000257290,9606.ENSP00000261716,9606.ENSP00000262215,9606.ENSP00000263967,9606.ENSP00000274376,9606.ENSP00000286301,9606.ENSP00000298552,9606.ENSP00000317272,9606.ENSP00000327760,9606.ENSP00000331504,9606.ENSP00000332973,9606.ENSP00000337451,9606.ENSP00000341551,9606.ENSP00000344666,9606.ENSP00000345731,…	MYH9,PIK3R2,CCR7,NOTCH2,PDGFRA,TAOK1,ARFGEF1,PIK3CA,RASA1,CSF1R,TSC1,MET,CLASP2,FES,SMAD3,EPHA3,SMAD4,NF2,DLG1,TJP1,RAC1,NCKAP1,MTOR,CTTN,LIMA1,CTNNA2,RHOA,BRAF,ABL2,PIK3R1,SPTAN1,ARHGAP35
GO Process	GO:0044092	Negative regulation of molecular function	61	1143	0.34	0.75	9.73e-07	9606.ENSP00000217244,9606.ENSP00000219476,9606.ENSP00000222390,9606.ENSP00000231948,9606.ENSP00000241052,9606.ENSP00000249373,9606.ENSP00000250003,9606.ENSP00000257430,9606.ENSP00000261023,9606.ENSP00000261349,9606.ENSP00000261461,9606.ENSP00000262215,9606.ENSP00000267163,9606.ENSP00000269305,9606.ENSP00000280772,9606.ENSP00000286548,9606.ENSP00000287598,9606.ENSP00000296930,9606.ENSP00000298552,…	CSNK2A1,TSC2,HGF,CRBN,CAT,SMO,MYOD1,APC,ITGAV,LRP6,PPP2R5A,ARFGEF1,RB1,TP53,ANK3,GNAQ,BUB1B,NPM1,TSC1,MET,EZH2,EIF4A2,PTCH1,PTPRB,MEN1,WNK1,NF2,POT1,NF1,PTPRF,DDR2,RPL5,PTPRT,SRC,TFDP1,IRS2,JAK2,SIN3A,FAF1,GPS2,EPHB2,NEDD4L,NFATC4,CYLD,BIRC6,FOXA2,RAF1,ESR1,HDAC9,SFRP4,HFE,ERBIN,HNF1A,AKT1,TXNIP,FBXW7,TNFAIP3,NOTCH1,MRTFA,CBLB,PIK3CB
GO Process	GO:1903311	Regulation of mRNA metabolic process	27	302	0.56	0.96	1.13e-06	9606.ENSP00000225792,9606.ENSP00000228251,9606.ENSP00000231790,9606.ENSP00000250003,9606.ENSP00000254108,9606.ENSP00000296930,9606.ENSP00000313007,9606.ENSP00000316032,9606.ENSP00000320949,9606.ENSP00000337386,9606.ENSP00000343054,9606.ENSP00000346634,9606.ENSP00000350170,9606.ENSP00000351159,9606.ENSP00000355094,9606.ENSP00000356520,9606.ENSP00000356530,9606.ENSP00000358458,9606.ENSP00000358635,…	DDX5,YBX3,MLH1,MYOD1,FUS,NPM1,PABPC1,NUP98,CNOT1,ZFP36L1,RBM5,THRAP3,FXR1,CNOT3,QKI,DHX9,RNASEL,TENT5C,SYNCRIP,AGO3,DIS3,A1CF,PARN,HSPA8,CNOT4,AKT1,CSDE1
GO Process	GO:0044271	Cellular nitrogen compound biosynthetic process	73	1494	0.3	0.71	1.16e-06	9606.ENSP00000225792,9606.ENSP00000236959,9606.ENSP00000245414,9606.ENSP00000250003,9606.ENSP00000258886,9606.ENSP00000262160,9606.ENSP00000263062,9606.ENSP00000263253,9606.ENSP00000263734,9606.ENSP00000264183,9606.ENSP00000264233,9606.ENSP00000264657,9606.ENSP00000264705,9606.ENSP00000264731,9606.ENSP00000264932,9606.ENSP00000267163,9606.ENSP00000269305,9606.ENSP00000274606,9606.ENSP00000285398,…	DDX5,ATIC,IRF1,MYOD1,IREB2,SMAD2,EPC1,EP300,EPAS1,ARID4B,POLQ,STAT3,CAD,TP63,SDHA,RB1,TP53,NHP2,ERCC3,STAT5B,WRN,COPS2,SHMT1,POLE,WRAP53,MRE11,EIF4A2,NOP10,HSP90AA1,EEF1A1,SMARCB1,SMAD4,SMARCA4,DLG1,ARID4A,ACSL3,POT1,PAX5,MTOR,FH,DHX9,SDHC,MED23,RPL5,AGO3,SCAI,SRC,TFDP1,SDHD,RAD50,POLR2B,JAK2,ERCC2,EEF1B2,ASH1L,CARD11,EIF4G3,BCL6,SETD2,NFATC4,CDK12,POLG,ESR1,CBFB,PIK3R1,TJP2,HNF1A,MED24,AKT1,ACAC…
GO Process	GO:0046580	Negative regulation of Ras protein signal transduction	12	52	0.97	1.27	1.19e-06	9606.ENSP00000239440,9606.ENSP00000264414,9606.ENSP00000274376,9606.ENSP00000286364,9606.ENSP00000317272,9606.ENSP00000351015,9606.ENSP00000362650,9606.ENSP00000383053,9606.ENSP00000384371,9606.ENSP00000427562,9606.ENSP00000496779,9606.ENSP00000500409	ARAP3,CUL3,RASA1,RASA2,MET,NF1,SCAI,EPHB2,BCL6,ABL2,LZTR1,ARHGAP35
GO Process	GO:0072073	Kidney epithelium development	18	136	0.73	1.1	1.19e-06	9606.ENSP00000241052,9606.ENSP00000249373,9606.ENSP00000256646,9606.ENSP00000262160,9606.ENSP00000281821,9606.ENSP00000332353,9606.ENSP00000332973,9606.ENSP00000340874,9606.ENSP00000341551,9606.ENSP00000345731,9606.ENSP00000346151,9606.ENSP00000347942,9606.ENSP00000358309,9606.ENSP00000364839,9606.ENSP00000367446,9606.ENSP00000410294,9606.ENSP00000495360,9606.ENSP00000498587	CAT,SMO,NOTCH2,SMAD2,EPHA4,PTCH1,SMAD3,MEF2C,SMAD4,DLG1,MAGI2,RET,EPHA7,ASXL1,EXT1,FGFR2,CTNNB1,NOTCH1
GO Process	GO:0030071	Regulation of mitotic metaphase/anaphase transition	15	91	0.83	1.17	1.26e-06	9606.ENSP00000257430,9606.ENSP00000264414,9606.ENSP00000267163,9606.ENSP00000278616,9606.ENSP00000287598,9606.ENSP00000297338,9606.ENSP00000320485,9606.ENSP00000323967,9606.ENSP00000335044,9606.ENSP00000340883,9606.ENSP00000343896,9606.ENSP00000378414,9606.ENSP00000386593,9606.ENSP00000434614,9606.ENSP00000490491	APC,CUL3,RB1,ATM,BUB1B,RAD21,ARID1A,SMARCE1,ARID2,SMARCB1,SMARCA4,SMARCD1,PBRM1,CDC27,ARID1B
GO Process	GO:1900182	Positive regulation of protein localization to nucleus	15	91	0.83	1.17	1.26e-06	9606.ENSP00000222254,9606.ENSP00000249373,9606.ENSP00000259021,9606.ENSP00000261769,9606.ENSP00000280326,9606.ENSP00000296930,9606.ENSP00000302967,9606.ENSP00000307235,9606.ENSP00000332973,9606.ENSP00000335153,9606.ENSP00000362680,9606.ENSP00000371067,9606.ENSP00000428056,9606.ENSP00000429084,9606.ENSP00000451828	PIK3R2,SMO,KAT7,CDH1,CCT5,NPM1,HDAC3,EIF2AK3,SMAD3,HSP90AA1,SRC,JAK2,PIK3R1,UBR5,AKT1
GO Process	GO:0044249	Cellular biosynthetic process	101	2362	0.24	0.66	1.31e-06	9606.ENSP00000074304,9606.ENSP00000222254,9606.ENSP00000225792,9606.ENSP00000236959,9606.ENSP00000245414,9606.ENSP00000250003,9606.ENSP00000258886,9606.ENSP00000262160,9606.ENSP00000262215,9606.ENSP00000262741,9606.ENSP00000263062,9606.ENSP00000263253,9606.ENSP00000263321,9606.ENSP00000263734,9606.ENSP00000263967,9606.ENSP00000264183,9606.ENSP00000264233,9606.ENSP00000264657,9606.ENSP00000264705,…	INPP4A,PIK3R2,DDX5,ATIC,IRF1,MYOD1,IREB2,SMAD2,ARFGEF1,PIK3R3,EPC1,EP300,TYR,EPAS1,PIK3CA,ARID4B,POLQ,STAT3,CAD,TP63,SDHA,RB1,TP53,NHP2,ATM,ERCC3,STAT5B,WRN,COPS2,MAT2A,SHMT1,POLE,WRAP53,MRE11,EIF4A2,NOP10,HSP90AA1,EEF1A1,SMARCB1,SMAD4,SMARCA4,DLG1,OCA2,ARID4A,ACSL3,POT1,PAX5,MTOR,PTGS1,QKI,FH,PIK3C2B,DHX9,SDHC,MED23,PIP5K1A,RPL5,CYP2C8,AGO3,SCAI,SRC,BMPR2,TFDP1,SDHD,SYK,PIK3CD,EXT1,RAD50,POLR2B,…
GO Process	GO:0050679	Positive regulation of epithelial cell proliferation	22	207	0.64	1.01	1.34e-06	9606.ENSP00000244007,9606.ENSP00000249373,9606.ENSP00000256646,9606.ENSP00000263923,9606.ENSP00000264657,9606.ENSP00000264731,9606.ENSP00000269571,9606.ENSP00000275493,9606.ENSP00000337838,9606.ENSP00000351015,9606.ENSP00000358548,9606.ENSP00000361107,9606.ENSP00000363708,9606.ENSP00000365016,9606.ENSP00000366563,9606.ENSP00000393312,9606.ENSP00000410294,9606.ENSP00000437955,9606.ENSP00000451828,…	PLCG1,SMO,NOTCH2,KDR,STAT3,TP63,ERBB2,EGFR,RTN4,NF1,NRAS,BMPR1A,BMPR2,IRS2,PIK3CD,FGFR1,FGFR2,HIF1A,AKT1,TNFAIP3,CTNNB1,NOTCH1
GO Process	GO:0008406	Gonad development	23	226	0.62	1	1.37e-06	9606.ENSP00000228251,9606.ENSP00000229179,9606.ENSP00000233146,9606.ENSP00000241416,9606.ENSP00000257290,9606.ENSP00000259008,9606.ENSP00000263923,9606.ENSP00000264183,9606.ENSP00000278616,9606.ENSP00000279873,9606.ENSP00000293328,9606.ENSP00000325120,9606.ENSP00000341551,9606.ENSP00000347602,9606.ENSP00000355780,9606.ENSP00000356379,9606.ENSP00000362680,9606.ENSP00000369497,9606.ENSP00000370253,…	YBX3,NUP107,MSH2,ACVR2A,PDGFRA,BRIP1,KDR,ARID4B,ATM,ARID5B,STAT5B,PGR,SMAD4,ARID4A,H3-3A,ASPM,SRC,BRCA2,NKX3-1,FANCA,IDH1,ESR1,CSDE1
GO Process	GO:0043254	Regulation of protein-containing complex assembly	32	413	0.5	0.89	1.37e-06	9606.ENSP00000027335,9606.ENSP00000222254,9606.ENSP00000231948,9606.ENSP00000246657,9606.ENSP00000262215,9606.ENSP00000263253,9606.ENSP00000267163,9606.ENSP00000269305,9606.ENSP00000274376,9606.ENSP00000278616,9606.ENSP00000317272,9606.ENSP00000327760,9606.ENSP00000331504,9606.ENSP00000335153,9606.ENSP00000343741,9606.ENSP00000345731,9606.ENSP00000348461,9606.ENSP00000354251,9606.ENSP00000354558,…	CDH17,PIK3R2,CRBN,CCR7,ARFGEF1,EP300,RB1,TP53,RASA1,ATM,MET,CLASP2,FES,HSP90AA1,ATR,DLG1,RAC1,NCKAP1,MTOR,H3-3A,SRC,SYK,CTTN,FAF1,LCP1,RHOA,RAF1,ESR1,HSPA8,PLCG2,SPTAN1,PTPN11
GO Process	GO:0060964	Regulation of miRNA-mediated gene silencing	11	42	1.03	1.29	1.45e-06	9606.ENSP00000225792,9606.ENSP00000264657,9606.ENSP00000268712,9606.ENSP00000269305,9606.ENSP00000275493,9606.ENSP00000302486,9606.ENSP00000350170,9606.ENSP00000356520,9606.ENSP00000384018,9606.ENSP00000405330,9606.ENSP00000438804	DDX5,STAT3,NCOR1,TP53,EGFR,MAP2K1,FXR1,DHX9,NCOR2,ESR1,HNF1A
GO Process	GO:1901652	Response to peptide	33	437	0.49	0.88	1.47e-06	9606.ENSP00000222254,9606.ENSP00000241052,9606.ENSP00000257430,9606.ENSP00000259008,9606.ENSP00000259021,9606.ENSP00000261349,9606.ENSP00000262741,9606.ENSP00000263967,9606.ENSP00000264657,9606.ENSP00000267163,9606.ENSP00000269305,9606.ENSP00000281821,9606.ENSP00000282018,9606.ENSP00000293328,9606.ENSP00000298552,9606.ENSP00000337088,9606.ENSP00000337386,9606.ENSP00000354558,9606.ENSP00000356899,…	PIK3R2,CAT,APC,BRIP1,KAT7,LRP6,PIK3R3,PIK3CA,STAT3,RB1,TP53,EPHA4,CYSLTR2,STAT5B,TSC1,MEN1,ZFP36L1,MTOR,DDR2,SRC,IRS2,FOXO1,JAK2,EPHB2,HDAC9,ERBIN,PIK3R1,JAK3,TSHR,AKT1,TNFAIP3,NOTCH1,JAK1
GO Process	GO:2001252	Positive regulation of chromosome organization	16	107	0.78	1.13	1.48e-06	9606.ENSP00000265433,9606.ENSP00000271640,9606.ENSP00000278616,9606.ENSP00000280326,9606.ENSP00000297338,9606.ENSP00000305480,9606.ENSP00000325863,9606.ENSP00000343741,9606.ENSP00000349748,9606.ENSP00000350249,9606.ENSP00000353332,9606.ENSP00000368100,9606.ENSP00000375986,9606.ENSP00000378402,9606.ENSP00000387911,9606.ENSP00000495360	NBN,SETDB1,ATM,CCT5,RAD21,FEN1,MRE11,ATR,SFPQ,POT1,RTEL1,RAD50,MAP3K4,SIN3A,PARN,CTNNB1
GO Process	GO:0019953	Sexual reproduction	51	885	0.37	0.77	1.52e-06	9606.ENSP00000216181,9606.ENSP00000228251,9606.ENSP00000228682,9606.ENSP00000231790,9606.ENSP00000233146,9606.ENSP00000241416,9606.ENSP00000259008,9606.ENSP00000261609,9606.ENSP00000263062,9606.ENSP00000264183,9606.ENSP00000264657,9606.ENSP00000264731,9606.ENSP00000265343,9606.ENSP00000267163,9606.ENSP00000278616,9606.ENSP00000280326,9606.ENSP00000287647,9606.ENSP00000301067,9606.ENSP00000309591,…	MYH9,YBX3,GLI1,MLH1,MSH2,ACVR2A,BRIP1,HERC2,EPC1,ARID4B,STAT3,TP63,AFF4,RB1,ATM,CCT5,FANCD2,KMT2D,PRKACA,PPP2R1A,PGR,PTCH1,RAD51C,SMAD4,OCA2,ARID4A,MLH3,RAD23B,PAX5,MTOR,QKI,H3-3A,ASPM,ROS1,PRDM1,SRC,MCM8,BRCA2,DNM2,FANCA,ASH1L,ETV6,BCL6,ARNTL,SOS1,PARN,ACVR1,CLOCK,AKT1,CTNNB1,NOTCH1
GO Process	GO:1903829	Positive regulation of protein localization	34	461	0.48	0.87	1.55e-06	9606.ENSP00000222254,9606.ENSP00000249373,9606.ENSP00000257430,9606.ENSP00000259021,9606.ENSP00000261769,9606.ENSP00000269571,9606.ENSP00000275493,9606.ENSP00000280326,9606.ENSP00000280772,9606.ENSP00000296930,9606.ENSP00000302967,9606.ENSP00000307235,9606.ENSP00000309591,9606.ENSP00000324203,9606.ENSP00000332973,9606.ENSP00000335153,9606.ENSP00000337451,9606.ENSP00000337838,9606.ENSP00000342235,…	PIK3R2,SMO,APC,KAT7,CDH1,ERBB2,EGFR,CCT5,ANK3,NPM1,HDAC3,EIF2AK3,PRKACA,WRAP53,SMAD3,HSP90AA1,EPHA3,RTN4,ERBB4,DLG1,ACSL3,MYH10,SRC,IRS2,JAK2,EPHB2,GPSM2,PIK3R1,UBR5,HIF1A,HNF1A,CEP290,AKT1,FBXW7
GO Process	GO:0014068	Positive regulation of phosphatidylinositol 3-kinase signaling	14	79	0.86	1.18	1.58e-06	9606.ENSP00000222390,9606.ENSP00000241052,9606.ENSP00000241453,9606.ENSP00000257290,9606.ENSP00000263923,9606.ENSP00000267101,9606.ENSP00000277120,9606.ENSP00000282397,9606.ENSP00000342235,9606.ENSP00000346839,9606.ENSP00000362680,9606.ENSP00000370253,9606.ENSP00000371067,9606.ENSP00000393312	HGF,CAT,FLT3,PDGFRA,KDR,ERBB3,NTRK2,FLT1,ERBB4,FN1,SRC,NKX3-1,JAK2,FGFR1
GO Process	GO:0010639	Negative regulation of organelle organization	29	351	0.53	0.91	1.66e-06	9606.ENSP00000219476,9606.ENSP00000222390,9606.ENSP00000257430,9606.ENSP00000261716,9606.ENSP00000262215,9606.ENSP00000263967,9606.ENSP00000264951,9606.ENSP00000265433,9606.ENSP00000269305,9606.ENSP00000278616,9606.ENSP00000287598,9606.ENSP00000296930,9606.ENSP00000297338,9606.ENSP00000317272,9606.ENSP00000327760,9606.ENSP00000341551,9606.ENSP00000348416,9606.ENSP00000350249,9606.ENSP00000353332,…	TSC2,HGF,APC,TAOK1,ARFGEF1,PIK3CA,XRN1,NBN,TP53,ATM,BUB1B,NPM1,RAD21,MET,CLASP2,SMAD4,TJP1,POT1,RTEL1,H3-3A,SRC,RAD50,DNM2,LIMA1,CTNNA2,PIK3R1,AKT1,SPTAN1,CTC1
GO Process	GO:0045216	Cell-cell junction organization	20	174	0.67	1.03	1.69e-06	9606.ENSP00000257430,9606.ENSP00000260408,9606.ENSP00000261769,9606.ENSP00000264638,9606.ENSP00000281821,9606.ENSP00000286301,9606.ENSP00000307134,9606.ENSP00000332973,9606.ENSP00000344666,9606.ENSP00000345731,9606.ENSP00000348416,9606.ENSP00000355771,9606.ENSP00000362680,9606.ENSP00000363593,9606.ENSP00000367446,9606.ENSP00000382004,9606.ENSP00000383053,9606.ENSP00000400175,9606.ENSP00000438262,…	APC,ADAM10,CDH1,CNTNAP1,EPHA4,CSF1R,CTNND2,SMAD3,NF2,DLG1,TJP1,AFDN,SRC,SVEP1,EXT1,CTNND1,EPHB2,RHOA,TJP2,CTNNB1
GO Process	GO:1905818	Regulation of chromosome separation	16	109	0.78	1.11	1.83e-06	9606.ENSP00000217244,9606.ENSP00000257430,9606.ENSP00000264414,9606.ENSP00000267163,9606.ENSP00000278616,9606.ENSP00000287598,9606.ENSP00000297338,9606.ENSP00000320485,9606.ENSP00000323967,9606.ENSP00000335044,9606.ENSP00000340883,9606.ENSP00000343896,9606.ENSP00000378414,9606.ENSP00000386593,9606.ENSP00000434614,9606.ENSP00000490491	CSNK2A1,APC,CUL3,RB1,ATM,BUB1B,RAD21,ARID1A,SMARCE1,ARID2,SMARCB1,SMARCA4,SMARCD1,PBRM1,CDC27,ARID1B
GO Process	GO:0031334	Positive regulation of protein-containing complex assembly	21	193	0.65	1.01	1.84e-06	9606.ENSP00000027335,9606.ENSP00000231948,9606.ENSP00000246657,9606.ENSP00000269305,9606.ENSP00000278616,9606.ENSP00000317272,9606.ENSP00000331504,9606.ENSP00000335153,9606.ENSP00000343741,9606.ENSP00000345731,9606.ENSP00000348461,9606.ENSP00000354251,9606.ENSP00000354558,9606.ENSP00000362680,9606.ENSP00000364898,9606.ENSP00000365745,9606.ENSP00000379457,9606.ENSP00000381581,9606.ENSP00000400175,…	CDH17,CRBN,CCR7,TP53,ATM,MET,FES,HSP90AA1,ATR,DLG1,RAC1,NCKAP1,MTOR,SRC,SYK,CTTN,FAF1,LCP1,RHOA,ESR1,PLCG2
GO Process	GO:0001649	Osteoblast differentiation	18	141	0.71	1.06	1.87e-06	9606.ENSP00000228682,9606.ENSP00000241052,9606.ENSP00000249373,9606.ENSP00000265131,9606.ENSP00000332973,9606.ENSP00000337088,9606.ENSP00000340874,9606.ENSP00000341551,9606.ENSP00000351015,9606.ENSP00000355780,9606.ENSP00000356520,9606.ENSP00000358635,9606.ENSP00000361107,9606.ENSP00000363708,9606.ENSP00000415151,9606.ENSP00000451828,9606.ENSP00000479606,9606.ENSP00000495360	GLI1,CAT,SMO,TNC,SMAD3,MEN1,MEF2C,SMAD4,NF1,H3-3A,DHX9,SYNCRIP,BMPR1A,BMPR2,CBFB,AKT1,CLTC,CTNNB1
GO Process	GO:0022604	Regulation of cell morphogenesis	27	311	0.55	0.92	1.88e-06	9606.ENSP00000216181,9606.ENSP00000239440,9606.ENSP00000263923,9606.ENSP00000265026,9606.ENSP00000274376,9606.ENSP00000281821,9606.ENSP00000286301,9606.ENSP00000330753,9606.ENSP00000331504,9606.ENSP00000345731,9606.ENSP00000346839,9606.ENSP00000348461,9606.ENSP00000352288,9606.ENSP00000353401,9606.ENSP00000353590,9606.ENSP00000354573,9606.ENSP00000362680,9606.ENSP00000370593,9606.ENSP00000373905,…	MYH9,ARAP3,KDR,MAP3K13,RASA1,EPHA4,CSF1R,BRWD1,FES,DLG1,FN1,RAC1,PLXNB2,CUX1,MYH10,MACF1,SRC,PTPRD,DNM2,PLXNA1,EPHB2,NEDD4L,CXCR4,RHOA,BRAF,MYH14,ARHGAP35
GO Process	GO:0045667	Regulation of osteoblast differentiation	17	125	0.74	1.08	1.91e-06	9606.ENSP00000222390,9606.ENSP00000225792,9606.ENSP00000228682,9606.ENSP00000241416,9606.ENSP00000264731,9606.ENSP00000309591,9606.ENSP00000332353,9606.ENSP00000332973,9606.ENSP00000337088,9606.ENSP00000340874,9606.ENSP00000356899,9606.ENSP00000361107,9606.ENSP00000363708,9606.ENSP00000405004,9606.ENSP00000410294,9606.ENSP00000495360,9606.ENSP00000498587	HGF,DDX5,GLI1,ACVR2A,TP63,PRKACA,PTCH1,SMAD3,MEN1,MEF2C,DDR2,BMPR1A,BMPR2,ACVR1,FGFR2,CTNNB1,NOTCH1
GO Process	GO:0043087	Regulation of GTPase activity	30	377	0.51	0.89	2.06e-06	9606.ENSP00000216373,9606.ENSP00000219476,9606.ENSP00000239440,9606.ENSP00000246657,9606.ENSP00000260526,9606.ENSP00000262215,9606.ENSP00000269571,9606.ENSP00000274376,9606.ENSP00000277120,9606.ENSP00000281821,9606.ENSP00000286364,9606.ENSP00000298552,9606.ENSP00000310244,9606.ENSP00000317272,9606.ENSP00000320147,9606.ENSP00000337451,9606.ENSP00000341292,9606.ENSP00000351015,9606.ENSP00000352288,…	SOS2,TSC2,ARAP3,CCR7,ARHGAP29,ARFGEF1,ERBB2,RASA1,NTRK2,EPHA4,RASA2,TSC1,RASGRP1,MET,EZH2,EPHA3,WNK1,NF1,PLXNB2,MTOR,RGS7,AFDN,PIP5K1A,PLXNA1,BCL6,SOS1,USP6,VAV1,CBLB,ARHGAP35
GO Process	GO:1900180	Regulation of protein localization to nucleus	18	143	0.71	1.05	2.24e-06	9606.ENSP00000222254,9606.ENSP00000249373,9606.ENSP00000259021,9606.ENSP00000261769,9606.ENSP00000280326,9606.ENSP00000296930,9606.ENSP00000302967,9606.ENSP00000307235,9606.ENSP00000332973,9606.ENSP00000335153,9606.ENSP00000344666,9606.ENSP00000351015,9606.ENSP00000362680,9606.ENSP00000371067,9606.ENSP00000378402,9606.ENSP00000428056,9606.ENSP00000429084,9606.ENSP00000451828	PIK3R2,SMO,KAT7,CDH1,CCT5,NPM1,HDAC3,EIF2AK3,SMAD3,HSP90AA1,NF2,NF1,SRC,JAK2,SIN3A,PIK3R1,UBR5,AKT1
GO Process	GO:0045663	Positive regulation of myoblast differentiation	11	45	1	1.23	2.54e-06	9606.ENSP00000250003,9606.ENSP00000320485,9606.ENSP00000323967,9606.ENSP00000335044,9606.ENSP00000340874,9606.ENSP00000340883,9606.ENSP00000343896,9606.ENSP00000378414,9606.ENSP00000386593,9606.ENSP00000490491,9606.ENSP00000493252	MYOD1,ARID1A,SMARCE1,ARID2,MEF2C,SMARCB1,SMARCA4,SMARCD1,PBRM1,ARID1B,ZFHX3
GO Process	GO:0070482	Response to oxygen levels	27	318	0.54	0.9	2.8e-06	9606.ENSP00000241052,9606.ENSP00000250003,9606.ENSP00000259008,9606.ENSP00000262367,9606.ENSP00000263253,9606.ENSP00000263734,9606.ENSP00000269305,9606.ENSP00000278616,9606.ENSP00000285398,9606.ENSP00000298552,9606.ENSP00000332973,9606.ENSP00000337386,9606.ENSP00000337838,9606.ENSP00000341551,9606.ENSP00000351015,9606.ENSP00000354558,9606.ENSP00000356899,9606.ENSP00000362680,9606.ENSP00000364699,…	CAT,MYOD1,BRIP1,CREBBP,EP300,EPAS1,TP53,ATM,ERCC3,TSC1,SMAD3,ZFP36L1,RTN4,SMAD4,NF1,MTOR,DDR2,SRC,SDHD,FOXO1,NKX3-1,CXCR4,RHOA,HIF1A,APAF1,AKT1,NOTCH1
GO Process	GO:1902107	Positive regulation of leukocyte differentiation	20	181	0.65	0.99	2.95e-06	9606.ENSP00000256646,9606.ENSP00000267163,9606.ENSP00000293328,9606.ENSP00000306157,9606.ENSP00000310244,9606.ENSP00000320485,9606.ENSP00000323967,9606.ENSP00000331504,9606.ENSP00000335044,9606.ENSP00000337386,9606.ENSP00000340883,9606.ENSP00000343896,9606.ENSP00000351273,9606.ENSP00000364898,9606.ENSP00000378414,9606.ENSP00000384371,9606.ENSP00000386593,9606.ENSP00000400175,9606.ENSP00000415151,…	NOTCH2,RB1,STAT5B,IL7R,RASGRP1,ARID1A,SMARCE1,FES,ARID2,ZFP36L1,SMARCB1,SMARCA4,CASP8,SYK,SMARCD1,BCL6,PBRM1,RHOA,CBFB,ARID1B
GO Process	GO:0043414	Macromolecule methylation	25	278	0.56	0.92	3.05e-06	9606.ENSP00000235372,9606.ENSP00000262189,9606.ENSP00000262367,9606.ENSP00000264183,9606.ENSP00000264674,9606.ENSP00000271640,9606.ENSP00000301067,9606.ENSP00000306682,9606.ENSP00000313983,9606.ENSP00000316578,9606.ENSP00000320147,9606.ENSP00000337088,9606.ENSP00000337512,9606.ENSP00000338186,9606.ENSP00000347602,9606.ENSP00000358092,9606.ENSP00000372351,9606.ENSP00000376204,9606.ENSP00000384823,…	PRDM2,KMT2C,CREBBP,ARID4B,MECOM,SETDB1,KMT2D,PPM1D,NSD3,SUZ12,EZH2,MEN1,CMTR2,EED,ARID4A,PRDM1,NSD2,ASH1L,FBXO11,SETD2,NSD1,KMT2A,TET2,CTCF,SETBP1
GO Process	GO:0006401	RNA catabolic process	19	164	0.67	1	3.12e-06	9606.ENSP00000225792,9606.ENSP00000231790,9606.ENSP00000260665,9606.ENSP00000264951,9606.ENSP00000278616,9606.ENSP00000305480,9606.ENSP00000313007,9606.ENSP00000320949,9606.ENSP00000337386,9606.ENSP00000337445,9606.ENSP00000346634,9606.ENSP00000351159,9606.ENSP00000362287,9606.ENSP00000366997,9606.ENSP00000387911,9606.ENSP00000435210,9606.ENSP00000437256,9606.ENSP00000445508,9606.ENSP00000481762	DDX5,MLH1,LRPPRC,XRN1,ATM,FEN1,PABPC1,CNOT1,ZFP36L1,ELAC2,THRAP3,CNOT3,AGO3,DIS3,PARN,BCLAF1,DICER1,CNOT4,CSDE1
GO Process	GO:0070372	Regulation of ERK1 and ERK2 cascade	26	299	0.55	0.9	3.12e-06	9606.ENSP00000246657,9606.ENSP00000256646,9606.ENSP00000257290,9606.ENSP00000263923,9606.ENSP00000269571,9606.ENSP00000275493,9606.ENSP00000281821,9606.ENSP00000286301,9606.ENSP00000297954,9606.ENSP00000302486,9606.ENSP00000310244,9606.ENSP00000341551,9606.ENSP00000342235,9606.ENSP00000345731,9606.ENSP00000346839,9606.ENSP00000356899,9606.ENSP00000357494,9606.ENSP00000358309,9606.ENSP00000362680,…	CCR7,NOTCH2,PDGFRA,KDR,ERBB2,EGFR,EPHA4,CSF1R,WNK2,MAP2K1,RASGRP1,SMAD4,ERBB4,DLG1,FN1,DDR2,ROS1,EPHA7,SRC,SYK,EPHB2,FGFR2,BRAF,FBXW7,PTPN11,NOTCH1
GO Process	GO:1903798	Regulation of miRNA maturation	9	26	1.15	1.28	3.24e-06	9606.ENSP00000225792,9606.ENSP00000264657,9606.ENSP00000268712,9606.ENSP00000269305,9606.ENSP00000275493,9606.ENSP00000302486,9606.ENSP00000384018,9606.ENSP00000405330,9606.ENSP00000438804	DDX5,STAT3,NCOR1,TP53,EGFR,MAP2K1,NCOR2,ESR1,HNF1A
GO Process	GO:0048565	Digestive tract development	17	131	0.72	1.03	3.39e-06	9606.ENSP00000228682,9606.ENSP00000249373,9606.ENSP00000257290,9606.ENSP00000262160,9606.ENSP00000264731,9606.ENSP00000267163,9606.ENSP00000275493,9606.ENSP00000332973,9606.ENSP00000347942,9606.ENSP00000358092,9606.ENSP00000362680,9606.ENSP00000367446,9606.ENSP00000410294,9606.ENSP00000437955,9606.ENSP00000495240,9606.ENSP00000495360,9606.ENSP00000498587	GLI1,SMO,PDGFRA,SMAD2,TP63,RB1,EGFR,SMAD3,RET,PRDM1,SRC,EXT1,FGFR2,HIF1A,CHD8,CTNNB1,NOTCH1
GO Process	GO:0001525	Angiogenesis	27	325	0.53	0.87	4.13e-06	9606.ENSP00000216181,9606.ENSP00000256646,9606.ENSP00000257290,9606.ENSP00000261023,9606.ENSP00000262741,9606.ENSP00000263734,9606.ENSP00000263923,9606.ENSP00000263967,9606.ENSP00000282397,9606.ENSP00000307235,9606.ENSP00000334928,9606.ENSP00000337838,9606.ENSP00000346839,9606.ENSP00000351015,9606.ENSP00000351273,9606.ENSP00000361892,9606.ENSP00000364898,9606.ENSP00000383053,9606.ENSP00000386759,…	MYH9,NOTCH2,PDGFRA,ITGAV,PIK3R3,EPAS1,KDR,PIK3CA,FLT1,EIF2AK3,PTPRB,RTN4,FN1,NF1,CASP8,STK4,SYK,EPHB2,SETD2,NFATC4,ACVR1,FGFR2,HIF1A,AKT1,CTNNB1,NOTCH1,PIK3CB
GO Process	GO:0031330	Negative regulation of cellular catabolic process	23	243	0.58	0.92	4.25e-06	9606.ENSP00000217244,9606.ENSP00000219476,9606.ENSP00000222390,9606.ENSP00000228251,9606.ENSP00000254108,9606.ENSP00000260665,9606.ENSP00000263967,9606.ENSP00000264657,9606.ENSP00000269305,9606.ENSP00000298552,9606.ENSP00000313007,9606.ENSP00000317272,9606.ENSP00000346634,9606.ENSP00000354558,9606.ENSP00000356520,9606.ENSP00000358458,9606.ENSP00000358635,9606.ENSP00000359345,9606.ENSP00000378868,…	CSNK2A1,TSC2,HGF,YBX3,FUS,LRPPRC,PIK3CA,STAT3,TP53,TSC1,PABPC1,MET,THRAP3,MTOR,DHX9,TENT5C,SYNCRIP,RPL5,A1CF,PARN,HFE,AKT1,CSDE1
GO Process	GO:0043409	Negative regulation of MAPK cascade	19	168	0.66	0.98	4.34e-06	9606.ENSP00000222254,9606.ENSP00000264674,9606.ENSP00000268712,9606.ENSP00000281821,9606.ENSP00000297954,9606.ENSP00000302967,9606.ENSP00000314420,9606.ENSP00000324804,9606.ENSP00000337088,9606.ENSP00000341551,9606.ENSP00000344666,9606.ENSP00000345731,9606.ENSP00000351015,9606.ENSP00000368880,9606.ENSP00000376204,9606.ENSP00000379841,9606.ENSP00000383053,9606.ENSP00000392025,9606.ENSP00000501150	PIK3R2,MECOM,NCOR1,EPHA4,WNK2,HDAC3,PER1,PPP2R1A,MEN1,SMAD4,NF2,DLG1,NF1,FOXO1,ASH1L,GPS2,EPHB2,CYLD,PIK3CB
GO Process	GO:0090100	Positive regulation of transmembrane receptor protein serine/threonine kinase signaling pathway	16	118	0.74	1.03	4.62e-06	9606.ENSP00000241416,9606.ENSP00000256646,9606.ENSP00000262160,9606.ENSP00000262367,9606.ENSP00000263253,9606.ENSP00000263923,9606.ENSP00000310668,9606.ENSP00000337088,9606.ENSP00000341551,9606.ENSP00000361107,9606.ENSP00000363708,9606.ENSP00000371067,9606.ENSP00000405004,9606.ENSP00000417404,9606.ENSP00000442656,9606.ENSP00000498587	ACVR2A,NOTCH2,SMAD2,CREBBP,EP300,KDR,NUP93,MEN1,SMAD4,BMPR1A,BMPR2,JAK2,ACVR1,HFE,ACVR1B,NOTCH1
GO Process	GO:0071902	Positive regulation of protein serine/threonine kinase activity	22	226	0.6	0.92	5.06e-06	9606.ENSP00000241453,9606.ENSP00000261716,9606.ENSP00000265026,9606.ENSP00000269571,9606.ENSP00000275493,9606.ENSP00000281821,9606.ENSP00000282397,9606.ENSP00000286301,9606.ENSP00000302486,9606.ENSP00000309597,9606.ENSP00000310244,9606.ENSP00000320147,9606.ENSP00000340874,9606.ENSP00000361107,9606.ENSP00000361892,9606.ENSP00000362680,9606.ENSP00000363708,9606.ENSP00000364898,9606.ENSP00000375986,…	FLT3,TAOK1,MAP3K13,ERBB2,EGFR,EPHA4,FLT1,CSF1R,MAP2K1,MAP3K11,RASGRP1,EZH2,MEF2C,BMPR1A,STK4,SRC,BMPR2,SYK,MAP3K4,FGFR1,RHOA,AKT1
GO Process	GO:0007173	Epidermal growth factor receptor signaling pathway	11	49	0.96	1.16	5.17e-06	9606.ENSP00000244007,9606.ENSP00000263967,9606.ENSP00000269571,9606.ENSP00000275493,9606.ENSP00000342235,9606.ENSP00000362680,9606.ENSP00000384675,9606.ENSP00000419060,9606.ENSP00000426632,9606.ENSP00000451828,9606.ENSP00000489597	PLCG1,PIK3CA,ERBB2,EGFR,ERBB4,SRC,SOS1,BRAF,ERBIN,AKT1,PTPN11
GO Process	GO:0033144	Negative regulation of intracellular steroid hormone receptor signaling pathway	10	38	1.03	1.19	5.34e-06	9606.ENSP00000264731,9606.ENSP00000268712,9606.ENSP00000314420,9606.ENSP00000320949,9606.ENSP00000343896,9606.ENSP00000384018,9606.ENSP00000384517,9606.ENSP00000400175,9606.ENSP00000426983,9606.ENSP00000484803	TP63,NCOR1,PER1,CNOT1,SMARCA4,NCOR2,ARNTL,RHOA,CLOCK,FOXP1
GO Process	GO:0033365	Protein localization to organelle	43	713	0.39	0.75	5.35e-06	9606.ENSP00000016946,9606.ENSP00000219476,9606.ENSP00000229179,9606.ENSP00000233146,9606.ENSP00000249373,9606.ENSP00000264657,9606.ENSP00000267163,9606.ENSP00000269305,9606.ENSP00000287598,9606.ENSP00000297338,9606.ENSP00000298139,9606.ENSP00000309591,9606.ENSP00000310668,9606.ENSP00000316032,9606.ENSP00000320147,9606.ENSP00000324203,9606.ENSP00000330842,9606.ENSP00000335153,9606.ENSP00000336712,…	RGPD5,TSC2,NUP107,MSH2,SMO,STAT3,RB1,TP53,BUB1B,RAD21,WRN,PRKACA,NUP93,NUP98,EZH2,WRAP53,RGPD6,HSP90AA1,TNPO1,RTN4,ATR,DLG1,POT1,NF1,H3-3A,DHX9,STK4,XPA,SYK,MCM8,BRCA2,XPO1,RGPD3,ESR1,TNPO2,PIK3R1,HSPA8,AKT1,TXNIP,TNFAIP3,CTCF,NOTCH1,CBLB
GO Process	GO:1901576	Organic substance biosynthetic process	101	2438	0.23	0.62	5.35e-06	9606.ENSP00000074304,9606.ENSP00000222254,9606.ENSP00000225792,9606.ENSP00000236959,9606.ENSP00000245414,9606.ENSP00000250003,9606.ENSP00000258886,9606.ENSP00000262160,9606.ENSP00000262215,9606.ENSP00000262741,9606.ENSP00000263062,9606.ENSP00000263253,9606.ENSP00000263321,9606.ENSP00000263734,9606.ENSP00000263967,9606.ENSP00000264183,9606.ENSP00000264233,9606.ENSP00000264657,9606.ENSP00000264705,…	INPP4A,PIK3R2,DDX5,ATIC,IRF1,MYOD1,IREB2,SMAD2,ARFGEF1,PIK3R3,EPC1,EP300,TYR,EPAS1,PIK3CA,ARID4B,POLQ,STAT3,CAD,TP63,SDHA,RB1,TP53,NHP2,ATM,ERCC3,STAT5B,WRN,COPS2,MAT2A,SHMT1,POLE,WRAP53,MRE11,EIF4A2,NOP10,HSP90AA1,EEF1A1,SMARCB1,SMAD4,SMARCA4,DLG1,OCA2,ARID4A,ACSL3,POT1,PAX5,MTOR,PTGS1,QKI,FH,PIK3C2B,DHX9,SDHC,MED23,PIP5K1A,RPL5,CYP2C8,AGO3,SCAI,SRC,BMPR2,TFDP1,SDHD,SYK,PIK3CD,EXT1,RAD50,POLR2B,…
GO Process	GO:2000819	Regulation of nucleotide-excision repair	9	28	1.12	1.23	5.35e-06	9606.ENSP00000259021,9606.ENSP00000320485,9606.ENSP00000323967,9606.ENSP00000335044,9606.ENSP00000340883,9606.ENSP00000343896,9606.ENSP00000378414,9606.ENSP00000386593,9606.ENSP00000490491	KAT7,ARID1A,SMARCE1,ARID2,SMARCB1,SMARCA4,SMARCD1,PBRM1,ARID1B
GO Process	GO:0030336	Negative regulation of cell migration	25	288	0.55	0.88	5.5e-06	9606.ENSP00000261769,9606.ENSP00000264183,9606.ENSP00000264657,9606.ENSP00000281821,9606.ENSP00000327760,9606.ENSP00000334941,9606.ENSP00000335044,9606.ENSP00000338785,9606.ENSP00000340874,9606.ENSP00000344666,9606.ENSP00000346151,9606.ENSP00000347198,9606.ENSP00000347602,9606.ENSP00000348461,9606.ENSP00000351015,9606.ENSP00000355771,9606.ENSP00000361107,9606.ENSP00000362294,9606.ENSP00000362650,…	CDH1,ARID4B,STAT3,EPHA4,CLASP2,PTPRU,ARID2,STARD13,MEF2C,NF2,MAGI2,SRGAP1,ARID4A,RAC1,NF1,AFDN,BMPR1A,PTPRT,SCAI,SIN3A,MITF,RHOA,BRAF,AKT1,NOTCH1
GO Process	GO:0038127	ERBB signaling pathway	12	62	0.9	1.11	5.76e-06	9606.ENSP00000244007,9606.ENSP00000263967,9606.ENSP00000267101,9606.ENSP00000269571,9606.ENSP00000275493,9606.ENSP00000342235,9606.ENSP00000362680,9606.ENSP00000384675,9606.ENSP00000419060,9606.ENSP00000426632,9606.ENSP00000451828,9606.ENSP00000489597	PLCG1,PIK3CA,ERBB3,ERBB2,EGFR,ERBB4,SRC,SOS1,BRAF,ERBIN,AKT1,PTPN11
GO Process	GO:0009611	Response to wounding	32	444	0.47	0.81	5.81e-06	9606.ENSP00000216181,9606.ENSP00000228682,9606.ENSP00000256646,9606.ENSP00000257290,9606.ENSP00000262160,9606.ENSP00000263923,9606.ENSP00000263967,9606.ENSP00000265131,9606.ENSP00000267101,9606.ENSP00000269571,9606.ENSP00000286548,9606.ENSP00000332973,9606.ENSP00000337386,9606.ENSP00000341551,9606.ENSP00000346839,9606.ENSP00000348461,9606.ENSP00000351015,9606.ENSP00000354573,9606.ENSP00000362680,…	MYH9,GLI1,NOTCH2,PDGFRA,SMAD2,KDR,PIK3CA,TNC,ERBB3,ERBB2,GNAQ,SMAD3,ZFP36L1,SMAD4,FN1,RAC1,NF1,MACF1,SRC,SYK,EXT1,JAK2,RHOA,RAF1,FGFR2,MAP2K4,HIF1A,VAV1,PLCG2,MRTFA,ARHGAP35,PIK3CB
GO Process	GO:0018205	Peptidyl-lysine modification	26	311	0.53	0.86	6.11e-06	9606.ENSP00000250003,9606.ENSP00000259021,9606.ENSP00000262189,9606.ENSP00000262367,9606.ENSP00000263062,9606.ENSP00000263253,9606.ENSP00000264183,9606.ENSP00000265713,9606.ENSP00000271640,9606.ENSP00000301067,9606.ENSP00000314420,9606.ENSP00000320147,9606.ENSP00000337088,9606.ENSP00000347602,9606.ENSP00000352925,9606.ENSP00000369497,9606.ENSP00000372351,9606.ENSP00000376204,9606.ENSP00000386759,…	MYOD1,KAT7,KMT2C,CREBBP,EPC1,EP300,ARID4B,KAT6A,SETDB1,KMT2D,PER1,EZH2,MEN1,ARID4A,TRRAP,BRCA2,NSD2,ASH1L,SETD2,HDAC9,CLOCK,KMT2A,HNF1A,MED24,TET2,SETBP1
GO Process	GO:0051493	Regulation of cytoskeleton organization	36	541	0.43	0.78	6.19e-06	9606.ENSP00000222254,9606.ENSP00000246657,9606.ENSP00000256646,9606.ENSP00000257290,9606.ENSP00000257430,9606.ENSP00000261716,9606.ENSP00000262215,9606.ENSP00000263967,9606.ENSP00000274376,9606.ENSP00000286301,9606.ENSP00000296930,9606.ENSP00000298552,9606.ENSP00000317272,9606.ENSP00000327760,9606.ENSP00000331504,9606.ENSP00000332973,9606.ENSP00000337451,9606.ENSP00000341551,9606.ENSP00000344666,…	PIK3R2,CCR7,NOTCH2,PDGFRA,APC,TAOK1,ARFGEF1,PIK3CA,RASA1,CSF1R,NPM1,TSC1,MET,CLASP2,FES,SMAD3,EPHA3,SMAD4,NF2,DLG1,TJP1,RAC1,NCKAP1,MTOR,CTTN,LIMA1,CTNNA2,GPSM2,CYLD,RHOA,BRAF,ABL2,PIK3R1,CLTC,SPTAN1,ARHGAP35
GO Process	GO:0051641	Cellular localization	108	2677	0.21	0.6	6.3e-06	9606.ENSP00000016946,9606.ENSP00000216181,9606.ENSP00000219476,9606.ENSP00000222254,9606.ENSP00000229179,9606.ENSP00000231790,9606.ENSP00000233146,9606.ENSP00000249373,9606.ENSP00000258886,9606.ENSP00000260665,9606.ENSP00000261349,9606.ENSP00000261609,9606.ENSP00000261769,9606.ENSP00000262160,9606.ENSP00000262215,9606.ENSP00000264414,9606.ENSP00000264638,9606.ENSP00000264657,9606.ENSP00000267163,…	RGPD5,MYH9,TSC2,PIK3R2,NUP107,MLH1,MSH2,SMO,IREB2,LRPPRC,LRP6,HERC2,CDH1,SMAD2,ARFGEF1,CUL3,CNTNAP1,STAT3,RB1,TP53,EGFR,ATM,SEC24D,ANK3,ERCC3,BUB1B,NPM1,RAD21,WRN,TSC1,PRKACA,RASGRP1,NUP93,NUP98,EZH2,WRAP53,CLASP2,RGPD6,PTCH1,PTPRU,HSP90AA1,TNPO1,RTN4,SEC23B,ATR,DLG1,MAGI2,MLH3,TJP1,RAC1,SFPQ,POT1,NF1,RHOT1,MACF1,CNTNAP2,AHCTF1,AFDN,H3-3A,ASPM,DHX9,PIP5K1A,ARFGEF2,STK4,XPA,SYK,CTTN,PIK3CD,MCM8,BR…
GO Process	GO:0036293	Response to decreased oxygen levels	25	291	0.54	0.87	6.5e-06	9606.ENSP00000241052,9606.ENSP00000259008,9606.ENSP00000262367,9606.ENSP00000263253,9606.ENSP00000263734,9606.ENSP00000269305,9606.ENSP00000278616,9606.ENSP00000285398,9606.ENSP00000298552,9606.ENSP00000332973,9606.ENSP00000337386,9606.ENSP00000337838,9606.ENSP00000341551,9606.ENSP00000351015,9606.ENSP00000354558,9606.ENSP00000356899,9606.ENSP00000362680,9606.ENSP00000364699,9606.ENSP00000370253,…	CAT,BRIP1,CREBBP,EP300,EPAS1,TP53,ATM,ERCC3,TSC1,SMAD3,ZFP36L1,RTN4,SMAD4,NF1,MTOR,DDR2,SRC,SDHD,NKX3-1,CXCR4,RHOA,HIF1A,APAF1,AKT1,NOTCH1
GO Process	GO:0035825	Homologous recombination	12	63	0.89	1.1	6.61e-06	9606.ENSP00000231790,9606.ENSP00000259008,9606.ENSP00000265433,9606.ENSP00000278616,9606.ENSP00000287647,9606.ENSP00000297338,9606.ENSP00000325863,9606.ENSP00000336701,9606.ENSP00000348020,9606.ENSP00000361043,9606.ENSP00000368100,9606.ENSP00000466399	MLH1,BRIP1,NBN,ATM,FANCD2,RAD21,MRE11,RAD51C,MLH3,RAD54L,RAD50,RAD51D
GO Process	GO:0001952	Regulation of cell-matrix adhesion	16	122	0.73	1	6.75e-06	9606.ENSP00000246657,9606.ENSP00000263923,9606.ENSP00000274376,9606.ENSP00000298552,9606.ENSP00000327760,9606.ENSP00000332973,9606.ENSP00000337451,9606.ENSP00000344666,9606.ENSP00000348461,9606.ENSP00000351015,9606.ENSP00000354573,9606.ENSP00000362680,9606.ENSP00000384371,9606.ENSP00000400175,9606.ENSP00000428056,9606.ENSP00000501150	CCR7,KDR,RASA1,TSC1,CLASP2,SMAD3,EPHA3,NF2,RAC1,NF1,MACF1,SRC,BCL6,RHOA,PIK3R1,PIK3CB
GO Process	GO:0034968	Histone lysine methylation	13	77	0.84	1.06	7.11e-06	9606.ENSP00000262189,9606.ENSP00000264183,9606.ENSP00000271640,9606.ENSP00000301067,9606.ENSP00000320147,9606.ENSP00000337088,9606.ENSP00000347602,9606.ENSP00000372351,9606.ENSP00000376204,9606.ENSP00000386759,9606.ENSP00000436786,9606.ENSP00000442788,9606.ENSP00000497406	KMT2C,ARID4B,SETDB1,KMT2D,EZH2,MEN1,ARID4A,NSD2,ASH1L,SETD2,KMT2A,TET2,SETBP1
GO Process	GO:0045661	Regulation of myoblast differentiation	13	77	0.84	1.06	7.11e-06	9606.ENSP00000250003,9606.ENSP00000320485,9606.ENSP00000323967,9606.ENSP00000335044,9606.ENSP00000337386,9606.ENSP00000340874,9606.ENSP00000340883,9606.ENSP00000343896,9606.ENSP00000378414,9606.ENSP00000386593,9606.ENSP00000490491,9606.ENSP00000493252,9606.ENSP00000498587	MYOD1,ARID1A,SMARCE1,ARID2,ZFP36L1,MEF2C,SMARCB1,SMARCA4,SMARCD1,PBRM1,ARID1B,ZFHX3,NOTCH1
GO Process	GO:1902903	Regulation of supramolecular fiber organization	29	382	0.49	0.82	7.94e-06	9606.ENSP00000222254,9606.ENSP00000246657,9606.ENSP00000257430,9606.ENSP00000261716,9606.ENSP00000262215,9606.ENSP00000263967,9606.ENSP00000267163,9606.ENSP00000274376,9606.ENSP00000298552,9606.ENSP00000317272,9606.ENSP00000327760,9606.ENSP00000331504,9606.ENSP00000332973,9606.ENSP00000341551,9606.ENSP00000344666,9606.ENSP00000345731,9606.ENSP00000348416,9606.ENSP00000348461,9606.ENSP00000354251,…	PIK3R2,CCR7,APC,TAOK1,ARFGEF1,PIK3CA,RB1,RASA1,TSC1,MET,CLASP2,FES,SMAD3,SMAD4,NF2,DLG1,TJP1,RAC1,NCKAP1,MTOR,CTTN,LIMA1,CTNNA2,RHOA,BRAF,PIK3R1,HSPA8,SPTAN1,ARHGAP35
GO Process	GO:0072089	Stem cell proliferation	13	78	0.83	1.05	8.07e-06	9606.ENSP00000263923,9606.ENSP00000264674,9606.ENSP00000264731,9606.ENSP00000269305,9606.ENSP00000332353,9606.ENSP00000351015,9606.ENSP00000365016,9606.ENSP00000369497,9606.ENSP00000375809,9606.ENSP00000379658,9606.ENSP00000443824,9606.ENSP00000495360,9606.ENSP00000498499	KDR,MECOM,TP63,TP53,PTCH1,NF1,IRS2,BRCA2,ERCC2,ETV6,ZNRF3,CTNNB1,CTC1
GO Process	GO:0030177	Positive regulation of Wnt signaling pathway	17	141	0.69	0.96	8.34e-06	9606.ENSP00000217244,9606.ENSP00000262435,9606.ENSP00000265036,9606.ENSP00000275493,9606.ENSP00000297954,9606.ENSP00000332973,9606.ENSP00000341292,9606.ENSP00000343896,9606.ENSP00000354573,9606.ENSP00000356379,9606.ENSP00000362680,9606.ENSP00000379721,9606.ENSP00000384517,9606.ENSP00000410294,9606.ENSP00000410715,9606.ENSP00000429084,9606.ENSP00000481570	CSNK2A1,SMURF2,DEPDC1B,EGFR,WNK2,SMAD3,WNK1,SMARCA4,MACF1,ASPM,SRC,USP8,ARNTL,FGFR2,SFRP4,UBR5,TNFAIP3
GO Process	GO:0006298	Mismatch repair	9	30	1.09	1.18	8.43e-06	9606.ENSP00000231790,9606.ENSP00000233146,9606.ENSP00000265081,9606.ENSP00000265849,9606.ENSP00000285021,9606.ENSP00000348020,9606.ENSP00000368164,9606.ENSP00000386759,9606.ENSP00000406490	MLH1,MSH2,MSH3,PMS2,XPC,MLH3,MCM8,SETD2,PMS1
GO Process	GO:0036092	phosphatidylinositol-3-phosphate biosynthetic process	8	21	1.19	1.21	8.76e-06	9606.ENSP00000074304,9606.ENSP00000262741,9606.ENSP00000263967,9606.ENSP00000278616,9606.ENSP00000356155,9606.ENSP00000366563,9606.ENSP00000422793,9606.ENSP00000501150	INPP4A,PIK3R3,PIK3CA,ATM,PIK3C2B,PIK3CD,INPP4B,PIK3CB
GO Process	GO:0043523	Regulation of neuron apoptotic process	21	216	0.6	0.89	9.38e-06	9606.ENSP00000233146,9606.ENSP00000263923,9606.ENSP00000263967,9606.ENSP00000267101,9606.ENSP00000269305,9606.ENSP00000274376,9606.ENSP00000277120,9606.ENSP00000278616,9606.ENSP00000309597,9606.ENSP00000340874,9606.ENSP00000351015,9606.ENSP00000356694,9606.ENSP00000358309,9606.ENSP00000371067,9606.ENSP00000388910,9606.ENSP00000400175,9606.ENSP00000410402,9606.ENSP00000419060,9606.ENSP00000437955,…	MSH2,KDR,PIK3CA,ERBB3,TP53,RASA1,NTRK2,ATM,MAP3K11,MEF2C,NF1,FASLG,EPHA7,JAK2,NFATC4,RHOA,MAP2K4,BRAF,HIF1A,FBXW7,CTNNB1
GO Process	GO:0009058	Biosynthetic process	102	2506	0.22	0.6	9.92e-06	9606.ENSP00000074304,9606.ENSP00000222254,9606.ENSP00000225792,9606.ENSP00000236959,9606.ENSP00000245414,9606.ENSP00000250003,9606.ENSP00000258886,9606.ENSP00000262160,9606.ENSP00000262215,9606.ENSP00000262741,9606.ENSP00000263062,9606.ENSP00000263253,9606.ENSP00000263321,9606.ENSP00000263734,9606.ENSP00000263967,9606.ENSP00000264183,9606.ENSP00000264233,9606.ENSP00000264657,9606.ENSP00000264705,…	INPP4A,PIK3R2,DDX5,ATIC,IRF1,MYOD1,IREB2,SMAD2,ARFGEF1,PIK3R3,EPC1,EP300,TYR,EPAS1,PIK3CA,ARID4B,POLQ,STAT3,CAD,TP63,SDHA,RB1,TP53,NHP2,ATM,ERCC3,STAT5B,WRN,COPS2,MAT2A,SHMT1,POLE,WRAP53,MRE11,EIF4A2,NOP10,HSP90AA1,EEF1A1,SMARCB1,SMAD4,SMARCA4,DLG1,OCA2,ARID4A,ACSL3,POT1,PAX5,MTOR,PTGS1,QKI,FH,PIK3C2B,DHX9,SDHC,MED23,PIP5K1A,RPL5,CYP2C8,AGO3,SCAI,SRC,BMPR2,TFDP1,SDHD,SYK,PIK3CD,EXT1,RAD50,POLR2B,…
GO Process	GO:0090305	Nucleic acid phosphodiester bond hydrolysis	23	257	0.56	0.86	1e-05	9606.ENSP00000264951,9606.ENSP00000265849,9606.ENSP00000274606,9606.ENSP00000285398,9606.ENSP00000298139,9606.ENSP00000305480,9606.ENSP00000320949,9606.ENSP00000322570,9606.ENSP00000325863,9606.ENSP00000336701,9606.ENSP00000336752,9606.ENSP00000337445,9606.ENSP00000356530,9606.ENSP00000362287,9606.ENSP00000364270,9606.ENSP00000366997,9606.ENSP00000368100,9606.ENSP00000375809,9606.ENSP00000387911,…	XRN1,PMS2,NHP2,ERCC3,WRN,FEN1,CNOT1,POLE,MRE11,RAD51C,FIP1L1,ELAC2,RNASEL,AGO3,XPA,DIS3,RAD50,ERCC2,PARN,POLG,DROSHA,DICER1,BIVM-ERCC5
GO Process	GO:0048639	Positive regulation of developmental growth	18	161	0.66	0.93	1.02e-05	9606.ENSP00000228251,9606.ENSP00000228682,9606.ENSP00000249373,9606.ENSP00000250003,9606.ENSP00000265026,9606.ENSP00000293328,9606.ENSP00000340874,9606.ENSP00000342235,9606.ENSP00000346839,9606.ENSP00000354573,9606.ENSP00000361107,9606.ENSP00000363708,9606.ENSP00000383199,9606.ENSP00000386884,9606.ENSP00000410294,9606.ENSP00000441235,9606.ENSP00000451828,9606.ENSP00000498587	YBX3,GLI1,SMO,MYOD1,MAP3K13,STAT5B,MEF2C,ERBB4,FN1,MACF1,BMPR1A,BMPR2,NEDD4L,CXCR4,FGFR2,TSHR,AKT1,NOTCH1
GO Process	GO:0090066	Regulation of anatomical structure size	34	505	0.44	0.77	1.02e-05	9606.ENSP00000222254,9606.ENSP00000246657,9606.ENSP00000262215,9606.ENSP00000263967,9606.ENSP00000265026,9606.ENSP00000274376,9606.ENSP00000296930,9606.ENSP00000298552,9606.ENSP00000306157,9606.ENSP00000327760,9606.ENSP00000335153,9606.ENSP00000337838,9606.ENSP00000345731,9606.ENSP00000346839,9606.ENSP00000347942,9606.ENSP00000348461,9606.ENSP00000354251,9606.ENSP00000354558,9606.ENSP00000354573,…	PIK3R2,CCR7,ARFGEF1,PIK3CA,MAP3K13,RASA1,NPM1,TSC1,IL7R,CLASP2,HSP90AA1,RTN4,DLG1,FN1,RET,RAC1,NCKAP1,MTOR,MACF1,EPHA7,BMPR2,ASXL1,CTTN,EXT1,ARHGAP5,DNM2,LIMA1,SIN3A,EXT2,DCC,RHOA,VAV1,SPTAN1,ARHGAP35
GO Process	GO:0061138	Morphogenesis of a branching epithelium	18	162	0.65	0.92	1.1e-05	9606.ENSP00000263923,9606.ENSP00000264731,9606.ENSP00000317272,9606.ENSP00000325120,9606.ENSP00000332353,9606.ENSP00000341551,9606.ENSP00000345731,9606.ENSP00000361892,9606.ENSP00000362680,9606.ENSP00000367446,9606.ENSP00000370253,9606.ENSP00000377061,9606.ENSP00000388910,9606.ENSP00000405004,9606.ENSP00000405330,9606.ENSP00000410294,9606.ENSP00000495360,9606.ENSP00000498587	KDR,TP63,MET,PGR,PTCH1,SMAD4,DLG1,STK4,SRC,EXT1,NKX3-1,PLXNA1,NFATC4,ACVR1,ESR1,FGFR2,CTNNB1,NOTCH1
GO Process	GO:0043525	Positive regulation of neuron apoptotic process	11	54	0.92	1.08	1.14e-05	9606.ENSP00000269305,9606.ENSP00000278616,9606.ENSP00000309597,9606.ENSP00000351015,9606.ENSP00000356694,9606.ENSP00000358309,9606.ENSP00000388910,9606.ENSP00000400175,9606.ENSP00000410402,9606.ENSP00000474725,9606.ENSP00000495360	TP53,ATM,MAP3K11,NF1,FASLG,EPHA7,NFATC4,RHOA,MAP2K4,FBXW7,CTNNB1
GO Process	GO:0060537	Muscle tissue development	26	323	0.51	0.82	1.15e-05	9606.ENSP00000226067,9606.ENSP00000249373,9606.ENSP00000250003,9606.ENSP00000256646,9606.ENSP00000257290,9606.ENSP00000263253,9606.ENSP00000264638,9606.ENSP00000267163,9606.ENSP00000298552,9606.ENSP00000299259,9606.ENSP00000332353,9606.ENSP00000335044,9606.ENSP00000340874,9606.ENSP00000341551,9606.ENSP00000345731,9606.ENSP00000350844,9606.ENSP00000351015,9606.ENSP00000354558,9606.ENSP00000361107,…	HLF,SMO,MYOD1,NOTCH2,PDGFRA,EP300,CNTNAP1,RB1,TSC1,COPS2,PTCH1,ARID2,MEF2C,SMAD4,DLG1,PAX5,NF1,MTOR,BMPR1A,MYH11,RHOA,ACVR1,FGFR2,MAP2K4,MYH14,NOTCH1
GO Process	GO:0007492	Endoderm development	13	81	0.81	1.02	1.16e-05	9606.ENSP00000261023,9606.ENSP00000262160,9606.ENSP00000302486,9606.ENSP00000307208,9606.ENSP00000332973,9606.ENSP00000337386,9606.ENSP00000341551,9606.ENSP00000346839,9606.ENSP00000361107,9606.ENSP00000367446,9606.ENSP00000386759,9606.ENSP00000495360,9606.ENSP00000498587	ITGAV,SMAD2,MAP2K1,BPTF,SMAD3,ZFP36L1,SMAD4,FN1,BMPR1A,EXT1,SETD2,CTNNB1,NOTCH1
GO Process	GO:0030879	Mammary gland development	16	128	0.71	0.95	1.17e-05	9606.ENSP00000249373,9606.ENSP00000286301,9606.ENSP00000293328,9606.ENSP00000325120,9606.ENSP00000332353,9606.ENSP00000342235,9606.ENSP00000362680,9606.ENSP00000365016,9606.ENSP00000371067,9606.ENSP00000371897,9606.ENSP00000384018,9606.ENSP00000405330,9606.ENSP00000410294,9606.ENSP00000437955,9606.ENSP00000451828,9606.ENSP00000500409	SMO,CSF1R,STAT5B,PGR,PTCH1,ERBB4,SRC,IRS2,JAK2,ARHGAP5,NCOR2,ESR1,FGFR2,HIF1A,AKT1,ARHGAP35
GO Process	GO:1901653	Cellular response to peptide	25	302	0.53	0.83	1.19e-05	9606.ENSP00000222254,9606.ENSP00000257430,9606.ENSP00000259008,9606.ENSP00000262741,9606.ENSP00000263967,9606.ENSP00000264657,9606.ENSP00000267163,9606.ENSP00000269305,9606.ENSP00000281821,9606.ENSP00000282018,9606.ENSP00000293328,9606.ENSP00000337088,9606.ENSP00000337386,9606.ENSP00000356899,9606.ENSP00000362680,9606.ENSP00000365016,9606.ENSP00000368880,9606.ENSP00000371067,9606.ENSP00000383053,…	PIK3R2,APC,BRIP1,PIK3R3,PIK3CA,STAT3,RB1,TP53,EPHA4,CYSLTR2,STAT5B,MEN1,ZFP36L1,DDR2,SRC,IRS2,FOXO1,JAK2,EPHB2,HDAC9,PIK3R1,JAK3,TSHR,AKT1,JAK1
GO Process	GO:0046822	Regulation of nucleocytoplasmic transport	15	112	0.74	0.97	1.21e-05	9606.ENSP00000222254,9606.ENSP00000249373,9606.ENSP00000261769,9606.ENSP00000302967,9606.ENSP00000309591,9606.ENSP00000332973,9606.ENSP00000335153,9606.ENSP00000351015,9606.ENSP00000356520,9606.ENSP00000371067,9606.ENSP00000384863,9606.ENSP00000386759,9606.ENSP00000428056,9606.ENSP00000429084,9606.ENSP00000489597	PIK3R2,SMO,CDH1,HDAC3,PRKACA,SMAD3,HSP90AA1,NF1,DHX9,JAK2,XPO1,SETD2,PIK3R1,UBR5,PTPN11
GO Process	GO:0071375	Cellular response to peptide hormone stimulus	22	240	0.57	0.86	1.21e-05	9606.ENSP00000222254,9606.ENSP00000257430,9606.ENSP00000259008,9606.ENSP00000262741,9606.ENSP00000263967,9606.ENSP00000264657,9606.ENSP00000267163,9606.ENSP00000282018,9606.ENSP00000293328,9606.ENSP00000337088,9606.ENSP00000337386,9606.ENSP00000356899,9606.ENSP00000362680,9606.ENSP00000365016,9606.ENSP00000368880,9606.ENSP00000371067,9606.ENSP00000408617,9606.ENSP00000428056,9606.ENSP00000432511,…	PIK3R2,APC,BRIP1,PIK3R3,PIK3CA,STAT3,RB1,CYSLTR2,STAT5B,MEN1,ZFP36L1,DDR2,SRC,IRS2,FOXO1,JAK2,HDAC9,PIK3R1,JAK3,TSHR,AKT1,JAK1
GO Process	GO:1901214	Regulation of neuron death	26	324	0.51	0.82	1.21e-05	9606.ENSP00000233146,9606.ENSP00000263923,9606.ENSP00000263967,9606.ENSP00000267101,9606.ENSP00000269305,9606.ENSP00000274376,9606.ENSP00000277120,9606.ENSP00000278616,9606.ENSP00000298552,9606.ENSP00000309597,9606.ENSP00000340874,9606.ENSP00000351015,9606.ENSP00000351273,9606.ENSP00000356694,9606.ENSP00000356899,9606.ENSP00000358309,9606.ENSP00000371067,9606.ENSP00000388910,9606.ENSP00000389140,…	MSH2,KDR,PIK3CA,ERBB3,TP53,RASA1,NTRK2,ATM,TSC1,MAP3K11,MEF2C,NF1,CASP8,FASLG,DDR2,EPHA7,JAK2,NFATC4,DCC,RHOA,MAP2K4,BRAF,HIF1A,AKT1,FBXW7,CTNNB1
GO Process	GO:0048667	Cell morphogenesis involved in neuron differentiation	31	438	0.46	0.78	1.23e-05	9606.ENSP00000249373,9606.ENSP00000256646,9606.ENSP00000264638,9606.ENSP00000267163,9606.ENSP00000269571,9606.ENSP00000280772,9606.ENSP00000281821,9606.ENSP00000286301,9606.ENSP00000288368,9606.ENSP00000307134,9606.ENSP00000332353,9606.ENSP00000335153,9606.ENSP00000337451,9606.ENSP00000339299,9606.ENSP00000340874,9606.ENSP00000341551,9606.ENSP00000347942,9606.ENSP00000348461,9606.ENSP00000352288,…	SMO,NOTCH2,CNTNAP1,RB1,ERBB2,ANK3,EPHA4,CSF1R,PREX2,CTNND2,PTCH1,HSP90AA1,EPHA3,TRIO,MEF2C,SMAD4,RET,RAC1,PLXNB2,EPHA7,EXT1,PLXNA1,EPHB2,CTNNA2,SOS1,NFATC4,DCC,FGFR2,PTPN11,NOTCH1,ARHGAP35
GO Process	GO:0045739	Positive regulation of DNA repair	16	129	0.7	0.94	1.27e-05	9606.ENSP00000254108,9606.ENSP00000263062,9606.ENSP00000275493,9606.ENSP00000320485,9606.ENSP00000323967,9606.ENSP00000324203,9606.ENSP00000335044,9606.ENSP00000340883,9606.ENSP00000343896,9606.ENSP00000352925,9606.ENSP00000355518,9606.ENSP00000356520,9606.ENSP00000369857,9606.ENSP00000378414,9606.ENSP00000386593,9606.ENSP00000490491	FUS,EPC1,EGFR,ARID1A,SMARCE1,WRAP53,ARID2,SMARCB1,SMARCA4,TRRAP,FH,DHX9,ABRAXAS1,SMARCD1,PBRM1,ARID1B
GO Process	GO:0071214	Cellular response to abiotic stimulus	26	325	0.51	0.81	1.27e-05	9606.ENSP00000228251,9606.ENSP00000245414,9606.ENSP00000262367,9606.ENSP00000263253,9606.ENSP00000263967,9606.ENSP00000269305,9606.ENSP00000278616,9606.ENSP00000285021,9606.ENSP00000296930,9606.ENSP00000298139,9606.ENSP00000337386,9606.ENSP00000343741,9606.ENSP00000347232,9606.ENSP00000351273,9606.ENSP00000354558,9606.ENSP00000364270,9606.ENSP00000369497,9606.ENSP00000371475,9606.ENSP00000373905,…	YBX3,IRF1,CREBBP,EP300,PIK3CA,TP53,ATM,XPC,NPM1,WRN,ZFP36L1,ATR,BLM,CASP8,MTOR,XPA,BRCA2,TP53BP1,DNM2,MAP3K1,NFATC4,MAP2K4,CLOCK,PIK3R1,CASP1,FBXW7
GO Process	GO:0031347	Regulation of defense response	39	638	0.39	0.72	1.38e-05	9606.ENSP00000222390,9606.ENSP00000244007,9606.ENSP00000245414,9606.ENSP00000246657,9606.ENSP00000261479,9606.ENSP00000262367,9606.ENSP00000263253,9606.ENSP00000265131,9606.ENSP00000267163,9606.ENSP00000278616,9606.ENSP00000287647,9606.ENSP00000293328,9606.ENSP00000310244,9606.ENSP00000332973,9606.ENSP00000335153,9606.ENSP00000340874,9606.ENSP00000349748,9606.ENSP00000351273,9606.ENSP00000356520,…	HGF,PLCG1,IRF1,CCR7,PSMA6,CREBBP,EP300,TNC,RB1,ATM,FANCD2,STAT5B,RASGRP1,SMAD3,HSP90AA1,MEF2C,SFPQ,CASP8,DHX9,SRC,SYK,JAK2,FANCA,ASH1L,SIN3A,GPS2,EPHB2,BCL6,CYLD,HLA-B,ESR1,DROSHA,CLOCK,CASP1,VAV1,TNFAIP3,PLCG2,FOXP1,PTPN11
GO Process	GO:0035270	Endocrine system development	16	130	0.7	0.94	1.38e-05	9606.ENSP00000228682,9606.ENSP00000249373,9606.ENSP00000257290,9606.ENSP00000261769,9606.ENSP00000262160,9606.ENSP00000279873,9606.ENSP00000302486,9606.ENSP00000307235,9606.ENSP00000332973,9606.ENSP00000337088,9606.ENSP00000341551,9606.ENSP00000351015,9606.ENSP00000361107,9606.ENSP00000400341,9606.ENSP00000401888,9606.ENSP00000419060	GLI1,SMO,PDGFRA,CDH1,SMAD2,ARID5B,MAP2K1,EIF2AK3,SMAD3,MEN1,SMAD4,NF1,BMPR1A,FOXA2,RAF1,BRAF
GO Process	GO:0001501	Skeletal system development	34	513	0.43	0.75	1.39e-05	9606.ENSP00000241416,9606.ENSP00000246868,9606.ENSP00000257290,9606.ENSP00000262160,9606.ENSP00000263253,9606.ENSP00000264731,9606.ENSP00000267163,9606.ENSP00000269305,9606.ENSP00000279873,9606.ENSP00000307235,9606.ENSP00000332973,9606.ENSP00000340874,9606.ENSP00000345731,9606.ENSP00000350844,9606.ENSP00000354487,9606.ENSP00000356899,9606.ENSP00000361107,9606.ENSP00000362680,9606.ENSP00000363708,…	ACVR2A,SBDS,PDGFRA,SMAD2,EP300,TP63,RB1,TP53,ARID5B,EIF2AK3,SMAD3,MEF2C,DLG1,PAX5,ZEB1,DDR2,BMPR1A,SRC,BMPR2,ASXL1,EXT1,NSD2,ASH1L,EXT2,SETD2,FGFR1,RHOA,FGFR2,SFRP4,HIF1A,FOXP1,PTPN11,CTNNB1,CTC1
GO Process	GO:0021537	Telencephalon development	23	263	0.55	0.84	1.4e-05	9606.ENSP00000236959,9606.ENSP00000249373,9606.ENSP00000275493,9606.ENSP00000277120,9606.ENSP00000286301,9606.ENSP00000298552,9606.ENSP00000320147,9606.ENSP00000337838,9606.ENSP00000342235,9606.ENSP00000344666,9606.ENSP00000350844,9606.ENSP00000351015,9606.ENSP00000354778,9606.ENSP00000356379,9606.ENSP00000367446,9606.ENSP00000373700,9606.ENSP00000377862,9606.ENSP00000383053,9606.ENSP00000386884,…	ATIC,SMO,EGFR,NTRK2,CSF1R,TSC1,EZH2,RTN4,ERBB4,NF2,PAX5,NF1,CNTNAP2,ASPM,EXT1,ALK,FAT4,EPHB2,CXCR4,RHOA,HIF1A,FOXP1,CTNNB1
GO Process	GO:0009057	Macromolecule catabolic process	52	989	0.33	0.67	1.43e-05	9606.ENSP00000225792,9606.ENSP00000231368,9606.ENSP00000231790,9606.ENSP00000231948,9606.ENSP00000257430,9606.ENSP00000260665,9606.ENSP00000261479,9606.ENSP00000261609,9606.ENSP00000261712,9606.ENSP00000262435,9606.ENSP00000264414,9606.ENSP00000264951,9606.ENSP00000278616,9606.ENSP00000305480,9606.ENSP00000313007,9606.ENSP00000320949,9606.ENSP00000326804,9606.ENSP00000335153,9606.ENSP00000337386,…	DDX5,LNPEP,MLH1,CRBN,APC,LRPPRC,PSMA6,HERC2,PSMD11,SMURF2,CUL3,XRN1,ATM,FEN1,PABPC1,CNOT1,CUL1,HSP90AA1,ZFP36L1,ELAC2,THRAP3,RAD23B,CNOT3,CASP8,MTOR,AGO3,DIS3,EXT1,FAF1,USP8,NEDD4L,ARNTL,FBXO11,PARN,CYLD,PPP2R5C,CUL2,CLOCK,CDC27,BCLAF1,HSPA8,DICER1,ZNRF3,CNOT4,AKT1,USP6,FBXW7,TNFAIP3,CSDE1,CTNNB1,NOTCH1,CBLB
GO Process	GO:0000724	Double-strand break repair via homologous recombination	15	114	0.73	0.95	1.45e-05	9606.ENSP00000261584,9606.ENSP00000263062,9606.ENSP00000265433,9606.ENSP00000278616,9606.ENSP00000297338,9606.ENSP00000298139,9606.ENSP00000305480,9606.ENSP00000325863,9606.ENSP00000336701,9606.ENSP00000347232,9606.ENSP00000349748,9606.ENSP00000361043,9606.ENSP00000368164,9606.ENSP00000369497,9606.ENSP00000466399	PALB2,EPC1,NBN,ATM,RAD21,WRN,FEN1,MRE11,RAD51C,BLM,SFPQ,RAD54L,MCM8,BRCA2,RAD51D
GO Process	GO:0031647	Regulation of protein stability	26	328	0.51	0.8	1.46e-05	9606.ENSP00000249373,9606.ENSP00000262367,9606.ENSP00000263253,9606.ENSP00000264414,9606.ENSP00000269305,9606.ENSP00000280326,9606.ENSP00000281821,9606.ENSP00000286548,9606.ENSP00000296930,9606.ENSP00000298552,9606.ENSP00000302967,9606.ENSP00000332973,9606.ENSP00000335153,9606.ENSP00000337838,9606.ENSP00000344666,9606.ENSP00000359345,9606.ENSP00000361892,9606.ENSP00000362680,9606.ENSP00000368164,…	SMO,CREBBP,EP300,CUL3,TP53,CCT5,EPHA4,GNAQ,NPM1,TSC1,HDAC3,SMAD3,HSP90AA1,RTN4,NF2,RPL5,STK4,SRC,MCM8,A1CF,USP8,CTNND1,NEDD4L,PIK3R1,HSPA8,FBXW7
GO Process	GO:0097193	Intrinsic apoptotic signaling pathway	18	166	0.64	0.9	1.47e-05	9606.ENSP00000225792,9606.ENSP00000231790,9606.ENSP00000233146,9606.ENSP00000263253,9606.ENSP00000264414,9606.ENSP00000264731,9606.ENSP00000265433,9606.ENSP00000269305,9606.ENSP00000278616,9606.ENSP00000326804,9606.ENSP00000369497,9606.ENSP00000371067,9606.ENSP00000379441,9606.ENSP00000388910,9606.ENSP00000412324,9606.ENSP00000414095,9606.ENSP00000428056,9606.ENSP00000448165	DDX5,MLH1,MSH2,EP300,CUL3,TP63,NBN,TP53,ATM,CUL1,BRCA2,JAK2,JMY,NFATC4,PPP2R5C,CUL2,PIK3R1,APAF1
GO Process	GO:0007131	Reciprocal meiotic recombination	11	56	0.9	1.05	1.51e-05	9606.ENSP00000231790,9606.ENSP00000259008,9606.ENSP00000278616,9606.ENSP00000287647,9606.ENSP00000297338,9606.ENSP00000325863,9606.ENSP00000336701,9606.ENSP00000348020,9606.ENSP00000361043,9606.ENSP00000368100,9606.ENSP00000466399	MLH1,BRIP1,ATM,FANCD2,RAD21,MRE11,RAD51C,MLH3,RAD54L,RAD50,RAD51D
GO Process	GO:0051049	Regulation of transport	78	1763	0.25	0.61	1.51e-05	9606.ENSP00000219476,9606.ENSP00000222254,9606.ENSP00000231948,9606.ENSP00000244007,9606.ENSP00000249373,9606.ENSP00000261023,9606.ENSP00000261769,9606.ENSP00000265723,9606.ENSP00000267101,9606.ENSP00000269571,9606.ENSP00000280772,9606.ENSP00000297954,9606.ENSP00000302486,9606.ENSP00000302967,9606.ENSP00000309591,9606.ENSP00000314420,9606.ENSP00000327760,9606.ENSP00000331504,9606.ENSP00000332353,…	TSC2,PIK3R2,CRBN,PLCG1,SMO,ITGAV,CDH1,ABCB4,ERBB3,ERBB2,ANK3,WNK2,MAP2K1,HDAC3,PRKACA,PER1,CLASP2,FES,PTCH1,SMAD3,HSP90AA1,EPHA3,MEF2C,WNK1,SMAD4,DLG1,MAGI2,RAC1,ACSL3,NF1,MYH10,RGS7,DHX9,RNASEL,FASLG,ROS1,SRC,SDHD,SYK,IRS2,FOXO1,NKX3-1,JAK2,DNM2,GPS2,LCP1,EPHB2,NEDD4L,ARNTL,XPO1,SETD2,CXCR4,RHOA,FOXA2,SFRP4,HFE,BRAF,CLOCK,ABL2,PIK3R1,UBR5,JAK3,KCNJ5,KMT2A,HSPA8,HIF1A,HNF1A,ATP1A1,CEP290,AKT1,USP…
GO Process	GO:0034330	Cell junction organization	33	492	0.44	0.75	1.57e-05	9606.ENSP00000257430,9606.ENSP00000260408,9606.ENSP00000261769,9606.ENSP00000264638,9606.ENSP00000265131,9606.ENSP00000269571,9606.ENSP00000280772,9606.ENSP00000281821,9606.ENSP00000286301,9606.ENSP00000298552,9606.ENSP00000307134,9606.ENSP00000332973,9606.ENSP00000342235,9606.ENSP00000344666,9606.ENSP00000345731,9606.ENSP00000346839,9606.ENSP00000348416,9606.ENSP00000352288,9606.ENSP00000353030,…	APC,ADAM10,CDH1,CNTNAP1,TNC,ERBB2,ANK3,EPHA4,CSF1R,TSC1,CTNND2,SMAD3,ERBB4,NF2,DLG1,FN1,TJP1,PLXNB2,PTPRF,AFDN,PIP5K1A,SRC,SVEP1,CTTN,EXT1,PTPRD,CTNND1,EPHB2,NFATC4,RHOA,TJP2,CHD4,CTNNB1
GO Process	GO:1901991	Negative regulation of mitotic cell cycle phase transition	18	167	0.64	0.89	1.58e-05	9606.ENSP00000257430,9606.ENSP00000261716,9606.ENSP00000265433,9606.ENSP00000267163,9606.ENSP00000269305,9606.ENSP00000278616,9606.ENSP00000287598,9606.ENSP00000297338,9606.ENSP00000312995,9606.ENSP00000320147,9606.ENSP00000325863,9606.ENSP00000337386,9606.ENSP00000345731,9606.ENSP00000347232,9606.ENSP00000368100,9606.ENSP00000369857,9606.ENSP00000405004,9606.ENSP00000412324	APC,TAOK1,NBN,RB1,TP53,ATM,BUB1B,RAD21,CLSPN,EZH2,MRE11,ZFP36L1,DLG1,BLM,RAD50,ABRAXAS1,ACVR1,PPP2R5C
GO Process	GO:0001570	Vasculogenesis	12	70	0.84	1.01	1.66e-05	9606.ENSP00000249373,9606.ENSP00000261023,9606.ENSP00000263923,9606.ENSP00000274376,9606.ENSP00000277120,9606.ENSP00000337386,9606.ENSP00000337838,9606.ENSP00000355094,9606.ENSP00000386759,9606.ENSP00000474725,9606.ENSP00000495360,9606.ENSP00000498587	SMO,ITGAV,KDR,RASA1,NTRK2,ZFP36L1,RTN4,QKI,SETD2,FBXW7,CTNNB1,NOTCH1
GO Process	GO:2000036	Regulation of stem cell population maintenance	12	70	0.84	1.01	1.66e-05	9606.ENSP00000249373,9606.ENSP00000264183,9606.ENSP00000264731,9606.ENSP00000320485,9606.ENSP00000320949,9606.ENSP00000323967,9606.ENSP00000340883,9606.ENSP00000343896,9606.ENSP00000347602,9606.ENSP00000351159,9606.ENSP00000378402,9606.ENSP00000378414	SMO,ARID4B,TP63,ARID1A,CNOT1,SMARCE1,SMARCB1,SMARCA4,ARID4A,CNOT3,SIN3A,SMARCD1
GO Process	GO:0046661	Male sex differentiation	18	168	0.64	0.89	1.7e-05	9606.ENSP00000228251,9606.ENSP00000233146,9606.ENSP00000241416,9606.ENSP00000257290,9606.ENSP00000259008,9606.ENSP00000264183,9606.ENSP00000279873,9606.ENSP00000293328,9606.ENSP00000341551,9606.ENSP00000347602,9606.ENSP00000355780,9606.ENSP00000356379,9606.ENSP00000361107,9606.ENSP00000370253,9606.ENSP00000373952,9606.ENSP00000405330,9606.ENSP00000481762,9606.ENSP00000495360	YBX3,MSH2,ACVR2A,PDGFRA,BRIP1,ARID4B,ARID5B,STAT5B,SMAD4,ARID4A,H3-3A,ASPM,BMPR1A,NKX3-1,FANCA,ESR1,CSDE1,CTNNB1
GO Process	GO:0007178	Transmembrane receptor protein serine/threonine kinase signaling pathway	20	206	0.6	0.86	1.71e-05	9606.ENSP00000225792,9606.ENSP00000231368,9606.ENSP00000241416,9606.ENSP00000256646,9606.ENSP00000262160,9606.ENSP00000262435,9606.ENSP00000264657,9606.ENSP00000269305,9606.ENSP00000310668,9606.ENSP00000332973,9606.ENSP00000341551,9606.ENSP00000346151,9606.ENSP00000361107,9606.ENSP00000362680,9606.ENSP00000363708,9606.ENSP00000367446,9606.ENSP00000405004,9606.ENSP00000417404,9606.ENSP00000438804,…	DDX5,LNPEP,ACVR2A,NOTCH2,SMAD2,SMURF2,STAT3,TP53,NUP93,SMAD3,SMAD4,MAGI2,BMPR1A,SRC,BMPR2,EXT1,ACVR1,HFE,HNF1A,ACVR1B
GO Process	GO:0045582	Positive regulation of T cell differentiation	15	116	0.72	0.94	1.74e-05	9606.ENSP00000293328,9606.ENSP00000306157,9606.ENSP00000310244,9606.ENSP00000320485,9606.ENSP00000323967,9606.ENSP00000335044,9606.ENSP00000340883,9606.ENSP00000343896,9606.ENSP00000364898,9606.ENSP00000378414,9606.ENSP00000384371,9606.ENSP00000386593,9606.ENSP00000400175,9606.ENSP00000415151,9606.ENSP00000490491	STAT5B,IL7R,RASGRP1,ARID1A,SMARCE1,ARID2,SMARCB1,SMARCA4,SYK,SMARCD1,BCL6,PBRM1,RHOA,CBFB,ARID1B
GO Process	GO:0010594	Regulation of endothelial cell migration	18	169	0.64	0.88	1.83e-05	9606.ENSP00000244007,9606.ENSP00000263923,9606.ENSP00000317272,9606.ENSP00000338785,9606.ENSP00000340874,9606.ENSP00000348461,9606.ENSP00000351015,9606.ENSP00000363708,9606.ENSP00000366563,9606.ENSP00000393312,9606.ENSP00000400175,9606.ENSP00000408617,9606.ENSP00000437955,9606.ENSP00000451828,9606.ENSP00000474725,9606.ENSP00000484803,9606.ENSP00000498587,9606.ENSP00000501150	PLCG1,KDR,MET,STARD13,MEF2C,RAC1,NF1,BMPR2,PIK3CD,FGFR1,RHOA,HDAC9,HIF1A,AKT1,FBXW7,FOXP1,NOTCH1,PIK3CB
GO Process	GO:0048754	Branching morphogenesis of an epithelial tube	16	134	0.69	0.91	1.94e-05	9606.ENSP00000263923,9606.ENSP00000317272,9606.ENSP00000325120,9606.ENSP00000332353,9606.ENSP00000341551,9606.ENSP00000345731,9606.ENSP00000361892,9606.ENSP00000362680,9606.ENSP00000367446,9606.ENSP00000370253,9606.ENSP00000388910,9606.ENSP00000405004,9606.ENSP00000405330,9606.ENSP00000410294,9606.ENSP00000495360,9606.ENSP00000498587	KDR,MET,PGR,PTCH1,SMAD4,DLG1,STK4,SRC,EXT1,NKX3-1,NFATC4,ACVR1,ESR1,FGFR2,CTNNB1,NOTCH1
GO Process	GO:0061564	Axon development	29	402	0.47	0.76	1.94e-05	9606.ENSP00000249373,9606.ENSP00000256646,9606.ENSP00000264638,9606.ENSP00000265131,9606.ENSP00000269571,9606.ENSP00000280772,9606.ENSP00000281821,9606.ENSP00000286301,9606.ENSP00000332353,9606.ENSP00000335153,9606.ENSP00000337451,9606.ENSP00000337838,9606.ENSP00000339299,9606.ENSP00000341551,9606.ENSP00000347942,9606.ENSP00000348461,9606.ENSP00000352288,9606.ENSP00000358309,9606.ENSP00000367446,…	SMO,NOTCH2,CNTNAP1,TNC,ERBB2,ANK3,EPHA4,CSF1R,PTCH1,HSP90AA1,EPHA3,RTN4,TRIO,SMAD4,RET,RAC1,PLXNB2,EPHA7,EXT1,JAK2,PLXNA1,EPHB2,CTNNA2,SOS1,DCC,FGFR2,PTPN11,NOTCH1,ARHGAP35
GO Process	GO:0048762	Mesenchymal cell differentiation	18	170	0.63	0.88	1.97e-05	9606.ENSP00000222390,9606.ENSP00000225792,9606.ENSP00000249373,9606.ENSP00000261349,9606.ENSP00000337838,9606.ENSP00000340874,9606.ENSP00000341551,9606.ENSP00000342235,9606.ENSP00000346839,9606.ENSP00000347942,9606.ENSP00000361107,9606.ENSP00000367446,9606.ENSP00000393312,9606.ENSP00000405004,9606.ENSP00000410294,9606.ENSP00000437955,9606.ENSP00000495360,9606.ENSP00000498587	HGF,DDX5,SMO,LRP6,RTN4,MEF2C,SMAD4,ERBB4,FN1,RET,BMPR1A,EXT1,FGFR1,ACVR1,FGFR2,HIF1A,CTNNB1,NOTCH1
GO Process	GO:0042060	Wound healing	26	336	0.5	0.78	2.17e-05	9606.ENSP00000216181,9606.ENSP00000256646,9606.ENSP00000257290,9606.ENSP00000262160,9606.ENSP00000263923,9606.ENSP00000263967,9606.ENSP00000267101,9606.ENSP00000269571,9606.ENSP00000286548,9606.ENSP00000332973,9606.ENSP00000341551,9606.ENSP00000346839,9606.ENSP00000351015,9606.ENSP00000354573,9606.ENSP00000362680,9606.ENSP00000364898,9606.ENSP00000367446,9606.ENSP00000400175,9606.ENSP00000401888,…	MYH9,NOTCH2,PDGFRA,SMAD2,KDR,PIK3CA,ERBB3,ERBB2,GNAQ,SMAD3,SMAD4,FN1,NF1,MACF1,SRC,SYK,EXT1,RHOA,RAF1,FGFR2,HIF1A,VAV1,PLCG2,MRTFA,ARHGAP35,PIK3CB
GO Process	GO:2001236	Regulation of extrinsic apoptotic signaling pathway	17	153	0.65	0.88	2.17e-05	9606.ENSP00000222390,9606.ENSP00000261023,9606.ENSP00000293362,9606.ENSP00000324804,9606.ENSP00000347942,9606.ENSP00000351015,9606.ENSP00000361892,9606.ENSP00000362680,9606.ENSP00000365745,9606.ENSP00000379457,9606.ENSP00000392025,9606.ENSP00000393312,9606.ENSP00000393596,9606.ENSP00000401888,9606.ENSP00000405004,9606.ENSP00000451828,9606.ENSP00000481570	HGF,ITGAV,PSME3,PPP2R1A,RET,NF1,STK4,SRC,CTTN,FAF1,CYLD,FGFR1,BIRC6,RAF1,ACVR1,AKT1,TNFAIP3
GO Process	GO:0001892	Embryonic placenta development	13	87	0.78	0.96	2.24e-05	9606.ENSP00000263734,9606.ENSP00000275493,9606.ENSP00000302486,9606.ENSP00000307208,9606.ENSP00000337386,9606.ENSP00000351273,9606.ENSP00000358092,9606.ENSP00000361892,9606.ENSP00000386759,9606.ENSP00000393596,9606.ENSP00000410294,9606.ENSP00000437955,9606.ENSP00000451828	EPAS1,EGFR,MAP2K1,BPTF,ZFP36L1,CASP8,PRDM1,STK4,SETD2,BIRC6,FGFR2,HIF1A,AKT1
GO Process	GO:0001704	Formation of primary germ layer	15	119	0.71	0.91	2.29e-05	9606.ENSP00000261023,9606.ENSP00000262160,9606.ENSP00000302486,9606.ENSP00000309591,9606.ENSP00000332973,9606.ENSP00000344666,9606.ENSP00000346839,9606.ENSP00000361107,9606.ENSP00000363708,9606.ENSP00000379032,9606.ENSP00000386759,9606.ENSP00000405004,9606.ENSP00000410294,9606.ENSP00000438804,9606.ENSP00000495360	ITGAV,SMAD2,MAP2K1,PRKACA,SMAD3,NF2,FN1,BMPR1A,BMPR2,EXT2,SETD2,ACVR1,FGFR2,HNF1A,CTNNB1
GO Process	GO:0062197	Cellular response to chemical stress	23	272	0.54	0.8	2.3e-05	9606.ENSP00000228251,9606.ENSP00000241052,9606.ENSP00000257290,9606.ENSP00000263734,9606.ENSP00000263967,9606.ENSP00000269305,9606.ENSP00000275493,9606.ENSP00000278616,9606.ENSP00000287647,9606.ENSP00000307235,9606.ENSP00000320147,9606.ENSP00000337386,9606.ENSP00000354558,9606.ENSP00000362330,9606.ENSP00000362680,9606.ENSP00000368880,9606.ENSP00000371067,9606.ENSP00000378402,9606.ENSP00000384517,…	YBX3,CAT,PDGFRA,EPAS1,PIK3CA,TP53,EGFR,ATM,FANCD2,EIF2AK3,EZH2,ZFP36L1,MTOR,CHD6,SRC,FOXO1,JAK2,SIN3A,ARNTL,CASP1,HIF1A,AKT1,TNFAIP3
GO Process	GO:0044265	Cellular macromolecule catabolic process	44	786	0.36	0.68	2.31e-05	9606.ENSP00000225792,9606.ENSP00000231790,9606.ENSP00000231948,9606.ENSP00000257430,9606.ENSP00000260665,9606.ENSP00000261479,9606.ENSP00000261609,9606.ENSP00000261712,9606.ENSP00000262435,9606.ENSP00000264414,9606.ENSP00000264951,9606.ENSP00000278616,9606.ENSP00000305480,9606.ENSP00000313007,9606.ENSP00000320949,9606.ENSP00000326804,9606.ENSP00000337386,9606.ENSP00000337445,9606.ENSP00000346634,…	DDX5,MLH1,CRBN,APC,LRPPRC,PSMA6,HERC2,PSMD11,SMURF2,CUL3,XRN1,ATM,FEN1,PABPC1,CNOT1,CUL1,ZFP36L1,ELAC2,THRAP3,RAD23B,CNOT3,AGO3,DIS3,FAF1,USP8,NEDD4L,ARNTL,FBXO11,PARN,CYLD,PPP2R5C,CUL2,CLOCK,CDC27,BCLAF1,DICER1,ZNRF3,CNOT4,AKT1,USP6,FBXW7,TNFAIP3,CSDE1,CTNNB1
GO Process	GO:0000956	Nuclear-transcribed mRNA catabolic process	14	103	0.74	0.93	2.35e-05	9606.ENSP00000225792,9606.ENSP00000231790,9606.ENSP00000264951,9606.ENSP00000278616,9606.ENSP00000313007,9606.ENSP00000320949,9606.ENSP00000337386,9606.ENSP00000346634,9606.ENSP00000351159,9606.ENSP00000366997,9606.ENSP00000387911,9606.ENSP00000435210,9606.ENSP00000445508,9606.ENSP00000481762	DDX5,MLH1,XRN1,ATM,PABPC1,CNOT1,ZFP36L1,THRAP3,CNOT3,DIS3,PARN,BCLAF1,CNOT4,CSDE1
GO Process	GO:0032204	Regulation of telomere maintenance	14	103	0.74	0.93	2.35e-05	9606.ENSP00000264951,9606.ENSP00000265433,9606.ENSP00000278616,9606.ENSP00000280326,9606.ENSP00000325863,9606.ENSP00000343741,9606.ENSP00000350249,9606.ENSP00000353332,9606.ENSP00000362680,9606.ENSP00000368100,9606.ENSP00000375986,9606.ENSP00000387911,9606.ENSP00000495360,9606.ENSP00000498499	XRN1,NBN,ATM,CCT5,MRE11,ATR,POT1,RTEL1,SRC,RAD50,MAP3K4,PARN,CTNNB1,CTC1
GO Process	GO:2000573	Positive regulation of DNA biosynthetic process	12	73	0.82	0.97	2.39e-05	9606.ENSP00000222390,9606.ENSP00000278616,9606.ENSP00000280326,9606.ENSP00000324203,9606.ENSP00000335153,9606.ENSP00000343741,9606.ENSP00000350249,9606.ENSP00000362680,9606.ENSP00000375986,9606.ENSP00000376272,9606.ENSP00000387911,9606.ENSP00000495360	HGF,ATM,CCT5,WRAP53,HSP90AA1,ATR,POT1,SRC,MAP3K4,RFC4,PARN,CTNNB1
GO Process	GO:0071322	Cellular response to carbohydrate stimulus	13	88	0.78	0.95	2.48e-05	9606.ENSP00000263967,9606.ENSP00000309591,9606.ENSP00000337088,9606.ENSP00000337386,9606.ENSP00000341551,9606.ENSP00000348416,9606.ENSP00000365016,9606.ENSP00000378402,9606.ENSP00000401888,9606.ENSP00000410402,9606.ENSP00000437955,9606.ENSP00000438804,9606.ENSP00000496129	PIK3CA,PRKACA,MEN1,ZFP36L1,SMAD4,TJP1,IRS2,SIN3A,RAF1,MAP2K4,HIF1A,HNF1A,PRKCB
GO Process	GO:0022612	Gland morphogenesis	14	104	0.74	0.92	2.59e-05	9606.ENSP00000256646,9606.ENSP00000264414,9606.ENSP00000264731,9606.ENSP00000265131,9606.ENSP00000275493,9606.ENSP00000286301,9606.ENSP00000325120,9606.ENSP00000332353,9606.ENSP00000362680,9606.ENSP00000370253,9606.ENSP00000377061,9606.ENSP00000405330,9606.ENSP00000410294,9606.ENSP00000498587	NOTCH2,CUL3,TP63,TNC,EGFR,CSF1R,PGR,PTCH1,SRC,NKX3-1,PLXNA1,ESR1,FGFR2,NOTCH1
GO Process	GO:0009059	Macromolecule biosynthetic process	65	1394	0.28	0.61	2.74e-05	9606.ENSP00000225792,9606.ENSP00000245414,9606.ENSP00000250003,9606.ENSP00000262160,9606.ENSP00000262215,9606.ENSP00000263062,9606.ENSP00000263253,9606.ENSP00000263734,9606.ENSP00000264183,9606.ENSP00000264233,9606.ENSP00000264657,9606.ENSP00000264731,9606.ENSP00000267163,9606.ENSP00000269305,9606.ENSP00000274606,9606.ENSP00000285398,9606.ENSP00000293328,9606.ENSP00000298139,9606.ENSP00000299259,…	DDX5,IRF1,MYOD1,SMAD2,ARFGEF1,EPC1,EP300,EPAS1,ARID4B,POLQ,STAT3,TP63,RB1,TP53,NHP2,ERCC3,STAT5B,WRN,COPS2,POLE,WRAP53,MRE11,EIF4A2,NOP10,HSP90AA1,EEF1A1,SMARCB1,SMAD4,SMARCA4,ARID4A,POT1,PAX5,DHX9,MED23,RPL5,AGO3,SCAI,SRC,BMPR2,TFDP1,EXT1,RAD50,POLR2B,JAK2,ERCC2,EEF1B2,ASH1L,EXT2,EIF4G3,BCL6,SETD2,FUT2,NFATC4,CDK12,POLG,ESR1,CBFB,PIK3R1,HIF1A,HNF1A,MED24,TET2,AKT1,CTNNB1,NOTCH1
GO Process	GO:0003002	Regionalization	26	341	0.49	0.76	2.75e-05	9606.ENSP00000228682,9606.ENSP00000241416,9606.ENSP00000249373,9606.ENSP00000256646,9606.ENSP00000261349,9606.ENSP00000261584,9606.ENSP00000262160,9606.ENSP00000263253,9606.ENSP00000264731,9606.ENSP00000269305,9606.ENSP00000278616,9606.ENSP00000307208,9606.ENSP00000332353,9606.ENSP00000332973,9606.ENSP00000340874,9606.ENSP00000341551,9606.ENSP00000361107,9606.ENSP00000363708,9606.ENSP00000367446,…	GLI1,ACVR2A,SMO,NOTCH2,LRP6,PALB2,SMAD2,EP300,TP63,TP53,ATM,BPTF,PTCH1,SMAD3,MEF2C,SMAD4,BMPR1A,BMPR2,EXT1,NKX3-1,FOXA2,ACVR1,FGFR2,KMT2A,CTNNB1,NOTCH1
GO Process	GO:2000781	Positive regulation of double-strand break repair	13	89	0.77	0.94	2.76e-05	9606.ENSP00000254108,9606.ENSP00000263062,9606.ENSP00000320485,9606.ENSP00000323967,9606.ENSP00000324203,9606.ENSP00000335044,9606.ENSP00000340883,9606.ENSP00000343896,9606.ENSP00000352925,9606.ENSP00000355518,9606.ENSP00000378414,9606.ENSP00000386593,9606.ENSP00000490491	FUS,EPC1,ARID1A,SMARCE1,WRAP53,ARID2,SMARCB1,SMARCA4,TRRAP,FH,SMARCD1,PBRM1,ARID1B
GO Process	GO:0009743	Response to carbohydrate	18	175	0.62	0.85	2.81e-05	9606.ENSP00000241052,9606.ENSP00000259021,9606.ENSP00000262160,9606.ENSP00000263967,9606.ENSP00000309591,9606.ENSP00000337088,9606.ENSP00000337386,9606.ENSP00000341551,9606.ENSP00000348416,9606.ENSP00000365016,9606.ENSP00000378402,9606.ENSP00000400175,9606.ENSP00000401888,9606.ENSP00000410402,9606.ENSP00000437955,9606.ENSP00000438804,9606.ENSP00000462521,9606.ENSP00000496129	CAT,KAT7,SMAD2,PIK3CA,PRKACA,MEN1,ZFP36L1,SMAD4,TJP1,IRS2,SIN3A,RHOA,RAF1,MAP2K4,HIF1A,HNF1A,TXNIP,PRKCB
GO Process	GO:0045637	Regulation of myeloid cell differentiation	20	214	0.58	0.82	2.85e-05	9606.ENSP00000241416,9606.ENSP00000256646,9606.ENSP00000259021,9606.ENSP00000264657,9606.ENSP00000267163,9606.ENSP00000293328,9606.ENSP00000331504,9606.ENSP00000337386,9606.ENSP00000340874,9606.ENSP00000351015,9606.ENSP00000351273,9606.ENSP00000354558,9606.ENSP00000391803,9606.ENSP00000428056,9606.ENSP00000437955,9606.ENSP00000442656,9606.ENSP00000445508,9606.ENSP00000474725,9606.ENSP00000484803,…	ACVR2A,NOTCH2,KAT7,STAT3,RB1,STAT5B,FES,ZFP36L1,MEF2C,NF1,CASP8,MTOR,MITF,PIK3R1,HIF1A,ACVR1B,CNOT4,FBXW7,FOXP1,CTNNB1
GO Process	GO:0110053	Regulation of actin filament organization	23	276	0.53	0.79	2.85e-05	9606.ENSP00000222254,9606.ENSP00000246657,9606.ENSP00000262215,9606.ENSP00000263967,9606.ENSP00000274376,9606.ENSP00000298552,9606.ENSP00000317272,9606.ENSP00000327760,9606.ENSP00000332973,9606.ENSP00000344666,9606.ENSP00000345731,9606.ENSP00000348416,9606.ENSP00000348461,9606.ENSP00000354251,9606.ENSP00000354558,9606.ENSP00000365745,9606.ENSP00000378400,9606.ENSP00000384638,9606.ENSP00000400175,…	PIK3R2,CCR7,ARFGEF1,PIK3CA,RASA1,TSC1,MET,CLASP2,SMAD3,NF2,DLG1,TJP1,RAC1,NCKAP1,MTOR,CTTN,LIMA1,CTNNA2,RHOA,BRAF,PIK3R1,SPTAN1,ARHGAP35
GO Process	GO:0048546	Digestive tract morphogenesis	10	48	0.93	1.01	2.94e-05	9606.ENSP00000228682,9606.ENSP00000257290,9606.ENSP00000262160,9606.ENSP00000264731,9606.ENSP00000275493,9606.ENSP00000332973,9606.ENSP00000410294,9606.ENSP00000437955,9606.ENSP00000495360,9606.ENSP00000498587	GLI1,PDGFRA,SMAD2,TP63,EGFR,SMAD3,FGFR2,HIF1A,CTNNB1,NOTCH1
GO Process	GO:0061180	Mammary gland epithelium development	11	61	0.86	0.98	3e-05	9606.ENSP00000249373,9606.ENSP00000286301,9606.ENSP00000325120,9606.ENSP00000332353,9606.ENSP00000342235,9606.ENSP00000362680,9606.ENSP00000371067,9606.ENSP00000405330,9606.ENSP00000410294,9606.ENSP00000437955,9606.ENSP00000451828	SMO,CSF1R,PGR,PTCH1,ERBB4,SRC,JAK2,ESR1,FGFR2,HIF1A,AKT1
GO Process	GO:0001666	Response to hypoxia	23	278	0.53	0.78	3.18e-05	9606.ENSP00000241052,9606.ENSP00000259008,9606.ENSP00000262367,9606.ENSP00000263253,9606.ENSP00000263734,9606.ENSP00000269305,9606.ENSP00000278616,9606.ENSP00000285398,9606.ENSP00000332973,9606.ENSP00000337386,9606.ENSP00000337838,9606.ENSP00000341551,9606.ENSP00000351015,9606.ENSP00000354558,9606.ENSP00000356899,9606.ENSP00000362680,9606.ENSP00000364699,9606.ENSP00000370253,9606.ENSP00000386884,…	CAT,BRIP1,CREBBP,EP300,EPAS1,TP53,ATM,ERCC3,SMAD3,ZFP36L1,RTN4,SMAD4,NF1,MTOR,DDR2,SRC,SDHD,NKX3-1,CXCR4,RHOA,HIF1A,APAF1,NOTCH1
[truncated: 5,437 more rows]
